# Supplementary material for: Genetically encoded tool for manipulation of ATP/ADP ratio in human cells
Source: bioRxiv. 2025 Aug 23:2025.08.12.670003. Preprint. [Version 2] doi: 10.1101/2025.08.12.670003 (PMC12393285; doi:10.1101/2025.08.12.670003)
Supplement: Supplement 1 [file media-1.csv]

Genes	L-1	L-2	L-3	L-4	L-5	L-6	L+1	L+2	L+3	L+4	L+5	L+6	G-1	G-2	G-3	G-4	G-5	G-6	G+1	G+2	G+3	G+4	G+5	G+6	G-mean	G+mean	log2FC_G	pvalue_G	neg_log10_pvalue_G	Significant at 1% FDR _G	L-mean	L+mean	log2FC_L	pvalue_L	neg_log10_pvalue_L	Significant at 1% FDR _L	log2FC_LG	pvalue_LG	neg_log_10_pvalue_LG	Significant at 1% FDR _LG
CREG1	2.71E-06	1.89E-06	2.92E-06	4.48E-06	3.89E-06	3.86E-06	1.47E-06	1.39E-06	1.30E-06	2.79E-06	1.22E-06	1.17E-06	5.04E-06	4.65E-06	5.03E-06	5.18E-06	5.33E-06	4.94E-06	1.93E-06	1.49E-06	1.87E-06	1.48E-06	1.75E-06	1.47E-06	5.03E-06	1.66E-06	-1.594958248	1.42E-10	9.846904126	TRUE	3.29E-06	1.56E-06	-1.078108941	0.00381082	2.418981613	FALSE	1.07E+00	0.697914392	0.156197846	FALSE
atpD	3.03E-05	4.93E-06	5.18E-06	6.18E-06	5.97E-06	6.52E-06	0.002958432	0.003044041	0.002428509	0.002429826	0.002511513	0.002752185	4.50E-05	1.01E-05	1.12E-05	5.70E-05	9.21E-06	1.05E-05	0.004238768	0.003830862	0.005035509	0.004238251	0.004374953	0.005091382	2.38E-05	0.004468288	7.550130445	8.73E-10	9.059053642	TRUE	9.86E-06	0.002687418	8.091039851	3.41E-10	9.466814742	TRUE	1.66E+00	1.62107E-05	4.79019782	TRUE
RBFA	6.87E-06	4.10E-06	7.95E-06	1.01E-05	7.82E-06	6.24E-06	7.62E-06	9.70E-06	7.84E-06	8.16E-06	4.39E-06	1.29E-05	5.95E-06	5.60E-06	6.28E-06	6.34E-06	5.89E-06	5.58E-06	2.58E-06	2.75E-06	2.69E-06	2.97E-06	2.51E-06	2.96E-06	5.94E-06	2.74E-06	-1.114118469	1.38E-09	8.859652108	TRUE	7.18E-06	8.44E-06	0.233883068	0.389414588	0.409587783	FALSE	3.25E-01	0.000565617	3.247477848	FALSE
atpA	2.44E-05	1.42E-05	5.89E-06	2.06E-05	1.81E-05	1.59E-05	0.004238523	0.004224253	0.004183512	0.003644739	0.004756272	0.00358767	1.30E-05	6.82E-07	5.90E-06	0.00014971	4.73E-05	1.77E-05	0.003026713	0.002829805	0.0036817	0.002876836	0.003187095	0.003722324	3.90E-05	0.003220745	6.365935706	2.61E-09	8.584164914	TRUE	1.65E-05	0.004105828	7.956159944	5.28E-10	9.277691056	TRUE	7.84E-01	0.004102063	2.386997636	FALSE
atpG	6.68E-06	6.18E-06	5.27E-06	6.65E-06	4.63E-06	4.71E-06	0.001898802	0.001792889	0.001936331	0.001727741	0.001791781	0.002064139	5.84E-06	5.15E-06	5.43E-06	0.000581567	3.50E-06	4.82E-06	0.002040635	0.002002115	0.001898634	0.002112965	0.001713632	0.001854853	0.000101051	0.001937139	4.260778605	1.58E-08	7.801691299	TRUE	5.69E-06	0.001868614	8.360494342	4.68E-12	11.32929317	TRUE	1.04E+00	0.396185496	0.402101427	FALSE
NBPF26	4.52E-06	4.40E-06	4.29E-06	4.19E-06	4.70E-06	3.87E-06	4.49E-06	4.03E-06	4.89E-06	3.02E-06	5.27E-06	5.18E-06	7.23E-06	1.19E-05	1.05E-05	1.10E-05	1.14E-05	1.55E-05	0.000249922	0.000155437	0.000214706	0.000212981	0.000222336	0.00022939	1.12E-05	0.000214129	4.251052449	2.37E-08	7.624800778	TRUE	4.33E-06	4.48E-06	0.050660692	0.681740222	0.166381082	FALSE	4.78E+01	1.67686E-08	7.775503922	TRUE
RNF187	9.61E-06	1.03E-05	8.13E-06	9.44E-06	7.74E-06	7.12E-06	7.85E-06	8.90E-06	6.89E-06	5.47E-06	4.89E-06	7.59E-06	6.46E-06	7.98E-06	8.26E-06	7.27E-06	8.58E-06	6.10E-06	6.82E-07	1.11E-06	1.17E-06	9.13E-07	3.91E-07	3.42E-07	7.44E-06	7.68E-07	-3.276123182	2.79E-08	7.5539618	TRUE	8.72E-06	6.93E-06	-0.330713628	0.048792407	1.311647754	FALSE	1.11E-01	2.06919E-06	5.684199654	TRUE
DNA2	1.57E-05	1.97E-05	1.50E-05	1.49E-05	1.67E-05	1.16E-05	1.86E-05	1.59E-05	1.05E-05	1.32E-05	1.14E-05	1.17E-05	1.16E-05	1.15E-05	1.51E-05	1.24E-05	1.34E-05	1.60E-05	2.30E-06	2.11E-06	7.28E-07	1.32E-06	9.65E-07	8.19E-07	1.33E-05	1.37E-06	-3.278454864	3.89E-08	7.410273398	TRUE	1.56E-05	1.36E-05	-0.201022092	0.249734372	0.602521679	FALSE	1.01E-01	2.78331E-06	5.555439173	TRUE
APEX2	3.01E-06	4.52E-06	2.24E-06	2.43E-06	2.66E-06	2.82E-06	1.69E-06	1.82E-06	2.99E-06	2.70E-06	3.21E-06	4.34E-06	2.37E-06	2.55E-06	2.54E-06	2.69E-06	2.67E-06	2.98E-06	1.10E-06	1.26E-06	1.18E-06	8.14E-07	1.12E-06	1.01E-06	2.63E-06	1.08E-06	-1.28448972	4.28E-08	7.368574085	TRUE	2.95E-06	2.79E-06	-0.078304878	0.771332707	0.112758253	FALSE	3.88E-01	0.0017769	2.750337034	FALSE
GLT8D2	4.81E-06	5.23E-06	4.53E-06	5.25E-06	4.80E-06	5.21E-06	4.07E-06	2.75E-06	6.87E-06	4.45E-06	5.63E-06	5.34E-06	3.99E-06	3.70E-06	4.22E-06	4.58E-06	5.70E-06	4.50E-06	5.31E-07	1.88E-07	6.11E-07	3.56E-07	5.78E-07	5.63E-07	4.45E-06	4.71E-07	-3.23900359	8.50E-08	7.070515765	TRUE	4.97E-06	4.85E-06	-0.035362642	0.843115486	0.074112934	FALSE	9.71E-02	2.05851E-05	4.686447427	TRUE
THOP1	5.94E-05	6.49E-05	7.26E-05	7.93E-05	8.04E-05	7.67E-05	7.14E-05	3.89E-05	7.33E-05	7.74E-05	7.27E-05	6.60E-05	7.86E-05	7.86E-05	8.10E-05	6.63E-05	7.77E-05	7.69E-05	3.26E-05	3.94E-05	4.58E-05	3.61E-05	2.96E-05	3.65E-05	7.65E-05	3.67E-05	-1.061009966	1.63E-07	6.786662549	TRUE	7.22E-05	6.66E-05	-0.116613697	0.422085887	0.374599169	FALSE	5.50E-01	0.000679525	3.167794568	FALSE
CSDE1	0.000272925	0.000268708	0.00024699	0.000251901	0.000233371	0.000228048	0.000270267	0.000271243	0.000267208	0.000230213	0.000217108	0.000262927	0.000236057	0.0002495	0.000226964	0.000213907	0.00023914	0.000268736	0.00014476	0.000141445	0.000137879	0.000132391	0.000134342	0.000142441	0.000239051	0.000138877	-0.783513266	1.84E-07	6.735324973	TRUE	0.000250324	0.000253161	0.016259761	0.819189052	0.086615861	FALSE	5.49E-01	3.66832E-07	6.435532803	TRUE
TCEA2	1.60E-06	1.18E-06	6.35E-07	5.73E-07	5.03E-07	7.74E-07	1.22E-06	9.55E-07	8.84E-07	7.51E-07	4.39E-07	6.87E-07	1.25E-06	1.34E-06	1.75E-06	1.68E-06	1.51E-06	1.54E-06	2.43E-07	2.50E-07	1.29E-07	4.53E-07	4.98E-07	3.29E-07	1.51E-06	3.17E-07	-2.254958923	2.17E-07	6.663804378	TRUE	8.78E-07	8.23E-07	-0.093740881	0.793806266	0.100285477	FALSE	3.85E-01	0.001975971	2.704219446	FALSE
CD82	2.38E-06	3.17E-06	1.80E-06	4.23E-06	2.37E-06	2.68E-06	2.52E-06	2.66E-06	2.35E-06	2.31E-06	2.25E-06	1.89E-06	1.24E-06	2.48E-06	3.25E-06	2.25E-06	3.71E-06	2.62E-06	8.15E-06	7.79E-06	8.22E-06	8.81E-06	6.79E-06	7.64E-06	2.59E-06	7.90E-06	1.607232579	3.08E-07	6.511900077	TRUE	2.77E-06	2.33E-06	-0.24974336	0.25041928	0.601332238	FALSE	3.39E+00	3.97515E-09	8.400646348	TRUE
PSMA2	0.00019232	0.000213816	0.000256334	0.0002584	0.000247668	0.000286653	0.000233984	0.000129178	0.000218855	0.000332823	0.000314932	0.000301256	0.000295982	0.000287789	0.000277565	0.000259205	0.000219799	0.000293849	0.000108144	0.000123159	0.000138065	0.000115448	9.85E-05	0.000117978	0.000272365	0.00011688	-1.220516062	3.18E-07	6.498165245	TRUE	0.000242532	0.000255171	0.073292889	0.719550797	0.142938541	FALSE	4.58E-01	0.001435962	2.842856938	FALSE
PSMA6	0.000333801	0.000399352	0.000482794	0.000510696	0.000521312	0.000556853	0.000399829	0.000259359	0.000415531	0.000545984	0.000568739	0.0004867	0.000613192	0.000568195	0.000529057	0.000479819	0.000449954	0.000527994	0.000184679	0.000237649	0.000255977	0.000212562	0.000200896	0.000219355	0.000528035	0.00021852	-1.272871578	3.35E-07	6.475006809	TRUE	0.000467468	0.000446024	-0.067746835	0.718220761	0.143742045	FALSE	4.90E-01	0.000742406	3.129358557	FALSE
PSMB6	0.000235374	0.000224022	0.000207143	0.000274929	0.000250043	0.000410903	0.000233371	0.000141812	0.000280591	0.00039177	0.000382769	0.000255292	0.000350362	0.000293163	0.000333188	0.000385734	0.00031854	0.000337246	0.000117264	0.00014627	0.00017663	0.000177483	0.000142918	0.000151276	0.000336372	0.000151974	-1.146238531	3.60E-07	6.443559447	TRUE	0.000267069	0.000280934	0.073017455	0.783548627	0.105934046	FALSE	5.41E-01	0.00885965	2.052583419	FALSE
CALD1	0.000770012	0.000823995	0.000708392	0.000712693	0.000726099	0.000596244	0.000853394	0.000896444	0.000848359	0.000720401	0.000664368	0.000697434	0.000898951	0.000914884	0.00089534	0.000764944	0.000933088	0.000994063	0.00134901	0.0013422	0.00127126	0.001441498	0.001350134	0.001432148	0.000900212	0.001364375	0.599903806	4.23E-07	6.373701341	TRUE	0.000722906	0.000780067	0.109789562	0.283073138	0.54810134	FALSE	1.75E+00	2.2832E-07	6.64145685	TRUE
NBPF20	7.14E-07	7.88E-07	6.34E-07	5.61E-07	5.67E-07	5.37E-07	7.39E-07	6.92E-07	6.40E-07	6.97E-07	6.35E-07	4.12E-07	1.10E-06	1.51E-06	1.44E-06	8.08E-07	1.35E-06	8.66E-07	2.92E-05	2.48E-05	2.75E-05	3.54E-05	2.94E-05	4.27E-05	1.18E-06	3.15E-05	4.737967606	4.69E-07	6.328796028	TRUE	6.33E-07	6.36E-07	0.006054463	0.966852595	0.014639733	FALSE	4.95E+01	3.93791E-07	6.404733896	TRUE
NFAT5	8.87E-06	1.16E-05	8.77E-06	8.11E-06	8.17E-06	8.29E-06	1.36E-05	1.03E-05	9.93E-06	8.15E-06	5.75E-06	1.18E-05	7.88E-06	9.53E-06	7.04E-06	5.11E-06	8.25E-06	1.06E-05	2.18E-05	1.83E-05	1.89E-05	2.02E-05	1.82E-05	2.19E-05	8.08E-06	1.99E-05	1.299279126	5.25E-07	6.279449852	TRUE	8.97E-06	9.92E-06	0.144075972	0.465448962	0.332127933	FALSE	2.00E+00	1.8319E-05	4.737098968	TRUE
SFRP1	0.000217862	0.000217896	0.000287384	0.000268706	0.000329947	0.000228687	9.99E-05	0.000121973	0.000103177	0.000114702	9.09E-05	0.000107005	0.000155396	0.000162886	0.000176086	0.000117081	0.000165446	0.000171945	5.72E-05	4.23E-05	3.87E-05	4.54E-05	5.48E-05	6.62E-05	0.00015814	5.08E-05	-1.639708192	6.23E-07	6.205587743	TRUE	0.000258414	0.000106265	-1.282020815	1.17E-05	4.931296719	TRUE	4.78E-01	4.26355E-06	5.370228675	TRUE
FBXW11	1.95E-05	1.92E-05	1.86E-05	1.69E-05	1.84E-05	1.62E-05	1.77E-05	1.68E-05	1.77E-05	1.79E-05	1.48E-05	2.19E-05	1.81E-05	1.99E-05	2.00E-05	1.87E-05	1.56E-05	1.72E-05	9.64E-06	9.96E-06	9.14E-06	1.02E-05	8.22E-06	1.09E-05	1.82E-05	9.67E-06	-0.915671996	6.50E-07	6.186806257	TRUE	1.81E-05	1.78E-05	-0.02861881	0.750876607	0.124431425	FALSE	5.44E-01	1.24391E-05	4.905209401	TRUE
PDGFRB	9.18E-06	1.43E-05	1.40E-05	1.24E-05	1.62E-05	1.15E-05	5.99E-06	6.56E-06	6.45E-06	7.77E-06	6.01E-06	9.89E-06	1.72E-05	1.36E-05	1.85E-05	1.56E-05	1.33E-05	2.03E-05	4.23E-06	3.23E-06	3.75E-06	2.58E-06	3.52E-06	4.71E-06	1.64E-05	3.67E-06	-2.159722458	7.31E-07	6.136108136	TRUE	1.29E-05	7.11E-06	-0.862608791	0.000584021	3.233571612	FALSE	5.16E-01	0.000529249	3.276339793	FALSE
CNIH1	1.40E-06	1.46E-06	1.45E-06	1.39E-06	1.42E-06	1.39E-06	1.77E-06	4.64E-06	1.17E-06	1.48E-06	4.66E-06	3.95E-06	3.81E-07	7.52E-08	3.74E-07	8.36E-08	4.06E-07	3.62E-07	3.25E-06	2.66E-06	2.20E-06	3.37E-06	3.82E-06	2.61E-06	2.80E-07	2.98E-06	3.411630449	8.53E-07	6.069090336	TRUE	1.42E-06	2.94E-06	1.054052477	0.046396829	1.333511701	FALSE	1.01E+00	0.956565096	0.01928547	FALSE
DYNLL2	2.10E-05	2.10E-05	1.06E-05	5.56E-06	2.93E-06	7.48E-06	2.19E-05	2.98E-05	7.23E-06	5.74E-06	2.56E-06	6.89E-06	1.10E-05	1.28E-05	6.05E-06	6.93E-06	1.03E-05	8.14E-06	4.61E-05	3.94E-05	3.62E-05	2.83E-05	4.31E-05	4.30E-05	9.22E-06	3.94E-05	2.093878474	8.54E-07	6.068350341	TRUE	1.14E-05	1.24E-05	0.112056422	0.869321646	0.060819506	FALSE	3.19E+00	0.000377153	3.423481963	FALSE
CD274	9.65E-06	1.33E-05	1.74E-05	2.15E-05	1.94E-05	7.60E-06	1.45E-05	1.14E-05	2.43E-05	1.68E-05	1.14E-05	1.79E-05	1.39E-05	8.25E-06	2.03E-05	1.27E-05	1.49E-05	2.01E-05	3.99E-05	3.78E-05	4.01E-05	4.94E-05	4.02E-05	4.46E-05	1.50E-05	4.20E-05	1.48284717	9.78E-07	6.00981968	TRUE	1.48E-05	1.61E-05	0.117655203	0.684559788	0.164588616	FALSE	2.62E+00	1.85209E-06	5.732337101	TRUE
TXNIP	3.03E-05	3.34E-05	4.57E-05	3.70E-05	4.82E-05	4.54E-05	1.79E-05	1.37E-05	1.90E-05	2.01E-05	1.91E-05	2.69E-05	4.02E-05	3.46E-05	4.61E-05	3.95E-05	5.02E-05	6.06E-05	3.78E-06	2.75E-06	7.60E-06	3.57E-06	5.86E-06	2.45E-06	4.52E-05	4.33E-06	-3.382209762	9.91E-07	6.003818228	TRUE	4.00E-05	1.94E-05	-1.040492926	0.000158625	3.799627373	FALSE	2.23E-01	1.42457E-05	4.84631606	TRUE
ABCA3	1.99E-06	3.21E-06	3.20E-06	1.20E-06	3.62E-06	2.08E-06	1.68E-06	1.62E-06	2.07E-06	1.87E-06	1.67E-06	2.63E-06	2.78E-06	2.22E-06	2.65E-06	2.68E-06	2.64E-06	2.64E-06	1.30E-06	1.66E-06	1.55E-06	1.58E-06	1.17E-06	1.44E-06	2.60E-06	1.45E-06	-0.846734408	9.92E-07	6.003423927	TRUE	2.55E-06	1.92E-06	-0.406179799	0.160236972	0.795237271	FALSE	7.53E-01	0.021220456	1.673245289	FALSE
THAP11	1.19E-05	1.38E-05	1.84E-05	1.66E-05	1.80E-05	1.65E-05	8.03E-06	8.25E-06	6.96E-06	7.88E-06	6.27E-06	1.02E-05	1.56E-05	1.59E-05	1.78E-05	1.20E-05	1.46E-05	1.76E-05	5.44E-06	7.15E-06	6.09E-06	5.52E-06	4.74E-06	5.64E-06	1.56E-05	5.76E-06	-1.43466738	1.04E-06	5.981920858	TRUE	1.59E-05	7.93E-06	-1.000337403	4.54E-05	4.342987924	FALSE	7.27E-01	0.006707343	2.17344946	FALSE
PLS3	0.00086168	0.000893825	0.000880332	0.000845907	0.000733149	0.000718505	0.000888952	0.001057675	0.00091312	0.000805872	0.000770063	0.000758255	0.000750118	0.000810501	0.000822923	0.000759705	0.000878557	0.000871606	0.001266837	0.001191202	0.001095154	0.001324453	0.001252769	0.001205023	0.000815568	0.001222573	0.58404301	1.05E-06	5.980636625	TRUE	0.000822233	0.000865656	0.07424687	0.454045447	0.342900675	FALSE	1.41E+00	8.32094E-05	4.079827563	TRUE
CHEK1	4.04E-05	4.43E-05	5.50E-05	5.73E-05	5.05E-05	5.12E-05	3.92E-05	3.36E-05	3.99E-05	3.99E-05	2.91E-05	3.47E-05	4.04E-05	4.27E-05	4.17E-05	4.10E-05	4.53E-05	3.22E-05	1.94E-05	2.21E-05	2.06E-05	1.75E-05	1.94E-05	2.20E-05	4.06E-05	2.02E-05	-1.007367065	1.10E-06	5.958848941	TRUE	4.98E-05	3.61E-05	-0.464868763	0.001495786	2.825130602	FALSE	5.59E-01	9.62049E-06	5.016802845	TRUE
TTYH3	4.56E-06	7.38E-06	7.38E-06	7.16E-06	8.61E-06	8.61E-06	5.05E-06	3.62E-06	4.36E-06	5.71E-06	5.22E-06	8.39E-06	8.52E-06	6.41E-06	7.85E-06	6.83E-06	5.91E-06	8.63E-06	1.82E-06	1.02E-06	8.37E-07	1.61E-06	1.70E-06	2.99E-06	7.36E-06	1.66E-06	-2.145200649	1.31E-06	5.881286976	TRUE	7.29E-06	5.39E-06	-0.434592551	0.061913817	1.208212418	FALSE	3.09E-01	0.000498854	3.302026916	FALSE
DUSP10	2.50E-06	3.52E-06	3.30E-06	2.19E-06	2.95E-06	1.52E-06	2.81E-06	1.22E-06	1.33E-06	1.49E-06	1.16E-06	8.75E-07	3.20E-06	2.13E-06	2.88E-06	2.69E-06	2.97E-06	2.86E-06	1.32E-06	1.45E-06	1.20E-06	1.38E-06	1.22E-06	1.27E-06	2.79E-06	1.31E-06	-1.094629354	2.13E-06	5.670781797	TRUE	2.66E-06	1.48E-06	-0.84692527	0.016585731	1.780265373	FALSE	8.82E-01	0.547170782	0.261877101	FALSE
GEM	3.29E-06	3.27E-06	3.10E-06	3.33E-06	3.59E-06	2.86E-06	3.63E-06	3.15E-06	2.66E-06	3.16E-06	3.23E-06	3.29E-06	1.69E-06	1.87E-06	2.29E-06	2.05E-06	2.02E-06	2.33E-06	4.22E-06	3.10E-06	3.91E-06	3.75E-06	3.92E-06	3.94E-06	2.04E-06	3.81E-06	0.897659677	2.42E-06	5.61673004	TRUE	3.24E-06	3.19E-06	-0.024223011	0.74507705	0.127798813	FALSE	1.19E+00	0.011529561	1.938187225	FALSE
EFHC1	3.42E-06	5.28E-06	3.45E-06	3.25E-06	2.98E-06	2.98E-06	3.06E-06	2.49E-06	2.99E-06	3.18E-06	2.25E-06	2.56E-06	3.04E-06	3.61E-06	3.12E-06	3.13E-06	2.64E-06	4.48E-06	8.25E-07	7.06E-07	8.52E-07	7.50E-07	1.06E-06	6.08E-07	3.34E-06	8.01E-07	-2.059521783	2.74E-06	5.561572147	TRUE	3.56E-06	2.76E-06	-0.369341288	0.063245748	1.198968668	FALSE	2.90E-01	3.20822E-07	6.493735766	TRUE
CYTH1	8.18E-06	8.42E-06	5.11E-06	3.42E-06	2.23E-06	4.89E-06	1.15E-05	9.46E-06	8.78E-06	4.43E-06	2.31E-06	7.71E-06	5.99E-06	5.88E-06	6.71E-06	6.53E-06	6.47E-06	5.73E-06	8.89E-06	8.88E-06	8.76E-06	7.69E-06	9.13E-06	8.83E-06	6.22E-06	8.70E-06	0.48423283	2.84E-06	5.546610816	TRUE	5.37E-06	7.36E-06	0.453838907	0.274918362	0.560796252	FALSE	1.18E+00	0.362512577	0.440676921	FALSE
PXDN	4.25E-05	5.09E-05	5.04E-05	5.20E-05	5.78E-05	4.27E-05	4.34E-05	3.42E-05	4.45E-05	3.82E-05	3.52E-05	5.19E-05	6.00E-05	5.55E-05	6.07E-05	4.48E-05	5.00E-05	5.67E-05	3.18E-05	2.89E-05	2.48E-05	2.60E-05	2.89E-05	3.16E-05	5.46E-05	2.87E-05	-0.929848574	2.85E-06	5.545806385	TRUE	4.94E-05	4.12E-05	-0.260203966	0.049073298	1.309154758	FALSE	6.95E-01	0.001729085	2.762183589	FALSE
SEPHS1	8.35E-05	0.000119898	9.13E-05	8.17E-05	8.65E-05	9.19E-05	0.000102582	0.000113327	8.41E-05	8.01E-05	6.99E-05	0.00010228	8.05E-05	8.85E-05	8.08E-05	7.91E-05	8.56E-05	8.49E-05	0.000117884	0.000109973	0.000100553	0.000116321	0.000118707	0.000115983	8.32E-05	0.000113237	0.443987845	2.86E-06	5.544325586	TRUE	9.25E-05	9.21E-05	-0.006419309	0.963909224	0.015963864	FALSE	1.23E+00	0.015913741	1.798227722	FALSE
PSMB4	0.000144998	0.000174051	0.000273504	0.00026312	0.00025896	0.000262324	0.000221569	0.000115486	0.000171156	0.000266227	0.000256872	0.000294466	0.000255185	0.000260256	0.000269526	0.00027055	0.000191218	0.000295491	0.000111393	0.000117488	0.000115915	0.000121298	9.50E-05	0.000131166	0.000257038	0.000115377	-1.155619661	2.93E-06	5.53364341	TRUE	0.000229493	0.000220963	-0.054646552	0.81440141	0.089161483	FALSE	5.22E-01	0.003442128	2.463173008	FALSE
AHR	2.04E-05	2.32E-05	1.75E-05	1.82E-05	2.11E-05	1.65E-05	1.73E-05	1.26E-05	1.02E-05	9.89E-06	7.71E-06	1.16E-05	1.98E-05	1.99E-05	1.68E-05	1.32E-05	1.69E-05	2.17E-05	6.22E-06	4.91E-06	5.36E-06	4.54E-06	6.06E-06	7.55E-06	1.81E-05	5.77E-06	-1.644965434	2.95E-06	5.530802985	TRUE	1.95E-05	1.16E-05	-0.753698567	0.000834149	3.078756112	FALSE	5.00E-01	0.002141466	2.669288804	FALSE
GRPEL2	2.58E-06	3.55E-06	1.66E-06	3.30E-06	3.55E-06	2.75E-06	3.87E-06	4.63E-06	2.73E-06	1.66E-06	1.45E-06	2.07E-06	2.29E-06	2.18E-06	2.53E-06	2.19E-06	2.19E-06	2.99E-06	8.96E-06	6.00E-06	9.09E-06	8.24E-06	8.39E-06	1.10E-05	2.39E-06	8.61E-06	1.84569746	3.07E-06	5.512589128	TRUE	2.90E-06	2.73E-06	-0.085057651	0.7875466	0.103723739	FALSE	3.15E+00	3.6159E-05	4.441783361	TRUE
HELLS	2.35E-05	2.76E-05	2.24E-05	2.66E-05	2.42E-05	2.28E-05	1.97E-05	1.94E-05	1.94E-05	1.53E-05	1.48E-05	1.72E-05	2.00E-05	2.04E-05	2.10E-05	1.62E-05	2.41E-05	2.45E-05	9.75E-06	7.02E-06	8.41E-06	9.25E-06	9.31E-06	9.64E-06	2.10E-05	8.90E-06	-1.241074003	3.21E-06	5.494123447	TRUE	2.45E-05	1.76E-05	-0.477141381	0.000245822	3.609379615	FALSE	5.05E-01	5.27159E-06	5.278058373	TRUE
MAFF	7.70E-06	9.97E-06	1.17E-05	9.06E-06	1.21E-05	1.01E-05	9.48E-06	2.02E-05	1.02E-05	1.48E-05	1.36E-05	1.13E-05	6.74E-06	1.13E-05	9.03E-06	4.61E-06	1.08E-05	5.90E-06	2.74E-05	2.31E-05	1.86E-05	2.68E-05	2.80E-05	2.58E-05	8.06E-06	2.49E-05	1.62958384	3.21E-06	5.493284721	TRUE	1.01E-05	1.33E-05	0.393660043	0.099962595	1.00016248	FALSE	1.88E+00	0.00030766	3.51192907	FALSE
ZBTB33	1.64E-05	1.78E-05	2.09E-05	1.92E-05	2.31E-05	2.21E-05	1.76E-05	1.60E-05	1.68E-05	1.39E-05	1.27E-05	1.48E-05	1.65E-05	1.56E-05	1.84E-05	1.68E-05	1.91E-05	2.06E-05	1.12E-05	9.83E-06	8.72E-06	8.45E-06	8.80E-06	1.06E-05	1.78E-05	9.60E-06	-0.892275964	3.26E-06	5.487236095	TRUE	1.99E-05	1.53E-05	-0.380721687	0.005038164	2.297727706	FALSE	6.27E-01	7.15825E-05	4.145193092	TRUE
PSMA3	0.000270397	0.000247531	0.000405785	0.000503378	0.000463478	0.000438135	0.000280474	0.000183795	0.000294238	0.000459872	0.000454516	0.000269447	0.000502662	0.000474842	0.000431607	0.000346336	0.000360943	0.000400234	0.000133917	0.000203074	0.000179896	0.000144294	0.000172179	0.000128139	0.000419437	0.00016025	-1.388132801	3.27E-06	5.485028935	TRUE	0.000388117	0.000323724	-0.261729383	0.325416144	0.487560905	FALSE	4.95E-01	0.005676636	2.245908944	FALSE
EDRF1	1.42E-05	1.51E-05	1.58E-05	1.70E-05	1.83E-05	1.14E-05	1.97E-05	1.41E-05	1.55E-05	1.67E-05	1.15E-05	1.98E-05	1.09E-05	1.30E-05	1.47E-05	1.35E-05	1.22E-05	1.67E-05	5.71E-06	5.86E-06	4.33E-06	4.53E-06	5.49E-06	6.32E-06	1.35E-05	5.37E-06	-1.331271657	3.34E-06	5.475997074	TRUE	1.53E-05	1.62E-05	0.082378236	0.597748585	0.223481443	FALSE	3.32E-01	1.23889E-05	4.906967328	TRUE
FANCA	8.76E-06	9.42E-06	1.12E-05	1.63E-05	1.73E-05	7.31E-06	6.87E-06	5.30E-06	8.69E-06	9.34E-06	5.32E-06	9.87E-06	1.08E-05	1.11E-05	1.32E-05	1.09E-05	8.32E-06	8.88E-06	4.51E-06	3.46E-06	3.27E-06	3.35E-06	2.99E-06	1.87E-06	1.05E-05	3.24E-06	-1.697990271	3.35E-06	5.475444997	TRUE	1.17E-05	7.56E-06	-0.632194986	0.051980873	1.284156428	FALSE	4.29E-01	0.000690303	3.160960116	FALSE
SH3BP4	4.46E-05	4.27E-05	4.97E-05	5.20E-05	5.06E-05	4.89E-05	3.48E-05	3.49E-05	3.76E-05	3.47E-05	3.33E-05	3.58E-05	5.04E-05	5.14E-05	5.58E-05	4.82E-05	5.79E-05	4.93E-05	3.52E-05	2.85E-05	2.93E-05	3.79E-05	2.99E-05	3.09E-05	5.22E-05	3.20E-05	-0.706943413	3.37E-06	5.472067219	TRUE	4.81E-05	3.52E-05	-0.450613932	1.10E-05	4.9581176	TRUE	9.08E-01	0.077137867	1.112732372	FALSE
CPA4	3.82E-05	4.51E-05	3.98E-05	4.35E-05	4.57E-05	4.33E-05	2.64E-05	2.29E-05	2.39E-05	2.38E-05	2.53E-05	3.90E-05	7.15E-05	7.35E-05	7.54E-05	5.20E-05	5.03E-05	6.58E-05	2.47E-05	2.17E-05	1.62E-05	2.44E-05	2.07E-05	2.33E-05	6.47E-05	2.18E-05	-1.568764589	3.54E-06	5.450395797	TRUE	4.26E-05	2.69E-05	-0.662779292	0.000202679	3.693190487	FALSE	8.11E-01	0.099155712	1.003682265	FALSE
MIEF2	2.96E-06	1.84E-06	2.44E-06	2.00E-06	1.86E-06	2.03E-06	3.07E-06	2.73E-06	2.14E-06	3.26E-06	1.95E-06	2.69E-06	3.03E-06	2.56E-06	2.78E-06	2.56E-06	2.53E-06	2.51E-06	6.20E-07	5.64E-07	1.00E-07	1.10E-06	1.47E-06	6.00E-07	2.66E-06	7.41E-07	-1.845620229	3.71E-06	5.430779832	TRUE	2.19E-06	2.64E-06	0.269797105	0.130257802	0.885196256	FALSE	2.81E-01	5.44424E-05	4.26406304	TRUE
ATP8B1	1.54E-05	1.85E-05	2.01E-05	1.96E-05	2.35E-05	1.64E-05	1.30E-05	9.26E-06	1.39E-05	1.57E-05	1.04E-05	1.68E-05	2.10E-05	2.04E-05	2.62E-05	1.84E-05	2.10E-05	2.61E-05	9.19E-06	8.88E-06	9.71E-06	1.07E-05	9.47E-06	1.11E-05	2.22E-05	9.83E-06	-1.173383327	3.75E-06	5.426326186	TRUE	1.89E-05	1.32E-05	-0.52486157	0.006294583	2.201033006	FALSE	7.47E-01	0.023392603	1.630921453	FALSE
AXL	5.05E-05	7.08E-05	8.83E-05	8.06E-05	8.95E-05	7.31E-05	5.44E-05	3.81E-05	6.07E-05	6.33E-05	5.10E-05	7.26E-05	7.02E-05	6.56E-05	8.89E-05	5.75E-05	7.87E-05	8.48E-05	2.91E-05	2.65E-05	2.03E-05	2.73E-05	2.68E-05	3.33E-05	7.43E-05	2.72E-05	-1.448692095	3.76E-06	5.424967249	TRUE	7.55E-05	5.67E-05	-0.413600907	0.032888417	1.482957035	FALSE	4.80E-01	0.000181988	3.739957426	TRUE
PLCE1	6.42E-06	7.43E-06	5.79E-06	6.18E-06	6.54E-06	5.16E-06	5.78E-06	4.57E-06	4.44E-06	4.21E-06	2.99E-06	5.03E-06	6.56E-06	7.93E-06	6.26E-06	6.83E-06	6.99E-06	8.00E-06	3.74E-06	2.93E-06	3.77E-06	3.38E-06	4.35E-06	4.34E-06	7.09E-06	3.75E-06	-0.918966295	4.03E-06	5.394507295	TRUE	6.25E-06	4.50E-06	-0.473460894	0.005056068	2.296187081	FALSE	8.33E-01	0.118494924	0.926300252	FALSE
PSMA7	0.000395202	0.00042037	0.000573498	0.000537758	0.000545793	0.000540318	0.000577625	0.000269719	0.000456115	0.000549771	0.000455606	0.000622427	0.000561296	0.000632437	0.000542482	0.000529174	0.000429188	0.000598536	0.000263428	0.000249026	0.00028172	0.000276142	0.000235995	0.000320808	0.000548852	0.000271187	-1.017132253	4.26E-06	5.37029061	TRUE	0.000502157	0.000488544	-0.039648561	0.824673272	0.083718081	FALSE	5.55E-01	0.002119852	2.673694448	FALSE
IFI30	4.02E-06	5.45E-06	3.91E-06	5.47E-06	5.51E-06	4.19E-06	7.22E-06	5.01E-06	4.10E-06	5.57E-06	3.40E-06	5.79E-06	6.26E-06	7.38E-06	7.11E-06	7.53E-06	5.37E-06	7.84E-06	2.13E-06	3.26E-06	3.28E-06	3.51E-06	2.47E-06	3.21E-06	6.92E-06	2.98E-06	-1.215883582	4.38E-06	5.358418121	TRUE	4.76E-06	5.18E-06	0.122922933	0.521762466	0.282527166	FALSE	5.74E-01	0.003975566	2.400601036	FALSE
GALNT10	1.71E-05	1.78E-05	1.78E-05	1.72E-05	1.93E-05	1.74E-05	1.46E-05	1.14E-05	1.48E-05	1.64E-05	1.38E-05	1.86E-05	1.58E-05	1.52E-05	1.80E-05	1.36E-05	1.47E-05	1.61E-05	1.04E-05	8.81E-06	7.85E-06	9.59E-06	8.60E-06	9.82E-06	1.56E-05	9.18E-06	-0.762107346	4.47E-06	5.350154303	TRUE	1.78E-05	1.49E-05	-0.251595053	0.021709434	1.663351496	FALSE	6.15E-01	0.000293275	3.5327254	TRUE
JOSD1	1.61E-06	1.68E-06	1.74E-06	2.09E-06	1.68E-06	2.46E-06	1.70E-06	1.38E-06	2.31E-06	1.69E-06	1.72E-06	1.56E-06	1.52E-06	1.83E-06	2.32E-06	1.77E-06	1.86E-06	2.56E-06	5.01E-07	6.80E-07	6.14E-07	3.62E-07	5.07E-07	4.07E-07	1.98E-06	5.12E-07	-1.949240364	4.66E-06	5.331842189	TRUE	1.88E-06	1.73E-06	-0.119263369	0.444723607	0.351909816	FALSE	2.96E-01	4.56558E-06	5.340504352	TRUE
FASTK	4.10E-06	4.59E-06	3.89E-06	3.85E-06	2.80E-06	4.33E-06	3.37E-06	3.08E-06	3.54E-06	2.64E-06	3.16E-06	3.02E-06	4.29E-06	3.59E-06	3.95E-06	3.88E-06	3.58E-06	3.70E-06	2.64E-06	2.57E-06	2.77E-06	2.97E-06	2.73E-06	2.59E-06	3.83E-06	2.71E-06	-0.497928966	4.74E-06	5.324364295	TRUE	3.93E-06	3.13E-06	-0.325394568	0.018356468	1.736210883	FALSE	8.65E-01	0.012967904	1.887130201	FALSE
ADAM12	1.11E-05	1.16E-05	1.16E-05	8.68E-06	8.12E-06	1.19E-05	5.60E-06	4.64E-06	8.14E-06	6.28E-06	4.76E-06	4.25E-06	9.67E-06	9.06E-06	1.39E-05	8.50E-06	1.09E-05	1.25E-05	3.06E-06	4.13E-06	2.91E-06	2.03E-06	2.35E-06	2.34E-06	1.08E-05	2.80E-06	-1.939188136	5.45E-06	5.263727773	TRUE	1.05E-05	5.61E-06	-0.903512653	0.000275767	3.559458103	FALSE	5.00E-01	0.001741939	2.758967099	FALSE
RARA	1.27E-05	1.24E-05	8.20E-06	1.10E-05	1.43E-05	9.17E-06	7.02E-06	5.93E-06	6.05E-06	7.36E-06	4.93E-06	8.51E-06	1.14E-05	9.50E-06	1.17E-05	8.79E-06	1.05E-05	1.38E-05	4.47E-06	4.03E-06	5.17E-06	3.74E-06	3.70E-06	4.81E-06	1.09E-05	4.32E-06	-1.340748678	5.58E-06	5.253015248	TRUE	1.13E-05	6.63E-06	-0.76811092	0.001439979	2.841643783	FALSE	6.51E-01	0.002268311	2.644297407	FALSE
PTPRS	4.63E-06	6.10E-06	5.28E-06	2.60E-06	3.95E-06	5.64E-06	7.12E-06	4.73E-06	6.24E-06	4.66E-06	3.52E-06	7.95E-06	5.06E-06	3.98E-06	4.48E-06	5.41E-06	4.15E-06	5.79E-06	2.51E-06	1.78E-06	1.46E-06	1.75E-06	2.09E-06	2.05E-06	4.81E-06	1.94E-06	-1.309637873	5.60E-06	5.251908188	TRUE	4.70E-06	5.70E-06	0.279334876	0.271531768	0.566179353	FALSE	3.40E-01	0.000321319	3.493063696	FALSE
PSMB1	0.000227858	0.000255198	0.000385948	0.000356939	0.000346618	0.000300541	0.00032771	0.000171825	0.000279487	0.000319739	0.000303249	0.000442381	0.000334623	0.000387304	0.000351963	0.000301543	0.000271581	0.000371415	0.000172751	0.000173236	0.000148642	0.000175714	0.00014064	0.000194647	0.000336405	0.000167605	-1.005135118	5.89E-06	5.229519578	TRUE	0.000312184	0.000307399	-0.022284585	0.914821304	0.03866373	FALSE	5.45E-01	0.003302495	2.481157887	FALSE
DDX21	0.00026028	0.000303849	0.000263987	0.000231876	0.000232384	0.000194689	0.000309413	0.000242184	0.000243045	0.000238704	0.000189045	0.000235227	0.000242504	0.00024106	0.000236834	0.000191309	0.000230362	0.000237522	0.000161326	0.000120764	0.000141717	0.000140642	0.000156945	0.000147739	0.000229932	0.000144856	-0.666592359	6.00E-06	5.221822473	TRUE	0.000247844	0.000242936	-0.028855236	0.826502129	0.082756023	FALSE	5.96E-01	0.00016177	3.791102417	TRUE
CCN2	7.01E-05	8.34E-05	5.81E-05	5.87E-05	5.60E-05	4.83E-05	8.71E-05	7.74E-05	6.87E-05	7.11E-05	5.45E-05	6.40E-05	7.69E-05	7.31E-05	7.25E-05	6.08E-05	5.82E-05	5.83E-05	0.000196641	0.000164857	0.000146035	0.000144915	0.000130461	0.000143071	6.66E-05	0.00015433	1.211581404	6.14E-06	5.212105049	TRUE	6.24E-05	7.05E-05	0.174505446	0.266876481	0.573689698	FALSE	2.19E+00	1.31379E-05	4.881475427	TRUE
MID1IP1	7.48E-06	1.03E-05	9.69E-06	9.13E-06	1.07E-05	6.74E-06	3.57E-06	3.19E-06	4.20E-06	4.45E-06	2.64E-06	5.42E-06	6.25E-06	7.73E-06	7.48E-06	4.55E-06	5.25E-06	8.10E-06	1.58E-06	9.96E-07	1.47E-06	1.82E-06	7.91E-07	1.24E-06	6.56E-06	1.32E-06	-2.317360133	6.25E-06	5.204108974	TRUE	9.00E-06	3.91E-06	-1.201347401	5.27E-05	4.277881779	FALSE	3.36E-01	0.000133771	3.873638045	TRUE
EEF2K	3.15E-05	3.39E-05	3.09E-05	2.93E-05	3.03E-05	2.43E-05	3.45E-05	2.74E-05	2.46E-05	2.59E-05	1.62E-05	2.76E-05	2.25E-05	2.47E-05	2.75E-05	2.61E-05	2.66E-05	3.46E-05	1.16E-05	8.96E-06	9.12E-06	1.15E-05	8.89E-06	1.43E-05	2.70E-05	1.07E-05	-1.333585986	6.29E-06	5.201511977	TRUE	3.00E-05	2.60E-05	-0.207010107	0.174829216	0.757385991	FALSE	4.12E-01	0.000139905	3.854165721	TRUE
PLIN2	3.47E-05	3.45E-05	4.97E-05	4.29E-05	2.19E-05	1.70E-05	3.89E-05	3.35E-05	4.98E-05	3.65E-05	1.64E-05	2.06E-05	1.82E-05	1.96E-05	3.19E-05	2.44E-05	2.21E-05	2.13E-05	5.22E-05	4.46E-05	5.83E-05	6.99E-05	5.74E-05	6.12E-05	2.29E-05	5.72E-05	1.320262094	6.45E-06	5.190525965	TRUE	3.34E-05	3.26E-05	-0.035035918	0.912423996	0.039803301	FALSE	1.75E+00	0.002415854	2.616929297	FALSE
PSMB2	0.000227146	0.000225143	0.000409781	0.000425798	0.000435095	0.000467887	0.000315101	0.000140596	0.000256309	0.000539634	0.000421395	0.0004326	0.000389926	0.000421972	0.000412196	0.000518671	0.000325353	0.000347563	0.000149062	0.000153699	0.000186361	0.000151821	9.95E-05	0.000132924	0.000402614	0.000145567	-1.467714693	6.59E-06	5.180989614	TRUE	0.000365142	0.000350939	-0.057235704	0.850380219	0.070386851	FALSE	4.15E-01	0.006137479	2.212010013	FALSE
CLTB	0.000142981	0.000119328	9.23E-05	0.000105754	8.52E-05	0.000119406	0.000145051	0.0001908	0.000169677	0.000128082	0.000149827	0.000100914	0.000143024	0.000121955	0.000123504	0.000146988	0.000147995	0.0001328	0.000194568	0.00020415	0.000176439	0.000208262	0.000194582	0.000216466	0.000136045	0.000199078	0.549253401	6.77E-06	5.169202293	TRUE	0.000110837	0.000147392	0.411217373	0.039182496	1.406907897	FALSE	1.35E+00	0.004187467	2.378048615	FALSE
SLC25A35	4.32E-07	1.02E-06	1.56E-06	1.41E-06	1.56E-06	3.23E-06	8.26E-07	7.36E-07	6.11E-07	1.49E-06	9.20E-07	1.30E-06	2.01E-06	1.30E-06	2.24E-06	1.79E-06	1.92E-06	1.94E-06	6.71E-07	7.51E-07	5.77E-07	5.11E-07	6.31E-07	9.02E-07	1.87E-06	6.74E-07	-1.468890235	6.80E-06	5.1674688	TRUE	1.54E-06	9.81E-07	-0.647980466	0.202104284	0.694424481	FALSE	6.87E-01	0.069595245	1.15742043	FALSE
BTBD2	2.09E-05	1.99E-05	2.05E-05	1.68E-05	2.01E-05	1.72E-05	2.20E-05	1.58E-05	2.04E-05	1.75E-05	1.92E-05	1.98E-05	1.77E-05	1.91E-05	2.11E-05	1.42E-05	1.50E-05	1.94E-05	6.73E-06	5.70E-06	2.88E-06	7.73E-06	5.47E-06	8.53E-06	1.77E-05	6.17E-06	-1.523321088	7.11E-06	5.148072634	TRUE	1.92E-05	1.91E-05	-0.009565299	0.914078807	0.03901636	FALSE	3.23E-01	8.37268E-07	6.077135747	TRUE
ZFP36L2	2.45E-05	3.26E-05	2.66E-05	3.00E-05	3.30E-05	2.43E-05	2.68E-05	2.22E-05	1.74E-05	1.92E-05	1.28E-05	1.99E-05	2.04E-05	2.47E-05	2.60E-05	1.96E-05	2.36E-05	2.16E-05	1.06E-05	8.98E-06	4.03E-06	1.10E-05	8.83E-06	1.26E-05	2.27E-05	9.33E-06	-1.279636093	7.29E-06	5.137493839	TRUE	2.85E-05	1.97E-05	-0.52960713	0.005647919	2.248111536	FALSE	4.73E-01	0.000964191	3.015836972	FALSE
VGLL4	5.26E-06	5.98E-06	4.20E-06	4.52E-06	4.48E-06	4.42E-06	3.51E-06	3.61E-06	2.74E-06	2.64E-06	3.16E-06	3.91E-06	3.49E-06	3.79E-06	3.76E-06	4.10E-06	3.73E-06	4.76E-06	2.17E-06	1.94E-06	2.12E-06	2.34E-06	2.13E-06	2.60E-06	3.94E-06	2.22E-06	-0.828302107	7.48E-06	5.125891407	TRUE	4.81E-06	3.26E-06	-0.561106145	0.001154999	2.937418382	FALSE	6.80E-01	0.000976408	3.010368459	FALSE
KLF12	5.31E-06	6.80E-06	6.24E-06	4.85E-06	5.92E-06	6.22E-06	6.41E-06	3.77E-06	1.72E-06	5.09E-06	2.58E-06	3.65E-06	5.24E-06	4.82E-06	6.12E-06	6.50E-06	4.91E-06	5.79E-06	2.96E-06	2.72E-06	3.29E-06	1.84E-06	2.56E-06	2.86E-06	5.56E-06	2.71E-06	-1.039545858	8.31E-06	5.08026562	TRUE	5.89E-06	3.87E-06	-0.606572089	0.022088078	1.655842064	FALSE	7.00E-01	0.136536776	0.864750357	FALSE
BEX1;BEX2	2.13E-05	2.19E-05	2.00E-05	2.75E-05	2.43E-05	1.39E-05	8.28E-06	4.01E-06	6.67E-06	6.32E-06	6.58E-06	7.87E-06	1.53E-05	1.11E-05	1.49E-05	2.14E-05	1.19E-05	2.02E-05	1.19E-06	1.69E-06	2.09E-06	1.34E-06	1.06E-06	1.05E-06	1.58E-05	1.40E-06	-3.492987876	8.41E-06	5.075427329	TRUE	2.15E-05	6.62E-06	-1.69837188	1.94E-05	4.712753416	TRUE	2.12E-01	9.21325E-06	5.035587055	TRUE
ANKRD1	7.61E-06	8.74E-06	7.72E-06	8.22E-06	7.83E-06	4.95E-06	7.31E-06	5.73E-06	5.81E-06	6.35E-06	2.53E-06	6.41E-06	8.44E-06	1.06E-05	1.08E-05	8.40E-06	9.18E-06	1.10E-05	3.40E-05	2.24E-05	2.53E-05	2.67E-05	2.16E-05	3.15E-05	9.74E-06	2.69E-05	1.465530439	8.91E-06	5.04989379	TRUE	7.51E-06	5.69E-06	-0.400478661	0.060915764	1.215270305	FALSE	4.73E+00	1.63589E-06	5.786245458	TRUE
RHOBTB3	7.98E-06	9.99E-06	9.89E-06	8.85E-06	9.21E-06	8.23E-06	9.26E-06	9.20E-06	8.50E-06	9.36E-06	8.08E-06	1.08E-05	1.10E-05	1.08E-05	1.11E-05	6.54E-06	1.10E-05	1.12E-05	2.27E-06	2.23E-06	2.12E-06	3.05E-06	2.69E-06	5.24E-06	1.03E-05	2.93E-06	-1.809185616	9.06E-06	5.042634172	TRUE	9.02E-06	9.20E-06	0.028623077	0.731957368	0.135514213	FALSE	3.19E-01	1.36635E-06	5.864436958	TRUE
LAMB2	2.03E-05	2.39E-05	2.12E-05	2.06E-05	2.37E-05	1.96E-05	2.43E-05	1.75E-05	2.27E-05	2.06E-05	1.87E-05	2.88E-05	2.36E-05	2.14E-05	2.19E-05	2.10E-05	2.22E-05	2.66E-05	1.45E-05	1.10E-05	1.05E-05	1.18E-05	1.15E-05	1.61E-05	2.28E-05	1.26E-05	-0.85766546	9.39E-06	5.027318054	TRUE	2.15E-05	2.21E-05	0.035983968	0.772037809	0.11236143	FALSE	5.69E-01	0.000538833	3.268545622	FALSE
CEP70	9.71E-07	1.03E-06	8.89E-07	9.82E-07	1.02E-06	8.56E-07	5.25E-07	1.11E-06	1.29E-06	4.53E-07	4.90E-07	3.90E-07	8.11E-07	7.30E-07	7.90E-07	6.56E-07	6.35E-07	5.15E-07	2.32E-07	3.34E-07	2.02E-07	3.10E-07	2.16E-07	3.24E-07	6.90E-07	2.70E-07	-1.353779706	9.51E-06	5.021980187	TRUE	9.57E-07	7.09E-07	-0.432403434	0.152993578	0.815326799	FALSE	3.80E-01	0.020314078	1.692202877	FALSE
PSMA5	0.000309876	0.000235605	0.000313618	0.000347408	0.00032983	0.000347968	0.000293858	0.000226809	0.000311567	0.000401917	0.000311949	0.000281106	0.000364347	0.000329485	0.00034394	0.000378051	0.000299273	0.000379872	0.000254043	0.000211641	0.000214117	0.000247736	0.000217283	0.00022282	0.000349161	0.00022794	-0.615239584	9.64E-06	5.015930666	TRUE	0.000314051	0.000304534	-0.044393985	0.748333377	0.125904884	FALSE	7.48E-01	0.010685217	1.971216634	FALSE
PLAU	1.53E-05	1.99E-05	2.03E-05	2.09E-05	2.38E-05	1.46E-05	9.73E-06	1.34E-05	1.26E-05	8.38E-06	6.53E-06	1.35E-05	1.24E-05	1.37E-05	1.40E-05	1.49E-05	9.26E-06	1.33E-05	6.40E-06	4.65E-06	5.69E-06	6.13E-06	5.34E-06	6.83E-06	1.29E-05	5.84E-06	-1.142849933	9.70E-06	5.013381735	TRUE	1.91E-05	1.07E-05	-0.840393728	0.001098267	2.959291926	FALSE	5.47E-01	0.002789345	2.554497833	FALSE
HERC4	0.000230047	0.000227022	0.000205077	0.000218774	0.000217956	0.00017133	0.000167121	0.00016652	0.000145766	0.00014774	0.000130244	0.000162589	0.000252687	0.000277303	0.000232236	0.000192658	0.000211934	0.00022791	0.000140149	0.00012484	9.09E-05	0.000118872	0.00012614	0.000113383	0.000232455	0.000119039	-0.965512471	9.95E-06	5.002186462	TRUE	0.000211701	0.00015333	-0.465388193	0.00026978	3.568990089	FALSE	7.76E-01	0.003418174	2.466205879	FALSE
PMM1	2.50E-05	2.97E-05	2.27E-05	2.15E-05	2.07E-05	2.35E-05	2.63E-05	2.51E-05	2.82E-05	2.35E-05	1.91E-05	2.70E-05	2.06E-05	2.46E-05	2.35E-05	2.13E-05	2.37E-05	2.89E-05	1.36E-05	1.04E-05	8.93E-06	1.36E-05	1.17E-05	1.35E-05	2.38E-05	1.20E-05	-0.989454738	1.01E-05	4.995495061	TRUE	2.38E-05	2.49E-05	0.06004059	0.60156792	0.220715331	FALSE	4.82E-01	8.94615E-06	5.048363847	TRUE
CYP1B1	5.08E-06	6.20E-06	8.49E-06	6.73E-06	1.03E-05	8.67E-06	2.88E-06	2.46E-06	3.66E-06	5.13E-06	2.93E-06	4.66E-06	9.18E-06	4.67E-06	9.53E-06	7.72E-06	8.19E-06	6.97E-06	1.59E-06	1.97E-06	1.59E-06	1.83E-06	2.23E-06	1.54E-06	7.71E-06	1.79E-06	-2.104557013	1.01E-05	4.994937663	TRUE	7.58E-06	3.62E-06	-1.067165458	0.001293247	2.888318571	FALSE	4.95E-01	0.00233105	2.632448422	FALSE
PELO	9.39E-05	9.08E-05	9.25E-05	9.88E-05	9.61E-05	7.81E-05	8.64E-05	7.36E-05	9.04E-05	9.20E-05	8.16E-05	9.01E-05	8.82E-05	8.46E-05	8.46E-05	7.39E-05	8.10E-05	9.09E-05	5.64E-05	6.73E-05	6.19E-05	5.88E-05	5.75E-05	5.66E-05	8.39E-05	5.98E-05	-0.489170447	1.06E-05	4.973026129	TRUE	9.17E-05	8.57E-05	-0.098001752	0.173343666	0.761092023	FALSE	6.97E-01	1.50564E-05	4.822280006	TRUE
CCND1	4.05E-05	4.59E-05	3.91E-05	4.08E-05	4.35E-05	3.55E-05	3.94E-05	3.35E-05	3.38E-05	3.45E-05	2.55E-05	4.80E-05	4.25E-05	4.59E-05	4.13E-05	3.45E-05	4.07E-05	4.33E-05	2.91E-05	2.32E-05	2.27E-05	2.39E-05	2.28E-05	2.92E-05	4.14E-05	2.51E-05	-0.718807135	1.13E-05	4.9470573	TRUE	4.09E-05	3.58E-05	-0.192239851	0.161877756	0.790812824	FALSE	7.03E-01	0.009104627	2.040737835	FALSE
NID2	3.14E-05	3.93E-05	3.39E-05	2.69E-05	3.52E-05	3.08E-05	2.99E-05	3.04E-05	3.10E-05	2.02E-05	2.26E-05	3.96E-05	3.60E-05	3.19E-05	4.23E-05	4.10E-05	3.60E-05	4.59E-05	2.34E-05	1.83E-05	1.84E-05	1.93E-05	1.64E-05	2.29E-05	3.88E-05	1.98E-05	-0.972872825	1.14E-05	4.944646653	TRUE	3.29E-05	2.90E-05	-0.183673273	0.261749579	0.582114009	FALSE	6.84E-01	0.012819794	1.892118941	FALSE
PSMB7	0.000233053	0.00010034	0.000322733	0.000342965	0.000312946	0.000346992	0.000130926	0.000171302	0.000276776	0.000316303	0.000328307	0.00026505	0.000320732	0.000342608	0.000353349	0.000234145	0.000260195	0.000292043	0.000111113	0.000158907	0.000137041	0.000152347	0.000118902	0.000110514	0.000300512	0.000131471	-1.192683096	1.14E-05	4.941712846	TRUE	0.000276505	0.000248111	-0.156320038	0.588917965	0.229945198	FALSE	5.30E-01	0.006102188	2.214514444	FALSE
TNS2	1.33E-05	1.70E-05	1.61E-05	1.49E-05	1.85E-05	1.59E-05	1.60E-05	1.48E-05	1.23E-05	1.39E-05	9.80E-06	1.57E-05	1.57E-05	1.36E-05	1.46E-05	1.32E-05	1.30E-05	1.79E-05	7.19E-06	6.52E-06	6.05E-06	7.24E-06	8.30E-06	9.23E-06	1.47E-05	7.42E-06	-0.984188569	1.17E-05	4.932624386	TRUE	1.59E-05	1.38E-05	-0.213518309	0.097465479	1.011149179	FALSE	5.39E-01	0.00014827	3.828945479	TRUE
PICALM	0.000428247	0.00042042	0.000356924	0.000383827	0.000277584	0.000290081	0.000430102	0.000550751	0.000410621	0.000290408	0.000318173	0.000310075	0.000330097	0.000349846	0.000343847	0.00035652	0.000402615	0.000423318	0.00052838	0.000548717	0.000566839	0.000640666	0.000554513	0.000509255	0.000367707	0.000558062	0.601867511	1.18E-05	4.927066059	TRUE	0.000359514	0.000385022	0.098892216	0.608357747	0.215840957	FALSE	1.45E+00	0.003024338	2.519369739	FALSE
CREB3L1	2.63E-06	3.74E-06	4.45E-06	3.62E-06	4.23E-06	3.87E-06	2.98E-06	2.45E-06	2.86E-06	2.65E-06	1.49E-06	3.55E-06	3.09E-06	3.19E-06	4.69E-06	2.79E-06	3.64E-06	3.41E-06	1.27E-06	1.15E-06	1.01E-06	7.23E-07	8.45E-07	1.57E-06	3.47E-06	1.09E-06	-1.666141817	1.26E-05	4.899762101	TRUE	3.76E-06	2.66E-06	-0.49799251	0.016434299	1.784248807	FALSE	4.11E-01	0.000441963	3.354614317	FALSE
AKAP12	0.000133194	0.000155351	0.000131448	0.000115423	0.000111844	0.000101766	0.00017558	0.000166149	0.000167919	0.000106458	9.80E-05	0.000152148	7.85E-05	8.43E-05	8.89E-05	9.70E-05	0.00010577	0.000146425	0.000246012	0.000185763	0.000224908	0.000241979	0.000228673	0.000291074	0.000100148	0.000236401	1.239112572	1.30E-05	4.886645761	TRUE	0.000124838	0.00014437	0.209721556	0.24458885	0.611563345	FALSE	1.64E+00	0.000846798	3.072220341	FALSE
SLC25A31	1.29E-06	1.50E-06	2.35E-06	2.21E-06	2.16E-06	1.90E-06	2.41E-05	2.81E-05	3.19E-05	1.71E-05	1.22E-05	1.19E-05	6.32E-06	6.36E-06	6.01E-06	5.42E-06	7.53E-06	5.65E-06	7.87E-05	4.88E-05	4.83E-05	8.58E-05	8.34E-05	9.99E-05	6.22E-06	7.41E-05	3.576365408	1.32E-05	4.87922711	TRUE	1.90E-06	2.09E-05	3.456815579	0.00026062	3.583992092	FALSE	3.55E+00	0.000185044	3.732724614	TRUE
MIEN1	3.34E-05	2.18E-05	1.62E-05	1.16E-05	8.99E-06	1.12E-05	3.26E-05	6.40E-05	1.20E-05	9.48E-06	1.83E-05	1.98E-05	1.79E-05	1.76E-05	8.84E-06	2.20E-05	1.55E-05	1.72E-05	6.71E-05	7.09E-05	4.70E-05	4.20E-05	5.17E-05	5.44E-05	1.65E-05	5.55E-05	1.750197296	1.33E-05	4.877373278	TRUE	1.72E-05	2.60E-05	0.595167257	0.356006639	0.448541903	FALSE	2.13E+00	0.010993527	1.958862943	FALSE
TACC3	3.91E-05	4.85E-05	4.14E-05	4.32E-05	3.61E-05	2.97E-05	3.17E-05	3.68E-05	3.24E-05	2.43E-05	1.74E-05	2.54E-05	2.64E-05	3.53E-05	3.25E-05	2.27E-05	3.52E-05	3.88E-05	8.25E-05	6.67E-05	5.39E-05	7.44E-05	8.12E-05	8.27E-05	3.18E-05	7.36E-05	1.210006013	1.34E-05	4.873102435	TRUE	3.97E-05	2.80E-05	-0.503348429	0.01291648	1.888855835	FALSE	2.63E+00	8.34897E-06	5.078367281	TRUE
GYG1	6.74E-05	8.16E-05	9.81E-05	9.78E-05	7.86E-05	8.21E-05	8.42E-05	6.11E-05	8.12E-05	0.000100984	7.18E-05	0.000107328	6.49E-05	7.80E-05	9.75E-05	8.04E-05	7.50E-05	7.65E-05	0.000236607	0.000195327	0.00014989	0.000223068	0.000161564	0.000186513	7.87E-05	0.000192161	1.28768785	1.39E-05	4.858320044	TRUE	8.42E-05	8.44E-05	0.003383131	0.982095154	0.007846432	FALSE	2.28E+00	3.94866E-05	4.403550368	TRUE
IFI44	6.22E-07	5.76E-07	9.70E-07	8.06E-07	6.01E-07	1.31E-06	1.95E-06	2.02E-06	2.01E-06	2.80E-06	2.97E-06	2.74E-06	4.40E-07	3.88E-07	4.55E-07	2.26E-07	4.99E-07	3.43E-07	1.17E-06	1.29E-06	8.69E-07	1.04E-06	1.45E-06	1.48E-06	3.92E-07	1.22E-06	1.634679897	1.47E-05	4.831412138	TRUE	8.14E-07	2.41E-06	1.569749911	3.10E-05	4.50907407	TRUE	5.04E-01	0.000235873	3.62732234	TRUE
NR2F1	6.89E-06	6.37E-06	1.19E-05	6.88E-06	6.91E-06	6.08E-06	3.50E-06	4.29E-06	3.82E-06	4.65E-06	4.29E-06	4.37E-06	5.90E-06	7.75E-06	9.55E-06	8.03E-06	6.29E-06	6.53E-06	2.98E-06	3.16E-06	2.65E-06	3.20E-06	2.40E-06	2.96E-06	7.34E-06	2.89E-06	-1.344585091	1.50E-05	4.823041839	TRUE	7.50E-06	4.15E-06	-0.85269251	0.003970954	2.401105197	FALSE	6.96E-01	0.000142736	3.845465681	TRUE
FBN1	0.000110766	0.000145659	0.000116259	9.71E-05	0.00012478	0.000105577	8.72E-05	8.00E-05	7.56E-05	8.23E-05	5.21E-05	8.27E-05	0.000139842	0.000126191	0.000127564	0.000116882	0.000126194	0.000145253	9.52E-05	9.22E-05	7.93E-05	8.53E-05	8.78E-05	0.000100307	0.000130321	9.00E-05	-0.533681819	1.59E-05	4.79937351	TRUE	0.000116695	7.67E-05	-0.605927151	0.000938208	3.027700669	FALSE	1.17E+00	0.049914553	1.30177281	FALSE
ADCY3	3.35E-06	4.77E-06	5.69E-06	4.64E-06	6.82E-06	4.41E-06	2.85E-06	2.99E-06	4.58E-06	5.37E-06	4.41E-06	5.59E-06	4.45E-06	4.41E-06	5.55E-06	4.28E-06	5.15E-06	5.61E-06	2.35E-06	2.95E-06	2.39E-06	3.22E-06	2.27E-06	2.77E-06	4.91E-06	2.66E-06	-0.883318348	1.64E-05	4.785043664	TRUE	4.95E-06	4.30E-06	-0.203188729	0.359586807	0.444196251	FALSE	6.19E-01	0.008217055	2.085283788	FALSE
DAPK1	2.75E-05	3.36E-05	3.37E-05	3.49E-05	3.64E-05	2.76E-05	3.38E-05	2.84E-05	2.49E-05	2.62E-05	2.18E-05	2.85E-05	3.72E-05	4.16E-05	4.27E-05	3.23E-05	3.79E-05	3.89E-05	2.76E-05	2.28E-05	1.77E-05	2.46E-05	1.91E-05	2.18E-05	3.84E-05	2.23E-05	-0.787910676	1.64E-05	4.784158143	TRUE	3.23E-05	2.73E-05	-0.243891541	0.051535811	1.287890887	FALSE	8.17E-01	0.047567234	1.322692104	FALSE
AGRN	2.35E-05	3.00E-05	2.65E-05	2.04E-05	2.85E-05	2.41E-05	2.69E-05	2.31E-05	2.58E-05	2.11E-05	1.94E-05	3.23E-05	2.27E-05	2.47E-05	2.64E-05	2.30E-05	2.82E-05	3.41E-05	1.33E-05	9.95E-06	1.01E-05	1.10E-05	1.17E-05	1.49E-05	2.65E-05	1.18E-05	-1.166277781	1.65E-05	4.782153187	TRUE	2.55E-05	2.48E-05	-0.042531403	0.760686679	0.118794189	FALSE	4.77E-01	8.6061E-05	4.065193556	TRUE
SLC25A25	2.36E-06	1.59E-06	2.05E-06	2.13E-06	2.65E-06	3.64E-06	5.62E-06	3.05E-06	1.98E-06	3.12E-06	2.90E-06	3.62E-06	1.78E-06	2.11E-06	2.02E-06	2.29E-06	2.36E-06	2.08E-06	2.73E-06	2.81E-06	2.71E-06	2.79E-06	2.77E-06	2.77E-06	2.10E-06	2.76E-06	0.394145882	1.66E-05	4.779603343	TRUE	2.40E-06	3.38E-06	0.492944159	0.118313698	0.92696497	FALSE	8.17E-01	0.242396979	0.615472798	FALSE
GABARAPL1	2.55E-06	3.44E-06	3.89E-06	4.36E-06	4.54E-06	3.49E-06	3.26E-06	5.02E-06	5.03E-06	3.30E-06	1.50E-06	3.53E-06	2.13E-06	2.73E-06	2.57E-06	2.56E-06	2.15E-06	3.46E-06	4.77E-06	4.20E-06	3.95E-06	4.71E-06	4.42E-06	4.33E-06	2.60E-06	4.40E-06	0.758737506	1.68E-05	4.775683116	TRUE	3.71E-06	3.61E-06	-0.041523568	0.867160433	0.061900546	FALSE	1.22E+00	0.182206766	0.7394355	FALSE
HERC3	8.29E-06	9.96E-06	6.74E-06	7.56E-06	5.43E-06	1.76E-06	2.83E-06	3.42E-06	4.37E-06	3.00E-06	3.13E-06	4.86E-06	3.88E-06	2.64E-06	5.23E-06	4.30E-06	2.35E-06	4.40E-06	4.60E-07	2.46E-07	4.13E-07	2.83E-07	2.48E-07	2.69E-07	3.80E-06	3.20E-07	-3.570264732	1.68E-05	4.775233815	TRUE	6.62E-06	3.60E-06	-0.878675543	0.030568604	1.514724392	FALSE	8.88E-02	2.07851E-06	5.682247617	TRUE
OXSR1	0.000167283	0.000195825	0.000163915	0.000164664	0.00014421	0.000149935	0.000195641	0.00023987	0.000201208	0.000151795	0.000166297	0.000157447	0.00018887	0.000177652	0.000177158	0.000189399	0.000222783	0.000211333	0.000288645	0.000249715	0.000313314	0.000286839	0.000312087	0.00027937	0.000194533	0.000288328	0.567701178	1.70E-05	4.769005284	TRUE	0.000164305	0.000185376	0.174078768	0.203954894	0.69046587	FALSE	1.56E+00	0.000105877	3.975199751	TRUE
NKIRAS1	3.02E-05	2.40E-05	2.81E-05	2.95E-05	3.10E-05	3.37E-05	2.71E-05	3.08E-05	2.87E-05	2.95E-05	2.63E-05	2.30E-05	2.22E-05	2.53E-05	2.52E-05	2.72E-05	2.76E-05	2.36E-05	1.85E-05	1.09E-05	8.31E-06	1.14E-05	1.13E-05	1.43E-05	2.52E-05	1.25E-05	-1.015123534	1.74E-05	4.759123101	TRUE	2.94E-05	2.76E-05	-0.094645828	0.305752336	0.514630216	FALSE	4.52E-01	8.52102E-06	5.069508612	TRUE
RFX7	5.63E-06	5.78E-06	6.08E-06	5.09E-06	7.39E-06	5.95E-06	5.50E-06	6.96E-06	5.45E-06	3.52E-06	2.72E-06	4.42E-06	6.34E-06	7.90E-06	5.45E-06	6.19E-06	6.27E-06	5.10E-06	2.47E-06	1.82E-06	1.83E-06	3.73E-06	2.70E-06	2.35E-06	6.21E-06	2.48E-06	-1.322276479	1.76E-05	4.754729446	TRUE	5.99E-06	4.76E-06	-0.329973633	0.11013026	0.958093335	FALSE	5.21E-01	0.007710756	2.112903032	FALSE
GATA6	9.78E-06	1.04E-05	7.41E-06	9.52E-06	1.12E-05	8.15E-06	6.73E-06	6.41E-06	6.79E-06	5.22E-06	4.62E-06	8.07E-06	5.97E-06	7.19E-06	6.82E-06	7.08E-06	8.40E-06	8.03E-06	4.26E-06	3.81E-06	4.61E-06	3.70E-06	4.38E-06	4.75E-06	7.25E-06	4.25E-06	-0.76877613	1.87E-05	4.728757728	TRUE	9.41E-06	6.31E-06	-0.577589312	0.00229375	2.639454008	FALSE	6.74E-01	0.003123416	2.50537019	FALSE
PSMB5	0.000217681	0.00024293	0.000402012	0.000367905	0.000372721	0.0003804	0.000281333	0.000151627	0.00020036	0.000417234	0.000367769	0.000294532	0.000376336	0.000483893	0.000391679	0.000313223	0.000272705	0.000345585	0.000106912	0.000133852	0.000152306	0.000126232	0.000119217	0.0001513	0.000363903	0.000131637	-1.466995576	1.88E-05	4.725948732	TRUE	0.000330608	0.000285476	-0.211754783	0.404247391	0.393352775	FALSE	4.61E-01	0.003904248	2.408462618	FALSE
PSMB8	2.69E-05	2.87E-05	5.01E-05	5.77E-05	4.63E-05	4.04E-05	3.73E-05	2.32E-05	4.56E-05	4.62E-05	4.33E-05	5.70E-05	4.47E-05	4.29E-05	5.23E-05	4.75E-05	3.67E-05	4.68E-05	2.63E-05	2.54E-05	2.06E-05	3.16E-05	2.41E-05	2.57E-05	4.51E-05	2.56E-05	-0.816374462	1.92E-05	4.716825578	TRUE	4.17E-05	4.21E-05	0.014613854	0.951138792	0.021756105	FALSE	6.09E-01	0.00657086	2.182377779	FALSE
VASN	6.97E-05	0.000112451	0.00010618	8.89E-05	9.83E-05	8.05E-05	0.00010672	8.40E-05	9.33E-05	8.32E-05	8.34E-05	0.000132935	0.000105311	0.000105502	0.000120554	9.59E-05	9.42E-05	0.00011018	7.32E-05	6.99E-05	4.60E-05	6.71E-05	5.69E-05	6.12E-05	0.000105271	6.24E-05	-0.754154279	1.92E-05	4.716764563	TRUE	9.27E-05	9.72E-05	0.069870878	0.667793298	0.175357944	FALSE	6.42E-01	0.003146673	2.50214841	FALSE
FBXO5	1.20E-05	1.27E-05	1.52E-05	1.46E-05	1.39E-05	9.42E-06	8.64E-06	1.39E-05	1.11E-05	9.61E-06	5.04E-06	6.85E-06	8.57E-06	1.04E-05	1.25E-05	1.36E-05	8.65E-06	1.25E-05	3.86E-07	2.64E-06	2.64E-06	5.05E-06	2.62E-06	3.93E-06	1.10E-05	2.88E-06	-1.939858684	1.98E-05	4.703227151	TRUE	1.30E-05	9.19E-06	-0.498644007	0.033530818	1.47455585	FALSE	3.13E-01	0.001281542	2.892267296	FALSE
FAM111A	2.40E-05	2.42E-05	2.42E-05	2.53E-05	2.57E-05	1.85E-05	2.81E-05	2.60E-05	2.28E-05	2.18E-05	1.67E-05	2.74E-05	2.04E-05	2.23E-05	2.16E-05	1.85E-05	2.33E-05	2.80E-05	1.45E-05	9.99E-06	1.09E-05	1.09E-05	1.10E-05	1.09E-05	2.24E-05	1.14E-05	-0.976927903	1.98E-05	4.703121198	TRUE	2.37E-05	2.38E-05	0.008511178	0.946909847	0.023691367	FALSE	4.77E-01	5.59327E-05	4.252334127	TRUE
UGCG	2.71E-05	3.46E-05	3.26E-05	3.06E-05	2.95E-05	2.46E-05	2.71E-05	2.51E-05	2.78E-05	1.96E-05	1.63E-05	2.80E-05	3.08E-05	3.46E-05	3.92E-05	2.55E-05	2.75E-05	3.53E-05	1.45E-05	1.16E-05	1.40E-05	1.62E-05	1.52E-05	1.80E-05	3.21E-05	1.49E-05	-1.106270625	1.98E-05	4.702575989	TRUE	2.98E-05	2.40E-05	-0.313316517	0.041185157	1.385259274	FALSE	6.22E-01	0.001958165	2.708150742	FALSE
ENC1	1.72E-05	1.71E-05	1.67E-05	1.71E-05	2.06E-05	1.53E-05	1.38E-05	1.05E-05	1.16E-05	1.18E-05	8.97E-06	1.20E-05	1.72E-05	2.22E-05	2.34E-05	1.44E-05	1.56E-05	1.97E-05	8.97E-06	6.81E-06	5.89E-06	7.25E-06	6.89E-06	7.37E-06	1.87E-05	7.20E-06	-1.380842231	1.99E-05	4.701929581	TRUE	1.73E-05	1.15E-05	-0.598100849	0.000119026	3.92435799	FALSE	6.28E-01	0.000268003	3.571860365	TRUE
ST13	0.0005263	0.000653643	0.000608525	0.000550833	0.000613434	0.000524886	0.000641155	0.000507081	0.000481915	0.000574263	0.000488854	0.000589354	0.0005162	0.00052526	0.000517146	0.000384865	0.000470663	0.000541856	0.000300336	0.000324883	0.00021022	0.000282299	0.000262961	0.000289133	0.000492665	0.000278305	-0.823938088	2.02E-05	4.693750662	TRUE	0.000579604	0.000547104	-0.08325245	0.362057008	0.441223042	FALSE	5.09E-01	5.2941E-06	5.276207778	TRUE
MAB21L2	1.59E-05	1.39E-05	1.71E-05	1.38E-05	1.55E-05	1.31E-05	1.96E-05	1.40E-05	1.35E-05	1.21E-05	8.12E-06	1.59E-05	1.41E-05	1.38E-05	1.37E-05	1.15E-05	1.36E-05	1.63E-05	9.81E-06	8.55E-06	7.34E-06	6.78E-06	8.01E-06	8.30E-06	1.38E-05	8.13E-06	-0.766656659	2.04E-05	4.689362724	TRUE	1.49E-05	1.39E-05	-0.100913023	0.564166526	0.248592686	FALSE	5.86E-01	0.005361983	2.270674536	FALSE
CCDC85B	7.41E-06	8.11E-06	5.64E-06	5.35E-06	3.94E-06	5.67E-06	7.04E-06	6.66E-06	6.86E-06	4.82E-06	4.07E-06	7.05E-06	5.22E-06	6.04E-06	5.06E-06	6.69E-06	6.60E-06	6.56E-06	2.64E-06	2.88E-06	3.49E-06	3.54E-06	3.59E-06	1.89E-06	6.02E-06	3.01E-06	-1.002417987	2.13E-05	4.670608677	TRUE	6.02E-06	6.08E-06	0.01565787	0.937213978	0.028161243	FALSE	4.94E-01	0.000435141	3.36137014	FALSE
TLE5	2.52E-05	2.31E-05	3.14E-05	2.84E-05	2.58E-05	3.39E-05	2.52E-05	1.80E-05	2.20E-05	2.61E-05	2.67E-05	2.01E-05	3.76E-05	2.89E-05	3.39E-05	2.26E-05	3.49E-05	2.81E-05	1.64E-05	1.23E-05	5.10E-06	7.34E-06	8.59E-06	1.17E-05	3.10E-05	1.02E-05	-1.59892525	2.16E-05	4.664967541	TRUE	2.80E-05	2.30E-05	-0.278622586	0.049552177	1.304937261	FALSE	4.44E-01	0.00016184	3.79091313	TRUE
MYH9	0.004583406	0.004259635	0.004270983	0.004336106	0.003700993	0.003772151	0.00426697	0.004772438	0.004455505	0.003870627	0.003830183	0.003945735	0.004911487	0.005102475	0.004740038	0.004631581	0.005095631	0.004934297	0.006156143	0.005816199	0.005453759	0.005778313	0.006134022	0.005962027	0.004902585	0.005883411	0.263110123	2.22E-05	4.654385546	TRUE	0.004153879	0.004190243	0.012574694	0.864822438	0.063073051	FALSE	1.40E+00	3.9408E-06	5.404415626	TRUE
AMFR	1.46E-05	1.62E-05	1.64E-05	2.52E-05	2.56E-05	2.00E-05	1.64E-05	1.42E-05	1.91E-05	1.73E-05	2.12E-05	2.35E-05	2.01E-05	2.26E-05	2.47E-05	1.72E-05	1.62E-05	2.15E-05	8.38E-06	1.00E-05	9.93E-06	1.00E-05	1.07E-05	1.14E-05	2.04E-05	1.01E-05	-1.014683795	2.22E-05	4.653581018	TRUE	1.97E-05	1.86E-05	-0.078111923	0.673705325	0.17153002	FALSE	5.41E-01	0.000148698	3.827696126	TRUE
SNRNP48	1.95E-06	1.99E-06	1.50E-06	1.32E-06	2.46E-06	2.75E-07	1.50E-06	1.30E-06	7.15E-07	7.70E-07	1.15E-06	9.08E-07	7.95E-07	1.37E-06	1.53E-06	1.73E-06	1.39E-06	1.16E-06	3.32E-07	3.32E-07	3.61E-07	3.46E-07	3.83E-07	3.47E-07	1.33E-06	3.50E-07	-1.92295595	2.23E-05	4.652480092	TRUE	1.58E-06	1.06E-06	-0.578059566	0.148828248	0.827314631	FALSE	3.31E-01	0.000252869	3.597104598	TRUE
CDKN3	2.34E-05	2.29E-05	1.99E-05	2.27E-05	2.53E-05	1.93E-05	1.94E-05	1.34E-05	1.62E-05	1.59E-05	1.13E-05	1.32E-05	1.62E-05	1.51E-05	1.88E-05	1.43E-05	2.08E-05	2.31E-05	8.46E-06	7.06E-06	7.50E-06	6.61E-06	7.31E-06	7.83E-06	1.80E-05	7.46E-06	-1.274110867	2.33E-05	4.632038536	TRUE	2.23E-05	1.49E-05	-0.577407457	0.000610726	3.214153574	FALSE	5.00E-01	0.00010288	3.987667972	TRUE
FN1	0.000508174	0.000507163	0.000590165	0.000446836	0.000532442	0.000491337	0.00035605	0.000327357	0.000348645	0.000414991	0.000309212	0.000418578	0.000558917	0.000440502	0.000554901	0.000463247	0.000375563	0.000483507	0.000297512	0.00026358	0.000166988	0.000186304	0.000175034	0.000173374	0.000479439	0.000210465	-1.187765871	2.43E-05	4.613711505	TRUE	0.000512686	0.000362472	-0.500207115	0.000221944	3.653757269	FALSE	5.81E-01	0.000405806	3.391681127	FALSE
NCOR2	3.27E-05	3.89E-05	3.71E-05	3.54E-05	3.80E-05	3.15E-05	2.96E-05	2.75E-05	2.67E-05	2.33E-05	1.85E-05	2.73E-05	2.72E-05	3.02E-05	2.95E-05	2.97E-05	2.96E-05	3.37E-05	2.06E-05	1.54E-05	1.60E-05	1.76E-05	1.77E-05	2.39E-05	3.00E-05	1.85E-05	-0.693869545	2.44E-05	4.611992378	TRUE	3.56E-05	2.55E-05	-0.482723668	0.000542792	3.265366687	FALSE	7.28E-01	0.007356124	2.133350976	FALSE
DAW1	4.11E-06	2.71E-06	3.29E-06	3.04E-06	2.66E-06	2.13E-06	2.40E-06	2.03E-06	2.02E-06	3.63E-06	1.70E-06	1.68E-06	3.96E-06	5.21E-06	5.44E-06	5.22E-06	3.31E-06	5.56E-06	1.62E-06	2.37E-06	1.54E-06	5.08E-07	1.43E-06	1.53E-06	4.78E-06	1.50E-06	-1.672555489	2.52E-05	4.598247245	TRUE	2.99E-06	2.24E-06	-0.415443422	0.094274751	1.025604604	FALSE	6.69E-01	0.081725089	1.087644598	FALSE
PSMB3	0.000249176	0.000231208	0.000443899	0.000424354	0.000376562	0.00042077	0.000351225	0.000172434	0.000348146	0.000453267	0.000411471	0.000460578	0.000408758	0.000460589	0.000427645	0.000453435	0.000261633	0.000393913	0.000148308	0.000146587	0.000208553	0.000196641	0.000121916	0.000147225	0.000400996	0.000161539	-1.311707774	2.56E-05	4.591732563	TRUE	0.000357661	0.000366187	0.03398505	0.885892401	0.052619023	FALSE	4.41E-01	0.001156154	2.936984276	FALSE
TCAF1	4.09E-05	4.34E-05	4.38E-05	4.38E-05	3.87E-05	3.63E-05	5.02E-05	4.60E-05	5.03E-05	4.71E-05	4.32E-05	5.12E-05	4.42E-05	4.25E-05	4.34E-05	3.12E-05	4.14E-05	5.04E-05	2.49E-05	2.30E-05	2.34E-05	2.21E-05	2.41E-05	2.14E-05	4.22E-05	2.32E-05	-0.864857562	2.59E-05	4.587155776	TRUE	4.12E-05	4.80E-05	0.222398579	0.003394637	2.469206662	FALSE	4.82E-01	5.83829E-09	8.233714555	TRUE
TBC1D14	2.20E-06	1.19E-06	3.84E-06	4.97E-06	5.28E-06	3.15E-06	1.65E-06	3.20E-06	2.40E-06	4.47E-06	2.51E-06	2.77E-06	3.10E-06	3.64E-06	3.84E-06	2.79E-06	3.47E-06	2.70E-06	1.35E-06	1.98E-06	1.37E-06	1.65E-06	1.62E-06	1.96E-06	3.26E-06	1.66E-06	-0.975984492	2.61E-05	4.583063024	TRUE	3.44E-06	2.83E-06	-0.279325334	0.441063494	0.355498886	FALSE	5.85E-01	0.015480546	1.810213725	FALSE
JAK1	2.01E-05	2.35E-05	2.68E-05	2.42E-05	2.96E-05	2.40E-05	2.34E-05	1.98E-05	2.12E-05	2.25E-05	2.23E-05	2.95E-05	2.06E-05	2.35E-05	2.48E-05	2.27E-05	2.45E-05	2.59E-05	1.41E-05	1.20E-05	1.17E-05	1.57E-05	1.44E-05	1.84E-05	2.37E-05	1.44E-05	-0.718019652	2.65E-05	4.576345903	TRUE	2.47E-05	2.31E-05	-0.095164723	0.425307352	0.37129711	FALSE	6.22E-01	0.000444317	3.352307175	FALSE
SERGEF	7.68E-06	1.21E-05	9.68E-06	1.02E-05	9.93E-06	7.50E-06	1.08E-05	1.35E-05	1.08E-05	5.08E-06	6.54E-06	9.08E-06	5.61E-06	8.29E-06	8.22E-06	5.67E-06	7.03E-06	1.13E-05	1.32E-05	1.41E-05	1.66E-05	1.57E-05	1.74E-05	1.69E-05	7.68E-06	1.57E-05	1.027849598	2.70E-05	4.567979065	TRUE	9.51E-06	9.30E-06	-0.03187453	0.888120726	0.051527995	FALSE	1.68E+00	0.00124705	2.904116061	FALSE
SIAE	6.35E-06	6.98E-06	4.82E-06	5.92E-06	6.91E-06	2.92E-06	6.70E-06	3.32E-06	7.26E-06	5.70E-06	4.23E-06	5.97E-06	4.86E-06	4.65E-06	4.95E-06	4.31E-06	3.64E-06	4.45E-06	2.78E-06	2.09E-06	1.81E-06	2.38E-06	1.02E-06	2.61E-06	4.48E-06	2.12E-06	-1.081377941	2.73E-05	4.563134899	TRUE	5.65E-06	5.53E-06	-0.030495517	0.895832469	0.047773201	FALSE	3.82E-01	0.00043305	3.363462251	FALSE
GDF6	1.20E-05	1.24E-05	1.45E-05	1.28E-05	1.49E-05	1.21E-05	4.22E-06	5.00E-06	4.69E-06	3.09E-06	5.44E-06	7.36E-06	1.28E-05	1.37E-05	1.40E-05	1.13E-05	9.61E-06	1.40E-05	7.70E-06	5.12E-06	5.79E-06	4.30E-06	6.22E-06	2.87E-06	1.26E-05	5.33E-06	-1.235876492	2.75E-05	4.560871783	TRUE	1.31E-05	4.97E-06	-1.4026178	9.44E-07	6.025205303	TRUE	1.07E+00	0.690022538	0.161136724	FALSE
SPINT2	1.81E-06	2.12E-06	1.54E-06	3.22E-06	2.04E-06	2.48E-06	1.76E-06	1.69E-06	1.69E-06	1.85E-06	1.62E-06	2.50E-06	4.15E-06	3.05E-06	3.33E-06	2.20E-06	3.17E-06	2.28E-06	9.86E-07	5.33E-07	7.57E-07	1.13E-06	4.48E-07	6.54E-07	3.03E-06	7.51E-07	-2.013258989	2.78E-05	4.556121117	TRUE	2.20E-06	1.85E-06	-0.252144635	0.228721345	0.640693305	FALSE	4.06E-01	7.62874E-05	4.117547124	TRUE
EFHD2	0.000147547	0.000107992	5.86E-05	5.88E-05	5.51E-05	5.83E-05	0.000125357	0.000111291	8.48E-05	7.04E-05	6.70E-05	5.88E-05	7.23E-05	7.76E-05	6.31E-05	6.14E-05	7.20E-05	6.58E-05	0.000123915	0.000124585	8.91E-05	0.00011118	0.000119097	0.000131058	6.87E-05	0.000116495	0.761612793	2.84E-05	4.546169654	TRUE	8.11E-05	8.63E-05	0.090114335	0.789297215	0.10275943	FALSE	1.35E+00	0.035637874	1.448088211	FALSE
IREB2	5.45E-06	8.88E-06	6.81E-06	5.94E-06	4.94E-06	4.44E-06	7.97E-06	6.29E-06	4.38E-06	4.45E-06	2.25E-06	4.18E-06	5.03E-06	6.41E-06	5.31E-06	5.42E-06	4.86E-06	6.82E-06	2.64E-06	2.91E-06	2.40E-06	3.27E-06	1.45E-06	3.06E-06	5.64E-06	2.62E-06	-1.10678153	2.87E-05	4.542112319	TRUE	6.08E-06	4.92E-06	-0.304726173	0.289971227	0.537645093	FALSE	5.32E-01	0.021559922	1.666352822	FALSE
NBPF10	1.61E-06	2.22E-06	2.03E-06	2.36E-06	1.79E-06	3.81E-06	1.88E-06	2.33E-06	1.63E-06	2.47E-06	2.24E-06	2.51E-06	6.25E-06	2.66E-06	3.80E-06	4.55E-06	7.80E-06	8.89E-06	0.000147474	9.85E-05	0.00011761	0.000117589	4.68E-05	0.000135976	5.66E-06	0.000110658	4.289302615	2.87E-05	4.541967969	TRUE	2.31E-06	2.18E-06	-0.083126123	0.721835141	0.141561979	FALSE	5.08E+01	2.12982E-05	4.671657652	TRUE
NPRL3	9.89E-06	1.12E-05	1.10E-05	9.91E-06	1.10E-05	9.90E-06	1.25E-05	8.90E-06	9.49E-06	8.84E-06	8.11E-06	1.13E-05	8.50E-06	9.83E-06	8.22E-06	8.39E-06	1.07E-05	9.99E-06	6.51E-06	4.63E-06	3.68E-06	4.05E-06	4.16E-06	5.78E-06	9.27E-06	4.80E-06	-0.94984329	2.88E-05	4.54002973	TRUE	1.05E-05	9.86E-06	-0.086677012	0.428203077	0.368350216	FALSE	4.87E-01	0.000112728	3.947968521	TRUE
NOS1AP	2.76E-06	4.10E-06	2.57E-06	4.51E-06	4.89E-06	2.97E-06	3.79E-06	7.82E-07	3.08E-06	3.63E-06	2.46E-06	3.49E-06	2.26E-06	2.23E-06	3.05E-06	2.85E-06	2.55E-06	2.84E-06	1.37E-06	1.38E-06	6.94E-07	6.48E-07	1.59E-06	9.56E-07	2.63E-06	1.11E-06	-1.249395928	2.96E-05	4.528928789	TRUE	3.63E-06	2.87E-06	-0.338967772	0.242697689	0.614934359	FALSE	3.85E-01	0.004728864	2.325243138	FALSE
THBS1	0.000361353	0.000437712	0.000380276	0.000390443	0.000528747	0.000420605	0.000175865	0.000177904	0.000151461	0.000158179	0.000134352	0.000190519	0.000315865	0.00031097	0.000326531	0.000256324	0.000327341	0.000417554	0.000154101	0.000141021	0.000121542	0.000150747	0.000156745	0.000202831	0.000325764	0.000154498	-1.076239573	3.09E-05	4.510386008	TRUE	0.000419856	0.000164713	-1.34993959	1.83E-06	5.737973899	TRUE	9.38E-01	0.476726958	0.321730289	FALSE
F13A1	5.18E-06	6.22E-06	4.31E-06	2.41E-06	1.99E-06	3.84E-06	3.39E-06	7.13E-06	5.26E-06	4.22E-06	3.04E-06	4.07E-06	2.41E-06	4.11E-06	4.11E-06	4.89E-06	6.07E-06	3.34E-06	1.04E-05	7.12E-06	1.22E-05	1.12E-05	1.10E-05	1.03E-05	4.16E-06	1.04E-05	1.318918808	3.24E-05	4.489122643	TRUE	3.99E-06	4.52E-06	0.178239411	0.571225526	0.243192394	FALSE	2.29E+00	9.19468E-05	4.036463185	TRUE
PNMA1	2.00E-05	2.42E-05	1.96E-05	1.65E-05	1.85E-05	1.79E-05	2.28E-05	1.87E-05	1.59E-05	2.01E-05	1.31E-05	1.97E-05	1.63E-05	1.98E-05	1.76E-05	1.48E-05	1.54E-05	2.20E-05	8.92E-06	6.72E-06	9.90E-06	7.08E-06	7.23E-06	1.03E-05	1.76E-05	8.36E-06	-1.077841459	3.29E-05	4.482646008	TRUE	1.94E-05	1.84E-05	-0.079559379	0.570134618	0.244022588	FALSE	4.54E-01	6.73142E-05	4.171893216	TRUE
CHTF8	8.24E-06	1.07E-05	8.97E-06	1.08E-05	1.20E-05	7.43E-06	1.06E-05	4.98E-06	7.73E-06	7.29E-06	6.48E-06	1.03E-05	6.40E-06	8.43E-06	8.58E-06	6.95E-06	7.38E-06	7.61E-06	5.12E-06	3.90E-06	2.90E-06	3.43E-06	2.01E-06	4.26E-06	7.56E-06	3.60E-06	-1.068974614	3.44E-05	4.463381014	TRUE	9.69E-06	7.90E-06	-0.295623386	0.148416894	0.82851666	FALSE	4.56E-01	0.001559925	2.806896203	FALSE
ITM2B	3.14E-06	8.19E-06	7.67E-06	1.18E-05	9.86E-06	7.09E-06	4.69E-06	4.83E-06	4.91E-06	5.53E-06	4.21E-06	6.26E-06	7.04E-06	7.10E-06	8.78E-06	8.46E-06	5.17E-06	6.86E-06	2.45E-06	3.04E-06	1.87E-06	3.75E-06	3.73E-06	2.94E-06	7.23E-06	2.97E-06	-1.286701729	3.48E-05	4.458140958	TRUE	7.96E-06	5.07E-06	-0.650337213	0.040451244	1.393068116	FALSE	5.85E-01	0.000511127	3.291471122	FALSE
MXRA8	2.29E-05	2.78E-05	3.35E-05	3.06E-05	3.44E-05	3.05E-05	2.10E-05	1.56E-05	2.51E-05	2.21E-05	1.91E-05	2.34E-05	2.39E-05	2.25E-05	2.99E-05	2.01E-05	2.15E-05	2.38E-05	1.03E-05	9.41E-06	1.22E-05	1.36E-05	1.29E-05	1.48E-05	2.36E-05	1.22E-05	-0.953537596	3.49E-05	4.457511976	TRUE	2.99E-05	2.11E-05	-0.507082977	0.002362769	2.626578788	FALSE	5.79E-01	0.000257863	3.588610802	TRUE
DCUN1D4	5.11E-06	6.75E-06	9.09E-06	8.92E-06	9.38E-06	5.45E-06	6.93E-06	4.03E-06	3.18E-06	7.10E-06	5.49E-06	8.45E-06	7.79E-06	9.36E-06	7.98E-06	5.28E-06	5.78E-06	8.34E-06	3.07E-06	3.33E-06	2.29E-06	2.71E-06	1.57E-06	2.48E-06	7.42E-06	2.57E-06	-1.527631061	3.60E-05	4.443207351	TRUE	7.45E-06	5.87E-06	-0.344879666	0.192739039	0.715030311	FALSE	4.39E-01	0.003233088	2.490382463	FALSE
SLC20A1	2.14E-05	2.51E-05	1.95E-05	2.66E-05	2.87E-05	2.63E-05	1.45E-05	1.20E-05	1.66E-05	2.23E-05	1.51E-05	1.94E-05	1.53E-05	1.07E-05	1.47E-05	1.43E-05	1.31E-05	1.93E-05	4.00E-05	3.04E-05	3.16E-05	4.63E-05	2.85E-05	3.63E-05	1.46E-05	3.55E-05	1.285246304	3.70E-05	4.431769645	TRUE	2.46E-05	1.66E-05	-0.564527095	0.003228147	2.491046682	FALSE	2.13E+00	0.000130189	3.885425877	TRUE
ICAM1	2.61E-06	1.69E-06	3.34E-06	2.22E-06	3.00E-06	2.32E-06	2.31E-06	1.74E-06	3.83E-06	3.03E-06	2.78E-06	3.33E-06	4.03E-06	2.68E-06	3.82E-06	3.79E-06	4.30E-06	4.41E-06	6.84E-06	5.36E-06	7.76E-06	7.78E-06	6.72E-06	7.34E-06	3.84E-06	6.97E-06	0.860263071	3.70E-05	4.431504144	TRUE	2.53E-06	2.84E-06	0.164781529	0.446550738	0.350129188	FALSE	2.46E+00	5.80535E-06	5.236171762	TRUE
ZFP36	1.36E-06	1.24E-06	1.34E-06	1.52E-06	1.22E-06	1.54E-06	1.28E-06	1.92E-06	2.10E-06	2.53E-06	2.59E-06	9.48E-07	2.29E-07	2.95E-07	3.78E-07	7.08E-08	2.83E-07	1.84E-07	4.31E-06	3.48E-06	2.20E-06	2.36E-06	2.14E-06	2.33E-06	2.40E-07	2.80E-06	3.545440377	3.72E-05	4.429042218	TRUE	1.37E-06	1.90E-06	0.468492308	0.086744678	1.061757162	FALSE	1.48E+00	0.073221029	1.135364174	FALSE
B4GAT1	9.96E-06	1.38E-05	1.22E-05	1.30E-05	1.47E-05	1.43E-05	1.09E-05	6.70E-06	9.02E-06	1.02E-05	6.92E-06	9.98E-06	9.19E-06	1.13E-05	1.20E-05	1.52E-05	1.03E-05	1.09E-05	6.37E-06	5.47E-06	5.66E-06	4.73E-06	4.10E-06	5.01E-06	1.15E-05	5.22E-06	-1.138874371	3.86E-05	4.413078898	TRUE	1.30E-05	8.96E-06	-0.536165384	0.00265321	2.576228314	FALSE	5.83E-01	0.00083337	3.079161935	FALSE
MOSPD1	1.92E-06	1.32E-06	3.26E-06	3.60E-06	3.98E-06	6.76E-06	1.32E-06	1.27E-06	5.93E-07	3.39E-06	9.97E-07	8.66E-07	2.23E-06	2.39E-06	3.44E-06	1.61E-06	2.18E-06	1.90E-06	5.12E-06	3.81E-06	5.20E-06	5.20E-06	6.29E-06	5.43E-06	2.29E-06	5.18E-06	1.175133572	3.91E-05	4.407447396	TRUE	3.47E-06	1.41E-06	-1.304692332	0.040789136	1.389455491	FALSE	3.68E+00	3.02014E-05	4.519973532	TRUE
MT1E	0.000411465	0.000503112	0.000291509	0.000284113	0.000365565	0.00025805	0.000318129	0.000228968	0.000189882	7.79E-05	0.000217786	0.000339161	0.000284261	0.000354557	0.000254931	0.000245985	0.000322092	0.000377598	0.000163215	0.000130071	0.000154548	0.000143037	9.87E-05	0.000153767	0.00030657	0.000140558	-1.125055489	4.00E-05	4.397597847	TRUE	0.000352302	0.000228631	-0.623794119	0.045747037	1.339637026	FALSE	6.15E-01	0.050921075	1.293102434	FALSE
PRDM2	1.20E-06	2.41E-06	1.88E-06	2.05E-06	2.61E-06	3.35E-06	3.05E-06	1.95E-06	2.17E-06	2.14E-06	1.25E-06	2.59E-06	1.76E-06	1.93E-06	2.52E-06	2.04E-06	2.24E-06	2.27E-06	1.43E-06	1.28E-06	1.33E-06	1.31E-06	1.31E-06	1.06E-06	2.12E-06	1.29E-06	-0.722961411	4.05E-05	4.392010036	TRUE	2.25E-06	2.19E-06	-0.038002657	0.882625072	0.05422374	FALSE	5.87E-01	0.005013141	2.299890068	FALSE
LRP1	0.000127854	0.00013634	0.000134555	0.000129801	0.000146142	0.000116615	0.000131354	0.000114342	0.000131804	0.000129729	0.000112759	0.000158244	0.000131512	0.000116846	0.000137599	0.000107424	0.000126568	0.000145751	9.23E-05	7.67E-05	6.04E-05	7.88E-05	7.19E-05	8.50E-05	0.000127617	7.75E-05	-0.719485749	4.06E-05	4.391026284	TRUE	0.000131884	0.000129706	-0.024033052	0.785887227	0.10463977	FALSE	5.98E-01	7.0722E-05	4.150445602	TRUE
BNIP3L	7.43E-06	5.94E-06	6.11E-06	7.06E-06	4.95E-06	5.73E-06	6.00E-06	4.41E-06	6.54E-06	5.70E-06	4.93E-06	1.11E-05	6.83E-06	6.34E-06	8.09E-06	9.25E-06	7.57E-06	1.17E-05	1.91E-06	2.49E-06	1.73E-06	2.97E-06	3.43E-06	2.40E-06	8.30E-06	2.49E-06	-1.738330538	4.08E-05	4.389364133	TRUE	6.20E-06	6.45E-06	0.055560842	0.820695575	0.085817908	FALSE	3.86E-01	0.002929535	2.533201361	FALSE
RUNX2	1.57E-05	1.88E-05	1.62E-05	1.65E-05	1.70E-05	1.88E-05	1.02E-05	1.12E-05	8.08E-06	5.65E-06	7.87E-06	1.02E-05	1.54E-05	1.42E-05	1.68E-05	1.62E-05	1.74E-05	2.06E-05	6.90E-06	8.27E-06	6.04E-06	8.23E-06	9.40E-06	1.17E-05	1.68E-05	8.42E-06	-0.994077435	4.09E-05	4.388356663	TRUE	1.72E-05	8.87E-06	-0.952955861	8.88E-06	5.051348475	TRUE	9.50E-01	0.710047641	0.148712511	FALSE
TCF3	1.49E-05	1.75E-05	1.62E-05	1.97E-05	1.55E-05	9.24E-06	1.38E-05	1.36E-05	8.70E-06	8.87E-06	2.92E-06	1.02E-05	8.21E-06	1.07E-05	1.44E-05	9.03E-06	1.07E-05	1.28E-05	5.34E-06	2.53E-06	3.40E-06	3.21E-06	3.48E-06	4.72E-06	1.10E-05	3.78E-06	-1.539373533	4.12E-05	4.385429287	TRUE	1.55E-05	9.66E-06	-0.681540203	0.022636359	1.645193428	FALSE	3.91E-01	0.00573555	2.241424915	FALSE
NUP54	0.000101188	9.77E-05	9.99E-05	8.58E-05	7.70E-05	6.56E-05	0.000108053	0.000122677	8.99E-05	6.61E-05	6.53E-05	7.55E-05	7.21E-05	8.29E-05	7.60E-05	6.17E-05	7.18E-05	7.02E-05	0.000140963	0.000106145	9.94E-05	0.00011662	0.000123531	0.000124639	7.25E-05	0.000118542	0.710271193	4.15E-05	4.382447839	TRUE	8.78E-05	8.79E-05	0.001239639	0.99477809	0.002273789	FALSE	1.35E+00	0.022215106	1.653351604	FALSE
TCP11L2	6.08E-06	6.27E-06	5.21E-06	3.35E-06	6.23E-06	5.78E-06	6.75E-06	9.30E-06	4.18E-06	5.96E-06	5.82E-06	7.48E-06	5.90E-06	7.10E-06	7.21E-06	8.43E-06	7.36E-06	1.21E-05	1.92E-05	1.45E-05	1.72E-05	1.48E-05	1.58E-05	1.46E-05	8.02E-06	1.60E-05	0.996702892	4.37E-05	4.359574212	TRUE	5.49E-06	6.58E-06	0.261743759	0.2233864	0.650943271	FALSE	2.43E+00	3.64951E-06	5.437765984	TRUE
ADA	1.45E-05	1.62E-05	1.86E-05	1.81E-05	1.63E-05	1.37E-05	1.78E-05	1.18E-05	1.64E-05	1.57E-05	1.18E-05	1.66E-05	2.30E-05	2.08E-05	2.36E-05	2.09E-05	1.85E-05	2.18E-05	1.68E-05	1.52E-05	1.39E-05	1.40E-05	1.13E-05	1.44E-05	2.14E-05	1.43E-05	-0.58686896	4.42E-05	4.354741538	TRUE	1.62E-05	1.50E-05	-0.114774517	0.364467638	0.438341028	FALSE	9.52E-01	0.585831013	0.232227641	FALSE
DEK	0.000322728	0.000318431	0.000344946	0.0003344	0.000334065	0.000320405	0.000260242	0.000246795	0.000299277	0.000316407	0.000265695	0.000288107	0.000326948	0.00035083	0.00033606	0.000289544	0.000333689	0.000286122	0.000222416	0.000239977	0.000252118	0.000235662	0.00025228	0.000237082	0.000320532	0.000239923	-0.417899927	4.45E-05	4.351919862	TRUE	0.000329162	0.00027942	-0.236361891	0.001532282	2.814661289	FALSE	8.59E-01	0.006982363	2.155997593	FALSE
TELO2	3.57E-05	3.42E-05	3.47E-05	3.44E-05	3.79E-05	3.21E-05	3.37E-05	3.11E-05	2.94E-05	3.39E-05	3.04E-05	3.21E-05	3.05E-05	3.13E-05	3.05E-05	2.76E-05	3.42E-05	3.48E-05	2.47E-05	1.92E-05	2.21E-05	2.06E-05	2.41E-05	2.14E-05	3.15E-05	2.20E-05	-0.517158834	4.48E-05	4.349015119	TRUE	3.48E-05	3.18E-05	-0.132776322	0.017587294	1.754800969	FALSE	6.93E-01	5.9963E-06	5.222116512	TRUE
SDCBP	6.17E-05	7.71E-05	7.05E-05	6.54E-05	6.34E-05	5.32E-05	7.46E-05	0.000103633	7.66E-05	6.43E-05	4.98E-05	7.36E-05	5.48E-05	6.03E-05	6.53E-05	4.38E-05	6.68E-05	7.91E-05	0.000122148	9.01E-05	9.87E-05	0.000116143	0.000113096	0.000111579	6.17E-05	0.000108641	0.816438362	4.63E-05	4.33398411	TRUE	6.52E-05	7.37E-05	0.177758681	0.307473858	0.512191803	FALSE	1.47E+00	0.002485248	2.604630338	FALSE
MAGED1	5.06E-05	5.49E-05	5.48E-05	5.26E-05	5.75E-05	3.81E-05	4.27E-05	4.25E-05	3.29E-05	3.49E-05	2.64E-05	3.92E-05	4.20E-05	4.71E-05	5.30E-05	3.45E-05	4.18E-05	4.88E-05	2.57E-05	1.65E-05	1.59E-05	2.06E-05	2.20E-05	2.88E-05	4.45E-05	2.16E-05	-1.045056934	4.65E-05	4.332169008	TRUE	5.14E-05	3.64E-05	-0.49667585	0.002883268	2.540115017	FALSE	5.92E-01	0.001138226	2.943771388	FALSE
ABRAXAS2	7.56E-05	6.84E-05	6.89E-05	6.32E-05	7.53E-05	8.10E-05	9.18E-05	7.52E-05	7.80E-05	7.05E-05	7.33E-05	8.51E-05	7.05E-05	7.74E-05	7.33E-05	6.83E-05	7.62E-05	7.25E-05	0.000102681	8.72E-05	8.89E-05	8.93E-05	9.83E-05	0.000101603	7.30E-05	9.46E-05	0.37423083	4.70E-05	4.328295767	TRUE	7.21E-05	7.90E-05	0.131847099	0.131126138	0.882310729	FALSE	1.20E+00	0.004730453	2.325097239	FALSE
SRD5A3	2.72E-06	6.43E-06	5.87E-06	1.68E-05	1.75E-05	1.35E-05	6.00E-06	1.54E-05	1.03E-05	1.08E-05	1.28E-05	7.32E-06	8.23E-06	7.60E-06	1.28E-05	1.02E-05	5.22E-06	6.34E-06	6.65E-07	9.92E-07	7.77E-07	9.11E-07	4.40E-07	6.58E-07	8.41E-06	7.41E-07	-3.505034609	4.70E-05	4.328185919	TRUE	1.05E-05	1.04E-05	-0.003572523	0.993104933	0.003004861	FALSE	7.10E-02	4.53644E-05	4.343285221	TRUE
HMGCS1	2.69E-05	3.05E-05	3.34E-05	3.12E-05	3.14E-05	2.46E-05	3.33E-05	3.13E-05	3.18E-05	2.62E-05	2.25E-05	2.68E-05	3.00E-05	3.06E-05	3.10E-05	2.31E-05	3.06E-05	3.25E-05	1.63E-05	1.65E-05	1.37E-05	1.59E-05	1.53E-05	2.31E-05	2.96E-05	1.68E-05	-0.816297378	4.83E-05	4.31591147	TRUE	2.97E-05	2.86E-05	-0.050444379	0.646408659	0.189492834	FALSE	5.87E-01	0.000260728	3.583811904	TRUE
TGFBI	3.68E-05	4.14E-05	4.78E-05	3.70E-05	3.75E-05	3.43E-05	2.78E-05	2.42E-05	2.53E-05	2.93E-05	1.77E-05	3.15E-05	4.13E-05	4.06E-05	4.10E-05	4.05E-05	4.41E-05	5.29E-05	1.96E-05	2.15E-05	1.63E-05	2.11E-05	2.37E-05	3.32E-05	4.34E-05	2.26E-05	-0.943126948	4.87E-05	4.312693893	TRUE	3.91E-05	2.60E-05	-0.59090775	0.00081694	3.087809845	FALSE	8.69E-01	0.294258135	0.531271521	FALSE
UQCR11	6.23E-05	6.35E-05	9.97E-05	9.72E-05	0.000128888	0.00012669	6.74E-05	4.11E-05	8.79E-05	0.000107208	8.16E-05	0.000131653	8.75E-05	6.64E-05	0.000108043	6.05E-05	7.56E-05	8.69E-05	2.65E-05	2.22E-05	2.90E-05	4.25E-05	3.06E-05	1.58E-05	8.08E-05	2.78E-05	-1.540948048	5.34E-05	4.272792385	TRUE	9.64E-05	8.61E-05	-0.161742987	0.571453018	0.24301947	FALSE	3.22E-01	0.001372327	2.862542353	FALSE
KLHL9	7.86E-06	7.21E-06	7.39E-06	6.44E-06	6.12E-06	6.40E-06	9.77E-06	7.89E-06	6.77E-06	6.14E-06	6.70E-06	9.12E-06	6.95E-06	6.84E-06	6.42E-06	5.32E-06	5.93E-06	7.22E-06	3.32E-06	2.94E-06	3.47E-06	3.24E-06	3.29E-06	5.11E-06	6.45E-06	3.56E-06	-0.856002962	5.39E-05	4.268598889	TRUE	6.90E-06	7.73E-06	0.163654723	0.235799741	0.627456676	FALSE	4.61E-01	0.00010434	3.98154709	TRUE
OAZ2	4.30E-06	5.57E-06	6.31E-06	6.89E-06	5.04E-06	5.41E-06	3.17E-06	7.21E-06	4.33E-06	4.44E-06	5.54E-06	4.37E-06	4.13E-06	5.73E-06	5.78E-06	6.46E-06	3.87E-06	4.55E-06	1.34E-06	1.91E-06	1.65E-06	1.62E-06	2.87E-06	1.91E-06	5.09E-06	1.88E-06	-1.433691763	5.48E-05	4.261095001	TRUE	5.59E-06	4.84E-06	-0.207387991	0.294776022	0.530507846	FALSE	3.89E-01	0.000626335	3.203193386	FALSE
TPM4	0.003263385	0.003009677	0.002998629	0.003097218	0.002269942	0.002112157	0.002922874	0.004082369	0.003866187	0.002527507	0.002798399	0.002766227	0.002292027	0.002425364	0.002863773	0.003332224	0.003483933	0.003363966	0.004334637	0.004194375	0.004710815	0.004749552	0.00510844	0.004599278	0.002960215	0.004616183	0.640998556	5.51E-05	4.259230245	TRUE	0.002791835	0.003160594	0.178982151	0.287458735	0.54142449	FALSE	1.46E+00	0.000598354	3.223041487	FALSE
APPBP2	5.25E-06	5.40E-06	5.23E-06	5.20E-06	6.02E-06	3.99E-06	4.78E-06	4.64E-06	4.84E-06	5.29E-06	3.07E-06	4.90E-06	4.18E-06	5.29E-06	5.72E-06	4.19E-06	4.48E-06	6.11E-06	2.96E-06	1.75E-06	1.32E-06	2.06E-06	2.55E-06	2.56E-06	4.99E-06	2.20E-06	-1.182105615	5.59E-05	4.252864943	TRUE	5.18E-06	4.59E-06	-0.175428745	0.183369075	0.736673905	FALSE	4.80E-01	0.00013939	3.855769002	TRUE
MCM5	0.000217384	0.000209979	0.000209883	0.000215549	0.000240551	0.000241791	0.000175919	0.000172065	0.000165505	0.000183863	0.000168143	0.000155039	0.000194049	0.000202427	0.000203388	0.000161328	0.000208663	0.000196361	0.000145916	0.000134594	0.000118716	0.000144083	0.0001501	0.000140715	0.000194369	0.000139021	-0.483498504	5.70E-05	4.244390817	TRUE	0.000222523	0.000170089	-0.387666752	2.74E-05	4.561517895	TRUE	8.17E-01	0.000458383	3.338771082	FALSE
CXXC5	2.50E-06	5.33E-06	3.07E-06	1.57E-06	2.01E-06	2.94E-06	2.78E-06	1.92E-06	3.58E-06	2.75E-06	2.53E-06	1.37E-06	3.07E-06	3.17E-06	3.10E-06	4.45E-06	3.53E-06	5.04E-06	1.34E-06	1.12E-06	1.68E-06	1.13E-06	1.40E-06	1.66E-06	3.73E-06	1.39E-06	-1.426007421	5.71E-05	4.243726167	TRUE	2.90E-06	2.49E-06	-0.222161113	0.519850338	0.284121669	FALSE	5.57E-01	0.007142773	2.146133171	FALSE
SMAD3	9.86E-05	0.000104823	0.00012366	0.000112713	0.000127	0.000125645	0.00010238	8.63E-05	9.11E-05	8.28E-05	8.03E-05	0.000115471	0.000100857	0.000106965	0.000115927	8.54E-05	0.000122013	0.000113471	7.08E-05	6.79E-05	3.89E-05	6.03E-05	5.82E-05	6.56E-05	0.000107443	6.03E-05	-0.833796345	5.71E-05	4.24371818	TRUE	0.000115402	9.30E-05	-0.310696854	0.012373794	1.907497126	FALSE	6.48E-01	0.001088759	2.963068247	FALSE
BMPR2	3.65E-06	5.39E-06	4.42E-06	3.05E-06	3.77E-06	4.38E-06	3.49E-06	3.82E-06	2.64E-06	4.87E-06	3.65E-06	4.23E-06	3.97E-06	4.13E-06	3.72E-06	4.22E-06	5.47E-06	5.31E-06	2.14E-06	2.60E-06	2.72E-06	2.12E-06	2.36E-06	2.31E-06	4.47E-06	2.38E-06	-0.911877849	5.94E-05	4.226287742	TRUE	4.11E-06	3.78E-06	-0.119178273	0.484600525	0.31461612	FALSE	6.28E-01	0.001388791	2.857363162	FALSE
CDK1	0.000243153	0.000222556	0.000243254	0.000218454	0.000243691	0.00019177	0.000211492	0.000193767	0.000217668	0.000196798	0.000150201	0.000191552	0.000194985	0.000213743	0.000195112	0.000178662	0.000202982	0.000205097	0.000256595	0.000242576	0.000227417	0.000256287	0.000263721	0.000274705	0.00019843	0.00025355	0.35364052	5.98E-05	4.223131436	TRUE	0.000227146	0.00019358	-0.23069523	0.025721959	1.589695959	FALSE	1.31E+00	0.000472522	3.325577878	FALSE
PDZRN3	2.09E-06	2.86E-06	1.75E-06	1.56E-06	1.98E-06	1.82E-06	2.03E-06	1.63E-06	1.31E-06	1.05E-06	1.69E-06	1.70E-06	1.85E-06	2.14E-06	1.76E-06	1.74E-06	1.93E-06	1.76E-06	8.43E-07	3.67E-07	5.88E-07	1.44E-06	5.54E-07	3.63E-07	1.87E-06	6.92E-07	-1.429775179	6.02E-05	4.220525956	TRUE	2.01E-06	1.57E-06	-0.358626841	0.084727448	1.071975876	FALSE	4.42E-01	0.002348011	2.629299878	FALSE
ETNK1	3.25E-05	3.24E-05	3.23E-05	3.29E-05	3.76E-05	2.88E-05	3.83E-05	3.67E-05	4.26E-05	3.59E-05	3.16E-05	5.12E-05	1.83E-05	2.21E-05	2.02E-05	1.92E-05	2.18E-05	2.95E-05	1.09E-05	8.64E-06	8.41E-06	1.00E-05	1.01E-05	1.30E-05	2.19E-05	1.02E-05	-1.105438199	6.19E-05	4.208349979	TRUE	3.27E-05	3.94E-05	0.265702339	0.05174607	1.28612263	FALSE	2.58E-01	1.27763E-06	5.893596415	TRUE
NRG1	2.68E-06	1.46E-06	2.35E-06	2.17E-06	2.26E-06	1.97E-06	1.71E-06	1.97E-06	2.03E-06	1.37E-06	1.47E-06	1.44E-06	2.13E-06	1.90E-06	1.77E-06	2.09E-06	3.20E-06	2.15E-06	3.83E-07	1.01E-06	7.28E-07	6.98E-07	8.82E-07	5.54E-07	2.21E-06	7.10E-07	-1.636296733	6.37E-05	4.19613417	TRUE	2.15E-06	1.66E-06	-0.370478138	0.037883535	1.421549503	FALSE	4.26E-01	7.40638E-05	4.130393863	TRUE
RASL10B	1.15E-05	1.86E-05	1.04E-05	2.03E-05	2.03E-05	2.01E-05	2.64E-05	2.64E-05	2.65E-05	2.64E-05	2.66E-05	2.64E-05	2.45E-05	1.87E-05	1.48E-05	2.34E-05	2.05E-05	2.61E-05	3.55E-06	1.05E-05	7.99E-06	9.66E-06	5.96E-06	1.01E-05	2.13E-05	7.97E-06	-1.421133685	6.44E-05	4.19125739	TRUE	1.69E-05	2.64E-05	0.648811212	0.000493794	3.306454525	FALSE	3.01E-01	1.37886E-08	7.860478535	TRUE
HYI	7.72E-06	1.26E-05	1.59E-05	1.66E-05	1.82E-05	1.90E-05	1.66E-05	4.53E-06	1.82E-05	1.92E-05	9.97E-06	2.56E-05	1.37E-05	1.34E-05	1.12E-05	9.46E-06	1.39E-05	1.74E-05	4.44E-06	5.42E-06	6.15E-06	6.87E-06	5.70E-06	5.25E-06	1.32E-05	5.64E-06	-1.224377947	6.60E-05	4.180703885	TRUE	1.50E-05	1.57E-05	0.067805856	0.840149521	0.075643416	FALSE	3.59E-01	0.00804976	2.09421705	FALSE
CPEB4	1.59E-05	2.17E-05	1.37E-05	1.48E-05	1.49E-05	1.34E-05	2.63E-05	2.15E-05	2.02E-05	2.03E-05	1.32E-05	2.14E-05	1.37E-05	1.78E-05	1.56E-05	1.23E-05	1.45E-05	1.63E-05	2.70E-05	2.32E-05	2.04E-05	2.49E-05	2.13E-05	2.29E-05	1.50E-05	2.33E-05	0.631509482	6.73E-05	4.172008651	TRUE	1.57E-05	2.05E-05	0.38100871	0.049049083	1.309369108	FALSE	1.14E+00	0.190293031	0.720577117	FALSE
UBE3B	7.00E-06	6.41E-06	5.89E-06	7.30E-06	9.72E-06	9.29E-06	6.75E-06	5.46E-06	5.98E-06	6.15E-06	8.47E-06	7.61E-06	7.81E-06	6.53E-06	7.26E-06	7.42E-06	6.96E-06	7.89E-06	6.12E-06	5.59E-06	5.33E-06	5.81E-06	5.90E-06	5.22E-06	7.31E-06	5.66E-06	-0.369091841	6.78E-05	4.168618554	TRUE	7.60E-06	6.74E-06	-0.174176367	0.296158202	0.528476235	FALSE	8.40E-01	0.048696727	1.312500224	FALSE
SLC25A51;SLC25A52	5.08E-06	6.13E-06	8.11E-06	1.04E-05	1.27E-05	1.02E-05	4.16E-06	2.22E-06	8.07E-06	9.06E-06	8.92E-06	7.02E-06	6.14E-06	6.78E-06	1.06E-05	7.17E-06	7.17E-06	6.93E-06	3.09E-06	2.59E-06	2.79E-06	3.88E-06	3.24E-06	3.04E-06	7.46E-06	3.10E-06	-1.265803654	6.94E-05	4.158848309	TRUE	8.77E-06	6.57E-06	-0.41614057	0.207638762	0.68269157	FALSE	4.72E-01	0.013055143	1.884218382	FALSE
DERL1	2.09E-05	4.04E-05	5.34E-05	6.88E-05	6.59E-05	5.09E-05	3.49E-05	1.38E-05	5.48E-05	5.66E-05	4.64E-05	6.38E-05	6.50E-05	4.25E-05	6.71E-05	5.47E-05	3.86E-05	5.65E-05	1.35E-05	2.26E-05	2.53E-05	2.58E-05	1.97E-05	1.97E-05	5.41E-05	2.11E-05	-1.357292542	6.94E-05	4.158805977	TRUE	5.01E-05	4.51E-05	-0.151353065	0.640535521	0.193456781	FALSE	4.68E-01	0.010729466	1.969421894	FALSE
LRP10	1.10E-05	1.18E-05	1.22E-05	1.13E-05	1.36E-05	1.12E-05	1.24E-05	9.76E-06	1.10E-05	1.11E-05	1.07E-05	1.37E-05	1.21E-05	9.73E-06	1.04E-05	1.14E-05	1.22E-05	1.25E-05	7.80E-06	5.63E-06	5.63E-06	6.56E-06	6.67E-06	8.92E-06	1.14E-05	6.87E-06	-0.728445592	7.00E-05	4.154935811	TRUE	1.18E-05	1.15E-05	-0.045996071	0.607184957	0.216678996	FALSE	5.99E-01	0.000147882	3.830084527	TRUE
RIN1	3.91E-05	5.02E-05	4.70E-05	4.02E-05	4.89E-05	4.81E-05	2.95E-05	3.39E-05	2.81E-05	2.96E-05	2.84E-05	3.42E-05	4.29E-05	3.95E-05	4.06E-05	3.68E-05	4.81E-05	4.31E-05	3.19E-05	2.93E-05	2.63E-05	2.52E-05	3.21E-05	3.00E-05	4.18E-05	2.91E-05	-0.523067288	7.01E-05	4.154541764	TRUE	4.56E-05	3.06E-05	-0.574150213	5.09E-05	4.293291224	FALSE	9.51E-01	0.372409909	0.428978772	FALSE
TOR4A	1.94E-05	2.36E-05	3.36E-05	3.85E-05	4.77E-05	3.37E-05	2.84E-05	1.76E-05	3.74E-05	3.38E-05	3.16E-05	3.86E-05	3.85E-05	2.44E-05	3.88E-05	3.22E-05	2.58E-05	3.55E-05	9.69E-06	1.53E-05	1.26E-05	1.47E-05	1.46E-05	1.86E-05	3.25E-05	1.42E-05	-1.191651282	7.17E-05	4.144184762	TRUE	3.27E-05	3.13E-05	-0.06722049	0.780644094	0.107546922	FALSE	4.56E-01	0.00047614	3.32226498	FALSE
PLAUR	3.86E-05	4.45E-05	5.20E-05	5.31E-05	4.78E-05	3.57E-05	6.91E-05	4.37E-05	0.000100698	7.37E-05	6.70E-05	9.85E-05	4.50E-05	3.49E-05	4.93E-05	3.70E-05	5.51E-05	7.08E-05	8.81E-05	8.68E-05	9.02E-05	0.000100782	8.89E-05	0.000117034	4.87E-05	9.53E-05	0.969035241	7.23E-05	4.140671698	TRUE	4.53E-05	7.55E-05	0.737125917	0.008258372	2.083105546	FALSE	1.26E+00	0.074436079	1.128216512	FALSE
ZFYVE27	7.62E-06	8.98E-06	7.72E-06	9.65E-06	1.14E-05	7.86E-06	1.03E-05	6.26E-06	9.04E-06	1.01E-05	1.08E-05	1.07E-05	8.25E-06	9.64E-06	8.63E-06	8.78E-06	7.75E-06	8.61E-06	5.56E-06	7.01E-06	6.11E-06	6.47E-06	5.95E-06	7.01E-06	8.61E-06	6.35E-06	-0.438633491	7.42E-05	4.12957947	TRUE	8.87E-06	9.54E-06	0.105371278	0.485754779	0.313582918	FALSE	6.66E-01	0.001626599	2.788719477	FALSE
RNF169	6.02E-06	6.87E-06	6.69E-06	5.65E-06	7.45E-06	5.95E-06	6.95E-06	5.92E-06	7.39E-06	5.47E-06	3.45E-06	5.54E-06	6.27E-06	5.73E-06	5.26E-06	3.33E-06	6.33E-06	6.90E-06	1.17E-05	8.55E-06	1.09E-05	1.12E-05	1.38E-05	1.32E-05	5.63E-06	1.16E-05	1.036918598	7.46E-05	4.127028778	TRUE	6.44E-06	5.79E-06	-0.153553269	0.325745682	0.487121333	FALSE	2.00E+00	0.000118298	3.927021597	TRUE
CRK	7.71E-05	7.16E-05	6.57E-05	6.91E-05	5.71E-05	4.89E-05	7.70E-05	0.000108773	7.04E-05	5.56E-05	5.84E-05	5.81E-05	5.98E-05	6.62E-05	7.02E-05	6.98E-05	6.89E-05	7.32E-05	0.00014171	0.000103977	9.16E-05	0.00011353	0.000124969	0.000112445	6.80E-05	0.000114698	0.753871015	7.87E-05	4.104298435	TRUE	6.49E-05	7.14E-05	0.136640541	0.500367903	0.300710556	FALSE	1.61E+00	0.00250961	2.600393706	FALSE
EURL	1.98E-06	1.55E-06	1.92E-06	2.00E-06	2.76E-06	2.06E-06	3.82E-06	4.09E-06	4.39E-06	2.58E-06	3.49E-06	6.04E-06	1.48E-06	2.46E-06	8.76E-07	1.98E-06	2.70E-06	1.98E-06	4.52E-06	3.17E-06	4.98E-06	4.42E-06	4.20E-06	4.20E-06	1.91E-06	4.25E-06	1.152261285	7.91E-05	4.101841554	TRUE	2.05E-06	4.07E-06	0.99163132	0.002229945	2.651705925	FALSE	1.04E+00	0.74350484	0.1287162	FALSE
CDCA3	1.98E-05	1.97E-05	2.36E-05	2.43E-05	2.16E-05	2.27E-05	1.80E-05	1.52E-05	1.97E-05	1.13E-05	1.05E-05	1.65E-05	1.38E-05	1.50E-05	1.70E-05	1.28E-05	1.76E-05	2.36E-05	4.07E-05	3.65E-05	2.95E-05	3.06E-05	2.75E-05	3.79E-05	1.66E-05	3.38E-05	1.022431809	7.92E-05	4.101381847	TRUE	2.20E-05	1.52E-05	-0.529004553	0.002633738	2.5794274	FALSE	2.22E+00	3.57454E-05	4.446779434	TRUE
CDKN2D	1.95E-06	2.11E-06	3.13E-06	2.61E-06	2.98E-06	4.98E-06	2.38E-06	2.01E-06	3.74E-06	2.23E-06	2.83E-06	2.27E-06	2.61E-06	2.68E-06	2.85E-06	2.53E-06	2.20E-06	2.39E-06	8.62E-07	1.70E-06	1.69E-06	1.64E-06	1.62E-06	1.10E-06	2.54E-06	1.43E-06	-0.82761035	7.93E-05	4.10079445	TRUE	2.96E-06	2.58E-06	-0.199836874	0.474311658	0.3239362	FALSE	5.56E-01	0.003129615	2.504509067	FALSE
MEIS2	6.23E-06	1.00E-05	8.61E-06	8.32E-06	8.77E-06	7.49E-06	6.82E-06	7.50E-06	7.01E-06	6.87E-06	5.32E-06	7.79E-06	7.59E-06	7.96E-06	9.66E-06	7.28E-06	8.46E-06	8.16E-06	4.43E-06	3.99E-06	4.13E-06	4.30E-06	4.36E-06	6.81E-06	8.19E-06	4.67E-06	-0.809430884	7.96E-05	4.099201537	TRUE	8.24E-06	6.88E-06	-0.259011903	0.056224368	1.250075416	FALSE	6.78E-01	0.002610142	2.583335843	FALSE
UPP2	4.23E-06	1.81E-06	5.03E-06	2.09E-06	3.61E-06	2.32E-06	5.69E-06	6.13E-06	5.91E-06	6.49E-06	3.13E-06	6.79E-06	3.96E-06	4.89E-06	3.58E-06	3.63E-06	4.05E-06	3.91E-06	2.21E-06	2.09E-06	2.31E-06	1.44E-06	3.03E-06	1.80E-06	4.00E-06	2.15E-06	-0.899483752	8.16E-05	4.088541602	TRUE	3.18E-06	5.69E-06	0.838362068	0.007823059	2.106623379	FALSE	3.77E-01	0.000114347	3.941775142	TRUE
MTCL2	4.69E-05	6.35E-05	4.55E-05	4.28E-05	4.74E-05	4.69E-05	4.65E-05	4.56E-05	4.24E-05	3.61E-05	3.05E-05	4.64E-05	3.85E-05	4.73E-05	4.19E-05	4.14E-05	5.17E-05	6.48E-05	2.04E-05	1.66E-05	1.22E-05	2.07E-05	2.25E-05	2.58E-05	4.76E-05	1.97E-05	-1.272025544	8.46E-05	4.072764085	TRUE	4.88E-05	4.13E-05	-0.241965064	0.091366276	1.039214076	FALSE	4.78E-01	6.76347E-05	4.169830142	TRUE
DNMT1	6.99E-05	7.75E-05	6.16E-05	6.14E-05	5.56E-05	4.63E-05	6.21E-05	6.17E-05	5.10E-05	4.92E-05	3.54E-05	4.06E-05	5.96E-05	6.34E-05	5.71E-05	5.08E-05	6.57E-05	5.62E-05	4.16E-05	2.38E-05	2.93E-05	2.68E-05	4.48E-05	3.25E-05	5.88E-05	3.31E-05	-0.827142631	8.61E-05	4.064753094	TRUE	6.21E-05	5.00E-05	-0.311362979	0.08290642	1.081411839	FALSE	6.63E-01	0.012864978	1.890590952	FALSE
USP38	1.00E-05	1.49E-05	1.24E-05	1.32E-05	1.49E-05	8.82E-06	1.46E-05	1.19E-05	1.17E-05	1.22E-05	8.81E-06	1.19E-05	1.22E-05	1.37E-05	1.28E-05	1.05E-05	1.20E-05	1.11E-05	8.87E-06	6.86E-06	6.70E-06	8.50E-06	7.38E-06	9.37E-06	1.20E-05	7.95E-06	-0.599891147	8.66E-05	4.062424835	TRUE	1.24E-05	1.19E-05	-0.062889814	0.687416634	0.162779963	FALSE	6.70E-01	0.001277615	2.89360011	FALSE
ZNF281	9.47E-06	1.20E-05	9.48E-06	8.21E-06	9.32E-06	6.49E-06	9.50E-06	7.81E-06	8.01E-06	8.18E-06	5.43E-06	8.91E-06	8.16E-06	8.83E-06	8.89E-06	8.76E-06	8.80E-06	1.01E-05	5.65E-06	4.24E-06	5.96E-06	6.42E-06	7.05E-06	6.38E-06	8.92E-06	5.95E-06	-0.584731835	8.71E-05	4.060191645	TRUE	9.16E-06	7.97E-06	-0.200847381	0.230772635	0.636815692	FALSE	7.46E-01	0.015201782	1.818105486	FALSE
NDST1	8.66E-06	8.23E-06	1.10E-05	1.05E-05	1.12E-05	8.87E-06	1.06E-05	6.41E-06	8.27E-06	1.09E-05	8.31E-06	1.02E-05	9.27E-06	1.02E-05	1.13E-05	8.63E-06	8.18E-06	7.50E-06	4.42E-06	4.06E-06	4.58E-06	4.10E-06	6.41E-06	5.62E-06	9.18E-06	4.87E-06	-0.914993359	8.86E-05	4.052446577	TRUE	9.75E-06	9.09E-06	-0.099861357	0.47758785	0.32094673	FALSE	5.35E-01	0.000366705	3.435683443	FALSE
BMT2	3.06E-06	3.87E-06	3.97E-06	4.67E-06	3.85E-06	3.04E-06	4.40E-06	4.24E-06	3.95E-06	3.31E-06	4.54E-06	4.16E-06	2.98E-06	5.10E-06	3.23E-06	2.96E-06	3.31E-06	4.00E-06	1.05E-06	1.76E-06	9.46E-07	1.69E-06	1.25E-06	1.11E-06	3.60E-06	1.30E-06	-1.467807165	9.21E-05	4.035896832	TRUE	3.74E-06	4.10E-06	0.131976142	0.27186787	0.565642116	FALSE	3.17E-01	2.21546E-07	6.654537011	TRUE
PIK3IP1	1.65E-06	4.15E-06	3.00E-06	6.00E-07	2.24E-06	1.18E-06	1.85E-06	5.48E-07	5.65E-07	4.35E-07	5.35E-07	2.55E-06	3.37E-06	2.14E-06	2.39E-06	2.83E-06	3.25E-06	3.15E-06	1.34E-06	8.21E-07	1.74E-06	1.13E-06	1.31E-06	1.62E-06	2.85E-06	1.33E-06	-1.106631144	9.23E-05	4.034889768	TRUE	2.14E-06	1.08E-06	-0.984601238	0.13037303	0.884812241	FALSE	1.23E+00	0.541824433	0.266141415	FALSE
OTX2	4.24E-06	6.17E-06	7.44E-06	5.50E-06	9.10E-06	5.39E-06	4.98E-06	5.96E-06	4.28E-06	4.18E-06	5.21E-06	4.28E-06	5.88E-06	5.38E-06	7.50E-06	4.98E-06	6.49E-06	6.37E-06	2.71E-06	2.19E-06	2.76E-06	1.70E-06	4.54E-06	2.42E-06	6.10E-06	2.72E-06	-1.165457418	9.26E-05	4.033520914	TRUE	6.31E-06	4.81E-06	-0.390131009	0.077731518	1.109402853	FALSE	5.65E-01	0.001635561	2.786333307	FALSE
MCM4	0.000210501	0.000216919	0.000212275	0.000235331	0.000227703	0.000173632	0.000186478	0.000176567	0.000180279	0.000171847	0.000139454	0.000168519	0.000174073	0.000183773	0.000191029	0.000146748	0.00018616	0.00020131	0.000132676	0.000127668	0.000117452	0.000133469	0.000136988	0.000127732	0.000180515	0.000129331	-0.481054607	9.29E-05	4.032145509	TRUE	0.000212727	0.000170524	-0.319028331	0.003321862	2.478618371	FALSE	7.58E-01	0.000210379	3.676997301	TRUE
RANGAP1	0.000369298	0.000300557	0.000323319	0.000343942	0.000315382	0.000311396	0.000330638	0.000309695	0.000344261	0.000309493	0.000286253	0.000311469	0.000312812	0.000305029	0.000314222	0.000269922	0.000322684	0.000321806	0.000254729	0.000264277	0.000224049	0.000236535	0.000251704	0.000242279	0.000307746	0.000245596	-0.325453807	9.34E-05	4.029727145	TRUE	0.000327316	0.000315301	-0.053951132	0.381378015	0.418644346	FALSE	7.79E-01	3.98498E-05	4.399573869	TRUE
ATE1	2.36E-05	2.51E-05	2.06E-05	1.72E-05	2.12E-05	1.45E-05	2.17E-05	3.26E-05	2.82E-05	2.28E-05	1.90E-05	2.55E-05	1.54E-05	1.76E-05	2.02E-05	1.54E-05	1.96E-05	2.37E-05	3.90E-05	2.81E-05	3.03E-05	3.44E-05	4.25E-05	3.35E-05	1.87E-05	3.46E-05	0.892073434	9.42E-05	4.025772007	TRUE	2.04E-05	2.50E-05	0.29291772	0.104719689	0.979971655	FALSE	1.39E+00	0.008689743	2.060993052	FALSE
XRCC4	2.92E-05	2.51E-05	2.16E-05	1.99E-05	2.04E-05	1.69E-05	2.79E-05	2.92E-05	2.70E-05	1.97E-05	1.79E-05	2.31E-05	1.74E-05	2.17E-05	2.00E-05	1.89E-05	2.23E-05	2.15E-05	4.09E-05	2.69E-05	3.00E-05	3.30E-05	3.41E-05	3.48E-05	2.03E-05	3.33E-05	0.714494273	9.54E-05	4.020343041	TRUE	2.22E-05	2.41E-05	0.122609246	0.465420128	0.332154839	FALSE	1.38E+00	0.007074196	2.150322941	FALSE
HSPA4	0.000501953	0.000508505	0.000446441	0.000476844	0.000444379	0.000428657	0.000545516	0.000636328	0.000521252	0.000459688	0.000475216	0.000524525	0.000431088	0.000449432	0.000447861	0.000432514	0.000499855	0.00048898	0.00060189	0.000540527	0.000520144	0.000584892	0.000600232	0.000584943	0.000458289	0.000572105	0.320023027	9.57E-05	4.019194475	TRUE	0.000467797	0.000527088	0.172161663	0.067018796	1.173803378	FALSE	1.09E+00	0.151788231	0.8187619	FALSE
CCN1	0.000221965	0.000197359	0.00017439	0.000164239	0.00015582	0.000135573	0.00025403	0.000218769	0.000217699	0.000206619	0.000148258	0.000179944	0.000228003	0.000229098	0.000190591	0.000160984	0.000206919	0.000228104	0.000293932	0.000443106	0.00036948	0.000377261	0.000308283	0.000378379	0.000207283	0.00036174	0.803351573	9.70E-05	4.013137043	TRUE	0.000174891	0.00020422	0.223667745	0.162439239	0.789309053	FALSE	1.77E+00	0.000147461	3.831324235	TRUE
RND3	1.79E-05	1.99E-05	2.24E-05	2.33E-05	2.02E-05	1.57E-05	2.51E-05	1.83E-05	1.96E-05	2.00E-05	1.40E-05	1.70E-05	2.29E-05	3.00E-05	2.49E-05	2.53E-05	2.44E-05	2.88E-05	4.17E-05	3.32E-05	3.58E-05	4.08E-05	3.42E-05	3.78E-05	2.61E-05	3.73E-05	0.516108921	9.77E-05	4.010025102	TRUE	1.99E-05	1.90E-05	-0.067512512	0.641683301	0.192679262	FALSE	1.96E+00	4.83284E-06	5.315797612	TRUE
FOXRED2	2.58E-06	3.62E-06	3.75E-06	4.66E-06	3.83E-06	3.02E-06	4.04E-06	3.39E-06	2.40E-06	8.19E-06	2.71E-06	4.03E-06	4.43E-06	5.04E-06	3.99E-06	4.44E-06	3.60E-06	5.09E-06	2.70E-06	3.06E-06	2.95E-06	3.02E-06	2.96E-06	2.83E-06	4.43E-06	2.92E-06	-0.602333213	9.86E-05	4.006026109	TRUE	3.58E-06	4.13E-06	0.205538182	0.559091164	0.252517371	FALSE	7.07E-01	0.190575226	0.719933556	FALSE
IQCB1	9.07E-07	1.35E-06	9.64E-07	1.34E-06	1.42E-06	5.35E-07	5.18E-07	1.83E-06	4.90E-07	1.01E-06	5.17E-07	3.63E-07	1.61E-06	1.16E-06	1.42E-06	1.11E-06	1.56E-06	1.41E-06	2.70E-06	1.86E-06	2.34E-06	2.42E-06	2.84E-06	2.26E-06	1.38E-06	2.40E-06	0.799867728	0.000100581	3.997482763	TRUE	1.08E-06	7.89E-07	-0.458908405	0.295013121	0.530158667	FALSE	3.05E+00	0.00012993	3.886290664	TRUE
CERCAM	1.14E-05	1.19E-05	1.17E-05	1.34E-05	1.27E-05	1.19E-05	1.36E-05	1.07E-05	1.12E-05	1.23E-05	1.48E-05	1.29E-05	1.15E-05	1.20E-05	1.35E-05	8.66E-06	1.05E-05	1.42E-05	6.23E-06	7.19E-06	6.24E-06	5.28E-06	7.10E-06	5.18E-06	1.17E-05	6.20E-06	-0.918788663	0.000101091	3.995285916	TRUE	1.22E-05	1.26E-05	0.047774909	0.569249894	0.244697042	FALSE	4.93E-01	4.75804E-06	5.322571875	TRUE
FURIN	8.16E-06	1.05E-05	8.02E-06	8.41E-06	9.70E-06	6.75E-06	8.43E-06	6.89E-06	5.69E-06	9.15E-06	4.28E-06	1.06E-05	7.35E-06	6.70E-06	8.30E-06	5.67E-06	5.82E-06	9.32E-06	3.88E-06	3.52E-06	3.22E-06	3.34E-06	1.84E-06	3.20E-06	7.19E-06	3.17E-06	-1.183517721	0.000101775	3.992357313	TRUE	8.59E-06	7.51E-06	-0.193838978	0.34999593	0.455937006	FALSE	4.21E-01	0.001435917	2.842870778	FALSE
RBKS	3.21E-06	1.27E-06	6.83E-06	6.24E-06	7.37E-06	5.54E-06	4.11E-06	4.41E-06	4.95E-06	6.77E-06	6.05E-06	4.57E-06	6.65E-06	6.53E-06	9.90E-06	7.71E-06	5.47E-06	5.07E-06	1.54E-06	2.97E-06	1.60E-06	2.36E-06	2.66E-06	2.30E-06	6.89E-06	2.24E-06	-1.622553272	0.000102149	3.990766339	TRUE	5.08E-06	5.14E-06	0.018996035	0.950336985	0.022122368	FALSE	4.35E-01	0.000133174	3.875580152	TRUE
PALM2AKAP2	0.000144543	0.00016383	0.000129502	0.000128082	0.000118562	0.000104712	0.000197444	0.000185226	0.000169907	0.00014093	0.000122424	0.000183915	0.000144052	0.000159303	0.000151729	0.00011657	0.00014654	0.000175583	0.000284556	0.000205924	0.000212085	0.000240847	0.000234238	0.000267275	0.000148963	0.000240821	0.693009436	0.000102497	3.989288175	TRUE	0.000131539	0.000166641	0.341258756	0.036340272	1.439611832	FALSE	1.45E+00	0.001556075	2.807969383	FALSE
LAMB1	7.69E-05	7.98E-05	9.02E-05	7.92E-05	9.14E-05	7.75E-05	7.31E-05	5.77E-05	7.96E-05	7.29E-05	6.08E-05	8.97E-05	8.80E-05	7.89E-05	8.94E-05	6.47E-05	8.29E-05	9.35E-05	5.93E-05	5.18E-05	4.66E-05	5.08E-05	5.00E-05	6.11E-05	8.29E-05	5.33E-05	-0.638097822	0.000103036	3.987010638	TRUE	8.25E-05	7.23E-05	-0.190493089	0.094636344	1.023942045	FALSE	7.37E-01	0.005313192	2.274644464	FALSE
TEAD2	3.50E-06	5.65E-06	7.96E-06	6.69E-06	5.73E-06	3.02E-06	5.18E-06	2.50E-06	2.65E-06	2.41E-06	1.92E-09	3.40E-06	4.45E-06	7.45E-06	5.71E-06	5.12E-06	5.79E-06	4.85E-06	2.26E-06	2.79E-06	2.77E-06	2.02E-06	3.46E-06	2.32E-06	5.56E-06	2.60E-06	-1.095487983	0.000104978	3.978902937	TRUE	5.42E-06	2.69E-06	-1.011093254	0.024094739	1.618077774	FALSE	9.67E-01	0.904860933	0.043418162	FALSE
TKT	0.001136685	0.001201077	0.001568091	0.001205584	0.001529744	0.001579472	0.001201863	0.000657823	0.00097788	0.001501852	0.001162644	0.001404176	0.001506189	0.001406097	0.001639263	0.000937843	0.001133036	0.001174147	0.000680409	0.000749395	0.000566839	0.000563565	0.000526517	0.000501278	0.001299429	0.000598	-1.119659521	0.000108131	3.966048086	TRUE	0.001370109	0.00115104	-0.251352844	0.176814907	0.752481122	FALSE	5.20E-01	0.001705811	2.768069148	FALSE
HMMR	1.99E-05	2.18E-05	2.02E-05	1.91E-05	1.77E-05	1.43E-05	2.15E-05	1.93E-05	1.65E-05	1.52E-05	1.08E-05	1.79E-05	1.33E-05	1.74E-05	1.47E-05	1.58E-05	1.76E-05	1.96E-05	3.88E-05	2.98E-05	2.56E-05	2.73E-05	2.75E-05	3.58E-05	1.64E-05	3.08E-05	0.909713098	0.000108852	3.963162439	TRUE	1.88E-05	1.69E-05	-0.158384878	0.312852769	0.504659997	FALSE	1.83E+00	0.000349631	3.456389733	FALSE
KDM8	1.17E-06	3.30E-06	2.24E-06	1.76E-06	2.37E-06	2.59E-06	1.96E-06	1.99E-06	3.27E-06	3.41E-06	1.57E-06	5.07E-06	2.08E-06	1.86E-06	2.20E-06	1.91E-06	2.10E-06	2.05E-06	1.69E-06	1.72E-06	1.54E-06	1.46E-06	1.33E-06	1.39E-06	2.03E-06	1.52E-06	-0.418882288	0.000112361	3.949383025	TRUE	2.24E-06	2.88E-06	0.363128703	0.319552768	0.495457416	FALSE	5.29E-01	0.03046809	1.516154765	FALSE
FDFT1	2.14E-05	2.44E-05	2.23E-05	2.39E-05	2.68E-05	2.12E-05	2.26E-05	2.12E-05	2.23E-05	1.71E-05	1.53E-05	2.42E-05	2.54E-05	2.38E-05	2.70E-05	2.43E-05	2.33E-05	3.20E-05	1.48E-05	1.28E-05	1.67E-05	1.52E-05	1.60E-05	2.00E-05	2.60E-05	1.59E-05	-0.705342281	0.000114364	3.941709198	TRUE	2.33E-05	2.05E-05	-0.188814917	0.117511272	0.929920473	FALSE	7.78E-01	0.025031508	1.601512988	FALSE
BPGM	1.39E-05	1.65E-05	1.73E-05	1.65E-05	1.60E-05	1.27E-05	1.75E-05	1.60E-05	1.75E-05	1.54E-05	1.00E-05	1.51E-05	1.37E-05	1.51E-05	1.56E-05	1.34E-05	1.35E-05	1.69E-05	2.13E-05	1.89E-05	2.41E-05	2.56E-05	1.99E-05	2.15E-05	1.47E-05	2.19E-05	0.575454623	0.000114576	3.940905144	TRUE	1.55E-05	1.53E-05	-0.019406346	0.881195086	0.054927933	FALSE	1.44E+00	0.001461082	2.835325455	FALSE
BLMH	8.93E-05	9.69E-05	0.000159723	0.000139752	0.000180183	0.000126116	0.000115427	6.09E-05	9.49E-05	0.000163997	0.000116972	0.000165018	0.000119549	0.000131972	0.00016276	0.000102039	9.68E-05	0.000139123	6.17E-05	6.95E-05	5.69E-05	6.96E-05	4.40E-05	5.43E-05	0.00012537	5.93E-05	-1.079418054	0.000114622	3.940732418	TRUE	0.000132008	0.000119527	-0.143280928	0.58087935	0.235914062	FALSE	4.96E-01	0.00521994	2.282334516	FALSE
SIX3	1.70E-05	2.21E-05	2.21E-05	2.23E-05	2.31E-05	1.50E-05	1.36E-05	1.37E-05	1.20E-05	1.28E-05	9.96E-06	1.36E-05	1.51E-05	1.58E-05	1.87E-05	9.48E-06	1.36E-05	1.81E-05	6.61E-06	6.25E-06	6.63E-06	7.40E-06	6.82E-06	6.58E-06	1.51E-05	6.72E-06	-1.169639452	0.00011519	3.93858382	TRUE	2.03E-05	1.26E-05	-0.684675633	0.000475552	3.322801875	FALSE	5.33E-01	2.23569E-06	5.650587978	TRUE
FRG1	5.54E-05	4.40E-05	5.40E-05	6.41E-05	6.71E-05	5.09E-05	5.75E-05	4.42E-05	4.55E-05	4.58E-05	4.65E-05	4.83E-05	4.58E-05	4.79E-05	5.88E-05	4.13E-05	5.00E-05	4.99E-05	3.66E-05	2.98E-05	3.02E-05	3.64E-05	2.86E-05	3.04E-05	4.89E-05	3.20E-05	-0.612895938	0.000115577	3.937128551	TRUE	5.59E-05	4.80E-05	-0.221274777	0.074939819	1.125287363	FALSE	6.67E-01	6.80441E-05	4.167209837	TRUE
RALY	0.000296026	0.000240788	0.000247903	0.000264052	0.000291201	0.000271488	0.000271677	0.000195433	0.0002476	0.000288481	0.000267559	0.000241395	0.000273737	0.000281132	0.000243835	0.000256053	0.000258779	0.000238642	0.000207404	0.000219502	0.000188763	0.00016723	0.000182415	0.000157196	0.000258696	0.000187085	-0.467566311	0.000115812	3.936248248	TRUE	0.000268576	0.000252024	-0.091771277	0.328407594	0.483586809	FALSE	7.42E-01	0.002686621	2.570793575	FALSE
PSMA4	0.000305326	0.000345297	0.000614112	0.000559848	0.000665447	0.000419149	0.000425829	0.000221632	0.000366294	0.00048108	0.000528475	0.000593832	0.000485331	0.000608952	0.000549792	0.000365898	0.00031357	0.000461141	0.000172802	0.000169393	0.00019257	0.000152134	0.000175591	0.000227913	0.000464114	0.000181734	-1.352653839	0.000117117	3.931380035	TRUE	0.000484863	0.00043619	-0.152620103	0.561815303	0.250406436	FALSE	4.17E-01	0.000907047	3.042370099	FALSE
ASB8	3.34E-06	6.53E-06	6.25E-06	5.06E-06	6.47E-06	4.67E-06	3.76E-06	5.41E-06	3.16E-06	4.78E-06	3.38E-06	4.39E-06	5.19E-06	6.80E-06	5.30E-06	6.01E-06	5.48E-06	6.52E-06	3.84E-06	4.61E-06	4.07E-06	3.88E-06	3.90E-06	4.17E-06	5.88E-06	4.08E-06	-0.529573648	0.00011762	3.929519432	TRUE	5.39E-06	4.15E-06	-0.376733517	0.077057465	1.113185282	FALSE	9.83E-01	0.851206834	0.069964898	FALSE
LMO4	2.68E-06	3.65E-06	3.50E-06	3.44E-06	5.38E-06	3.26E-06	3.18E-06	2.33E-06	1.87E-06	2.79E-06	1.87E-06	3.47E-06	3.85E-06	3.75E-06	3.62E-06	2.29E-06	4.27E-06	4.18E-06	1.49E-06	1.26E-06	8.79E-07	8.66E-07	1.38E-06	2.42E-06	3.66E-06	1.38E-06	-1.403601614	0.000118012	3.928072699	TRUE	3.65E-06	2.58E-06	-0.498468539	0.043778767	1.358736471	FALSE	5.35E-01	0.007533262	2.123016902	FALSE
FBXO11	9.56E-06	1.25E-05	1.04E-05	9.67E-06	1.09E-05	7.99E-06	1.06E-05	8.28E-06	1.04E-05	9.72E-06	7.52E-06	1.21E-05	9.11E-06	8.93E-06	9.31E-06	7.96E-06	8.01E-06	1.14E-05	6.82E-06	4.84E-06	4.59E-06	5.51E-06	5.26E-06	5.83E-06	9.11E-06	5.47E-06	-0.735003041	0.000121837	3.914220672	TRUE	1.02E-05	9.77E-06	-0.059946197	0.662404078	0.178877003	FALSE	5.61E-01	0.000197674	3.704049416	TRUE
CAST	0.000184133	0.000242039	0.000219518	0.000185069	0.000165939	0.000206821	0.000240005	0.000355411	0.000236245	0.000159914	0.00017026	0.0002231	0.000167588	0.000161958	0.000164778	0.00015658	0.000253147	0.000252554	0.000365721	0.00030231	0.00036266	0.000314288	0.000409741	0.000434078	0.000192767	0.0003648	0.920243019	0.000121993	3.913663533	TRUE	0.000200587	0.000230822	0.202557938	0.347459236	0.45909614	FALSE	1.58E+00	0.003597486	2.444000907	FALSE
CMIP	1.06E-05	1.52E-05	1.13E-05	9.88E-06	1.08E-05	9.33E-06	1.33E-05	1.22E-05	1.13E-05	1.18E-05	7.52E-06	1.40E-05	1.09E-05	1.19E-05	9.81E-06	1.03E-05	1.22E-05	1.36E-05	6.83E-06	6.39E-06	4.27E-06	6.45E-06	6.73E-06	8.65E-06	1.14E-05	6.56E-06	-0.80411717	0.000123304	3.909023037	TRUE	1.12E-05	1.17E-05	0.063392012	0.698438667	0.155871725	FALSE	5.61E-01	0.000808345	3.092403385	FALSE
CHCHD2	0.000228321	0.000333904	0.000349111	0.000253	0.000363344	0.000290551	0.000321647	0.000366539	0.000238245	0.000233772	0.000234987	0.000329984	0.000214721	0.00022859	0.000221925	0.000161856	0.000277588	0.000339603	0.000562827	0.000463087	0.000394894	0.000429619	0.000507531	0.00061662	0.000240714	0.000495763	1.042332072	0.000124322	3.905453089	TRUE	0.000303039	0.000287529	-0.075793489	0.646309211	0.189559655	FALSE	1.72E+00	0.000541706	3.26623666	FALSE
TPM3	0.000281865	0.000342517	0.000287097	0.000270588	0.000203709	0.000210557	0.000236192	0.000433383	0.000352269	0.000264189	0.000268773	0.000178693	0.000230193	0.000253434	0.000253013	0.000290117	0.000341301	0.000284049	0.000411246	0.00035803	0.000432498	0.000465661	0.000502835	0.000416189	0.000275351	0.000431076	0.646670499	0.000125713	3.900620442	TRUE	0.000266055	0.000288916	0.118925301	0.602965623	0.219707448	FALSE	1.49E+00	0.00702474	2.153369739	FALSE
GAS6	2.38E-05	2.82E-05	2.24E-05	2.15E-05	2.36E-05	1.60E-05	1.98E-05	1.88E-05	1.98E-05	1.47E-05	1.37E-05	2.19E-05	2.94E-05	3.12E-05	2.98E-05	2.61E-05	2.42E-05	3.35E-05	2.17E-05	1.85E-05	1.21E-05	1.55E-05	1.58E-05	1.96E-05	2.90E-05	1.72E-05	-0.753677477	0.000129069	3.889177913	TRUE	2.26E-05	1.81E-05	-0.317921306	0.057144937	1.243022238	FALSE	9.50E-01	0.645755607	0.189931814	FALSE
LOXL2	4.67E-05	5.14E-05	4.31E-05	4.67E-05	5.55E-05	3.41E-05	3.31E-05	2.99E-05	3.43E-05	2.77E-05	3.11E-05	3.90E-05	4.15E-05	4.46E-05	5.06E-05	4.45E-05	4.99E-05	6.30E-05	3.41E-05	2.46E-05	2.10E-05	2.66E-05	2.52E-05	3.07E-05	4.90E-05	2.70E-05	-0.858131929	0.000132672	3.877221821	TRUE	4.62E-05	3.25E-05	-0.507997322	0.002421991	2.615827522	FALSE	8.32E-01	0.052473801	1.280057472	FALSE
POLR2G	1.98E-05	2.79E-05	2.45E-05	2.80E-05	3.02E-05	2.52E-05	2.64E-05	2.17E-05	2.64E-05	2.54E-05	2.31E-05	3.05E-05	2.18E-05	2.40E-05	2.70E-05	1.74E-05	2.21E-05	2.61E-05	1.39E-05	1.52E-05	1.42E-05	1.46E-05	1.48E-05	1.18E-05	2.31E-05	1.41E-05	-0.711664884	0.000133511	3.874481906	TRUE	2.59E-05	2.56E-05	-0.020505495	0.854100942	0.068490799	FALSE	5.50E-01	6.40005E-06	5.193816727	TRUE
NDUFS4	1.44E-05	1.29E-05	1.29E-05	1.28E-05	2.01E-05	1.19E-05	1.65E-05	2.33E-05	2.10E-05	1.36E-05	1.69E-05	1.76E-05	1.11E-05	1.17E-05	1.08E-05	1.16E-05	1.79E-05	1.49E-05	2.44E-05	2.61E-05	3.10E-05	2.73E-05	3.45E-05	4.27E-05	1.30E-05	3.10E-05	1.251959816	0.000133803	3.873533557	TRUE	1.42E-05	1.82E-05	0.357304877	0.059452876	1.225827131	FALSE	1.71E+00	0.002043528	2.689619472	FALSE
POLR1G	3.69E-05	4.89E-05	4.28E-05	3.97E-05	3.84E-05	3.21E-05	4.38E-05	3.83E-05	3.84E-05	2.58E-05	2.47E-05	3.17E-05	2.95E-05	3.39E-05	3.91E-05	3.15E-05	3.29E-05	2.89E-05	4.31E-05	4.14E-05	4.32E-05	4.25E-05	4.63E-05	4.95E-05	3.26E-05	4.43E-05	0.44194032	0.000136136	3.866028383	TRUE	3.98E-05	3.38E-05	-0.237027731	0.152366017	0.817111885	FALSE	1.31E+00	0.010601741	1.974622797	FALSE
ABCF2	0.000111497	0.000122939	0.000129949	0.000131281	0.000126703	0.000132577	0.000102809	0.000116939	0.000104729	0.000113852	0.000102895	0.000112755	0.000112547	0.000114296	0.000137341	0.000101983	0.000129523	0.000113456	8.35E-05	7.59E-05	7.61E-05	9.09E-05	9.07E-05	7.80E-05	0.000118191	8.25E-05	-0.517874043	0.000138347	3.859029724	TRUE	0.000125824	0.000108997	-0.207126117	0.002088111	2.680246429	FALSE	7.57E-01	4.09504E-05	4.387741413	TRUE
CCNF	2.43E-06	2.63E-06	1.77E-06	2.23E-06	2.17E-06	2.66E-06	1.09E-06	1.24E-06	1.87E-06	9.59E-07	7.16E-07	9.21E-07	1.37E-06	1.25E-06	1.36E-06	1.38E-06	1.26E-06	5.58E-07	4.97E-07	3.52E-07	3.63E-07	4.62E-07	2.72E-07	4.39E-07	1.20E-06	3.98E-07	-1.588942432	0.000140579	3.852079063	TRUE	2.31E-06	1.13E-06	-1.028968595	0.000252939	3.596985031	FALSE	3.51E-01	0.001362117	2.86578556	FALSE
TUT7	1.24E-05	1.32E-05	1.12E-05	1.05E-05	1.09E-05	8.60E-06	1.66E-05	1.60E-05	1.39E-05	1.23E-05	9.10E-06	1.48E-05	1.09E-05	1.15E-05	1.10E-05	9.00E-06	1.07E-05	1.09E-05	1.60E-05	1.28E-05	1.30E-05	1.52E-05	1.55E-05	1.46E-05	1.07E-05	1.45E-05	0.443303908	0.000140847	3.851251079	TRUE	1.11E-05	1.38E-05	0.308098332	0.069752703	1.156438957	FALSE	1.05E+00	0.565961017	0.247213482	FALSE
DHRS13	1.60E-06	1.88E-06	1.78E-06	9.16E-07	2.29E-06	1.31E-06	1.03E-06	1.16E-06	1.24E-06	2.12E-06	1.76E-06	9.82E-07	1.66E-06	2.50E-06	1.46E-06	1.60E-06	1.46E-06	2.03E-06	8.82E-07	6.36E-07	8.50E-07	6.30E-07	8.24E-07	6.76E-07	1.78E-06	7.50E-07	-1.250904386	0.000142424	3.846416212	TRUE	1.63E-06	1.38E-06	-0.239124134	0.377462149	0.423126592	FALSE	5.43E-01	0.00815488	2.088582405	FALSE
NT5DC2	3.81E-05	3.48E-05	4.28E-05	4.63E-05	5.22E-05	3.65E-05	4.26E-05	2.86E-05	4.13E-05	4.16E-05	3.76E-05	5.09E-05	3.58E-05	3.34E-05	3.96E-05	2.85E-05	2.90E-05	3.44E-05	2.40E-05	2.03E-05	1.86E-05	2.49E-05	2.16E-05	2.07E-05	3.35E-05	2.17E-05	-0.625090711	0.000143746	3.842403793	TRUE	4.18E-05	4.04E-05	-0.048101321	0.739483529	0.131071495	FALSE	5.37E-01	0.000129538	3.88760125	TRUE
BCAR1	3.19E-05	5.01E-05	4.33E-05	4.17E-05	4.11E-05	3.23E-05	3.19E-05	2.97E-05	3.08E-05	2.51E-05	1.93E-05	2.63E-05	3.64E-05	3.86E-05	3.72E-05	3.54E-05	3.38E-05	4.80E-05	2.55E-05	2.45E-05	2.14E-05	2.60E-05	2.21E-05	2.80E-05	3.82E-05	2.46E-05	-0.637282396	0.000144005	3.841623104	TRUE	4.01E-05	2.72E-05	-0.559926178	0.003678282	2.43435495	FALSE	9.04E-01	0.258302808	0.587870872	FALSE
NARF	7.47E-06	9.48E-06	9.10E-06	8.50E-06	8.66E-06	6.05E-06	6.32E-06	6.81E-06	7.24E-06	7.29E-06	4.55E-06	7.77E-06	5.81E-06	7.53E-06	9.03E-06	5.97E-06	7.53E-06	8.50E-06	3.58E-06	2.49E-06	2.45E-06	2.50E-06	3.34E-06	5.29E-06	7.40E-06	3.27E-06	-1.175614922	0.00014672	3.833511165	TRUE	8.21E-06	6.66E-06	-0.301181853	0.050111819	1.300059832	FALSE	4.91E-01	0.000383804	3.415890055	FALSE
EEF1B2	0.000378811	0.000390229	0.000295102	0.000242046	0.000185829	0.000276915	0.000353821	0.000499761	0.000320819	0.000234194	0.000266947	0.000260553	0.000263877	0.000244469	0.000192172	0.000405237	0.000350716	0.00035897	0.000575482	0.000461173	0.000509475	0.000531912	0.000517289	0.000598578	0.000302574	0.000532318	0.8150016	0.000146796	3.833285229	TRUE	0.000294822	0.000322683	0.130271603	0.597398127	0.223736143	FALSE	1.65E+00	0.00081696	3.087798956	FALSE
STRADB	2.23E-06	2.08E-06	2.79E-06	2.21E-06	2.21E-06	2.40E-06	1.43E-06	1.86E-06	2.20E-06	1.96E-06	1.09E-06	1.89E-06	2.15E-06	1.28E-06	2.36E-06	2.22E-06	2.64E-06	2.54E-06	7.54E-07	1.34E-06	7.00E-07	6.02E-07	7.89E-07	9.55E-07	2.20E-06	8.57E-07	-1.358080166	0.000147745	3.830486033	TRUE	2.32E-06	1.74E-06	-0.414855728	0.013638126	1.865245313	FALSE	4.93E-01	0.001158444	2.936124812	FALSE
ASB6	1.58E-05	1.56E-05	1.36E-05	1.69E-05	1.36E-05	1.07E-05	1.71E-05	1.31E-05	1.55E-05	1.13E-05	1.07E-05	1.62E-05	1.09E-05	1.13E-05	1.23E-05	1.59E-05	1.18E-05	1.50E-05	8.15E-06	6.67E-06	7.62E-06	8.42E-06	7.59E-06	6.26E-06	1.29E-05	7.45E-06	-0.787754025	0.000148121	3.829384411	TRUE	1.44E-05	1.40E-05	-0.038356463	0.796001907	0.099085892	FALSE	5.33E-01	0.000192757	3.714989914	TRUE
CEMIP	2.60E-06	4.18E-06	2.97E-06	2.73E-06	3.99E-06	3.25E-06	4.67E-07	7.18E-07	7.47E-07	5.53E-07	6.56E-07	1.98E-06	5.06E-06	3.82E-06	4.83E-06	5.44E-06	5.34E-06	5.05E-06	1.81E-06	1.45E-06	4.12E-06	1.71E-06	1.17E-06	1.74E-06	4.92E-06	2.00E-06	-1.299636588	0.000149481	3.825413019	TRUE	3.29E-06	8.54E-07	-1.943985922	4.37E-05	4.359792604	FALSE	2.34E+00	0.041855862	1.378243706	FALSE
PRC1	3.71E-05	3.50E-05	3.65E-05	3.74E-05	3.15E-05	2.16E-05	2.48E-05	2.56E-05	2.51E-05	2.19E-05	1.45E-05	1.68E-05	2.72E-05	3.19E-05	3.14E-05	2.22E-05	2.87E-05	3.44E-05	5.93E-05	4.56E-05	4.16E-05	4.62E-05	4.62E-05	4.49E-05	2.93E-05	4.73E-05	0.690554504	0.000150944	3.821183057	TRUE	3.32E-05	2.14E-05	-0.629463686	0.003922602	2.406425711	FALSE	2.21E+00	9.60703E-06	5.017410927	TRUE
THOC3	2.97E-05	3.79E-05	3.91E-05	3.47E-05	4.68E-05	2.79E-05	2.99E-05	1.68E-05	2.37E-05	3.41E-05	2.11E-05	3.41E-05	2.96E-05	2.91E-05	3.44E-05	2.75E-05	2.20E-05	3.33E-05	1.66E-05	2.11E-05	1.58E-05	1.60E-05	1.74E-05	1.23E-05	2.93E-05	1.66E-05	-0.824688652	0.0001512	3.820447139	TRUE	3.60E-05	2.66E-05	-0.436173592	0.043226722	1.364247699	FALSE	6.22E-01	0.009700274	2.013215987	FALSE
DCUN1D1	8.62E-05	8.49E-05	6.10E-05	7.86E-05	6.74E-05	5.87E-05	9.62E-05	8.30E-05	8.50E-05	6.30E-05	6.33E-05	8.91E-05	6.18E-05	6.43E-05	6.66E-05	5.49E-05	6.61E-05	7.78E-05	9.79E-05	8.03E-05	8.78E-05	8.97E-05	8.47E-05	9.62E-05	6.52E-05	8.94E-05	0.455038805	0.000153155	3.814868683	TRUE	7.28E-05	7.99E-05	0.134756883	0.362468313	0.440729954	FALSE	1.12E+00	0.160471209	0.794602875	FALSE
CTNNB1	0.000109711	0.00013308	0.000169419	0.000167629	0.000175795	0.000167705	0.000126031	9.46E-05	0.000151287	0.000156792	0.000151757	0.000180771	0.000174878	0.000148836	0.000192875	0.000147336	0.000147711	0.000157228	0.000108872	0.000119842	0.000110475	0.000109211	8.43E-05	0.000114613	0.000161477	0.000107881	-0.581889183	0.000154056	3.812320224	TRUE	0.00015389	0.000143535	-0.100496122	0.537216691	0.269850503	FALSE	7.52E-01	0.021505626	1.667447907	FALSE
BOD1	1.88E-05	2.40E-05	1.95E-05	1.97E-05	2.03E-05	1.77E-05	1.74E-05	1.79E-05	1.45E-05	1.56E-05	1.12E-05	1.88E-05	1.68E-05	1.91E-05	1.83E-05	2.00E-05	1.91E-05	2.01E-05	1.19E-05	1.20E-05	7.63E-06	1.12E-05	1.39E-05	1.52E-05	1.89E-05	1.20E-05	-0.656916052	0.000154194	3.811931408	TRUE	2.00E-05	1.59E-05	-0.331622976	0.017002646	1.769483494	FALSE	7.54E-01	0.03046454	1.51620538	FALSE
RPL5	0.001283354	0.001103315	0.001272354	0.001338798	0.001283011	0.001176862	0.001194752	0.000941589	0.001230445	0.001337015	0.001202909	0.001249717	0.001375216	0.001277154	0.001422011	0.001089784	0.001102741	0.001217367	0.000876514	0.000928355	0.000913546	0.000960999	0.000791906	0.000858027	0.001247379	0.000888224	-0.489903488	0.000157016	3.804055091	TRUE	0.001242949	0.001192738	-0.059490216	0.45609083	0.34094866	FALSE	7.45E-01	0.000457413	3.339691649	FALSE
PHF19	1.20E-05	1.57E-05	1.65E-05	1.25E-05	1.75E-05	1.37E-05	1.19E-05	1.08E-05	1.45E-05	9.48E-06	9.05E-06	1.12E-05	9.25E-06	1.35E-05	1.11E-05	1.57E-05	1.30E-05	1.55E-05	6.93E-06	7.21E-06	7.08E-06	6.71E-06	6.81E-06	7.19E-06	1.30E-05	6.99E-06	-0.8952769	0.000158519	3.799918071	TRUE	1.47E-05	1.12E-05	-0.394614758	0.01638748	1.785487814	FALSE	6.26E-01	0.000406364	3.391084448	FALSE
PSMA1	0.000467971	0.000551848	0.000647406	0.000543104	0.000726099	0.000610063	0.000589254	0.000350338	0.000491633	0.00067156	0.000495258	0.000674237	0.000631052	0.000718399	0.000649494	0.000492913	0.000498586	0.000658333	0.000417329	0.00034176	0.000281351	0.000403712	0.000328637	0.000371586	0.00060813	0.000357396	-0.766856083	0.00016014	3.79550074	TRUE	0.000591082	0.00054538	-0.116096442	0.484071649	0.315090352	FALSE	6.55E-01	0.006557272	2.183276787	FALSE
UHRF1	8.99E-05	8.94E-05	8.12E-05	9.26E-05	7.55E-05	7.28E-05	6.79E-05	6.56E-05	7.42E-05	6.32E-05	4.83E-05	5.76E-05	6.34E-05	6.96E-05	7.70E-05	5.85E-05	7.69E-05	7.37E-05	5.27E-05	4.26E-05	4.17E-05	5.18E-05	4.59E-05	5.30E-05	6.98E-05	4.79E-05	-0.542413601	0.00016386	3.78552825	TRUE	8.36E-05	6.28E-05	-0.411583805	0.001930644	2.714297759	FALSE	7.63E-01	0.005550784	2.255645711	FALSE
PNP	0.000271405	0.00032101	0.000526088	0.00045068	0.000464924	0.000450012	0.000346298	0.000136434	0.000337549	0.000458792	0.000414163	0.000511238	0.00049761	0.000469391	0.000533422	0.000367796	0.000272199	0.000341771	0.000122561	0.000223415	0.00017341	0.000147044	8.66E-05	8.23E-05	0.000413698	0.000139217	-1.571244552	0.000164963	3.782614689	TRUE	0.00041402	0.000367412	-0.17229933	0.499407017	0.30154536	FALSE	3.79E-01	0.002764761	2.558342461	FALSE
PPP2CB	4.78E-05	4.93E-05	4.94E-05	3.38E-05	2.57E-05	2.35E-05	7.02E-05	6.99E-05	6.41E-05	4.48E-05	7.57E-05	5.82E-05	4.28E-05	4.98E-05	4.15E-05	5.50E-05	5.68E-05	6.72E-05	0.000102677	8.66E-05	8.03E-05	7.15E-05	9.94E-05	8.84E-05	5.22E-05	8.81E-05	0.75625527	0.0001654	3.78146328	TRUE	3.83E-05	6.38E-05	0.737944255	0.003375051	2.471719694	FALSE	1.38E+00	0.004044348	2.3931515	FALSE
ADAMTS15	3.26E-06	4.25E-06	2.87E-06	2.18E-06	4.15E-06	2.51E-06	3.73E-06	2.29E-06	2.85E-06	1.68E-06	2.12E-06	3.49E-06	4.25E-06	5.91E-06	3.26E-06	3.88E-06	3.79E-06	5.32E-06	2.05E-06	1.16E-06	1.71E-06	2.26E-06	1.13E-06	2.08E-06	4.40E-06	1.73E-06	-1.345409008	0.000166069	3.779711546	TRUE	3.20E-06	2.69E-06	-0.250383682	0.312872764	0.50463224	FALSE	6.44E-01	0.031668292	1.499375358	FALSE
SLC35E2B	2.22E-06	2.88E-06	2.01E-06	2.43E-06	3.09E-06	1.60E-06	3.06E-06	1.43E-06	2.11E-06	1.58E-06	1.78E-06	3.04E-06	2.18E-06	1.46E-06	2.10E-06	1.92E-06	2.22E-06	1.85E-06	1.27E-06	1.26E-06	1.26E-06	1.28E-06	1.32E-06	1.27E-06	1.96E-06	1.28E-06	-0.615371608	0.000168039	3.774590376	TRUE	2.37E-06	2.17E-06	-0.130844422	0.590418655	0.228839929	FALSE	5.89E-01	0.012671286	1.897179306	FALSE
LAMP2	6.79E-05	8.57E-05	0.00013663	0.000132901	0.000130737	0.000117685	8.05E-05	5.89E-05	0.000118044	0.000112821	0.000115509	9.09E-05	8.37E-05	9.48E-05	0.000120055	0.000103895	7.86E-05	8.17E-05	3.28E-05	4.49E-05	3.30E-05	6.04E-05	6.10E-05	3.61E-05	9.38E-05	4.47E-05	-1.069345857	0.000168339	3.77381453	TRUE	0.000111925	9.61E-05	-0.219792644	0.32003798	0.494798479	FALSE	4.65E-01	0.000901222	3.045168163	FALSE
COX17	4.92E-05	7.50E-05	6.71E-05	7.29E-05	4.79E-05	4.38E-05	7.32E-05	0.000118862	9.04E-05	4.81E-05	4.20E-05	8.34E-05	3.32E-05	4.35E-05	5.89E-05	4.49E-05	5.83E-05	7.96E-05	0.000138397	7.89E-05	0.000119815	0.000142552	0.000149644	0.000157818	5.31E-05	0.000131195	1.306028829	0.000168422	3.773600556	TRUE	5.93E-05	7.60E-05	0.357627943	0.225715639	0.646438348	FALSE	1.73E+00	0.007338948	2.134366202	FALSE
EXTL2	1.39E-05	1.38E-05	2.31E-05	1.80E-05	2.17E-05	2.40E-05	1.79E-05	1.35E-05	1.62E-05	2.23E-05	1.80E-05	2.19E-05	1.53E-05	1.50E-05	1.97E-05	1.34E-05	1.41E-05	1.31E-05	9.49E-06	1.04E-05	9.14E-06	8.09E-06	7.83E-06	7.89E-06	1.51E-05	8.81E-06	-0.775905887	0.000170769	3.767590748	TRUE	1.91E-05	1.83E-05	-0.058013774	0.750832515	0.124456928	FALSE	4.81E-01	6.29145E-05	4.201249561	TRUE
CHST11	1.05E-05	9.95E-06	1.56E-05	1.52E-05	1.84E-05	8.38E-06	9.94E-06	4.15E-06	9.51E-06	1.36E-05	7.50E-06	7.90E-06	9.11E-06	8.92E-06	1.23E-05	5.80E-06	4.53E-06	1.02E-05	1.81E-06	2.20E-06	1.67E-06	9.99E-07	1.68E-06	1.56E-06	8.48E-06	1.65E-06	-2.359629071	0.000173769	3.76002727	TRUE	1.30E-05	8.77E-06	-0.5672087	0.067115791	1.173175287	FALSE	1.88E-01	0.000257892	3.588561493	TRUE
GMNN	1.12E-05	1.54E-05	1.62E-05	1.46E-05	1.64E-05	9.96E-06	1.38E-05	1.30E-05	1.26E-05	8.76E-06	6.28E-06	1.24E-05	1.39E-05	1.34E-05	1.22E-05	1.19E-05	7.76E-06	1.02E-05	6.88E-06	6.06E-06	5.26E-06	5.69E-06	6.12E-06	6.39E-06	1.15E-05	6.07E-06	-0.928432144	0.000174515	3.758166142	TRUE	1.40E-05	1.11E-05	-0.324838488	0.116964507	0.931945905	FALSE	5.45E-01	0.002041236	2.690106811	FALSE
MFGE8	7.00E-06	7.72E-06	7.45E-06	9.14E-06	8.43E-06	8.68E-06	9.41E-06	6.26E-06	1.07E-05	1.43E-05	7.03E-06	1.02E-05	1.16E-05	1.15E-05	1.23E-05	9.75E-06	9.57E-06	1.04E-05	8.99E-06	7.10E-06	5.90E-06	7.37E-06	6.62E-06	7.50E-06	1.09E-05	7.24E-06	-0.582782378	0.000175633	3.755392992	TRUE	8.07E-06	9.65E-06	0.257749851	0.224897381	0.648015602	FALSE	7.51E-01	0.082902734	1.081431145	FALSE
TSR3	1.17E-05	1.46E-05	1.58E-05	1.10E-05	1.64E-05	1.31E-05	1.44E-05	9.81E-06	1.19E-05	1.13E-05	8.06E-06	1.48E-05	9.96E-06	1.33E-05	1.02E-05	1.07E-05	1.45E-05	1.69E-05	6.36E-06	5.03E-06	3.98E-06	5.22E-06	7.04E-06	5.56E-06	1.26E-05	5.53E-06	-1.187128753	0.000177462	3.750893777	TRUE	1.38E-05	1.17E-05	-0.235565779	0.16462986	0.783491391	FALSE	4.73E-01	0.000305315	3.515251232	FALSE
STEAP3	3.56E-05	5.16E-05	5.46E-05	4.90E-05	6.02E-05	5.64E-05	3.64E-05	2.62E-05	3.63E-05	3.73E-05	2.33E-05	3.18E-05	4.83E-05	4.05E-05	5.67E-05	3.85E-05	5.56E-05	5.57E-05	3.31E-05	2.66E-05	2.55E-05	2.87E-05	2.70E-05	3.18E-05	4.92E-05	2.88E-05	-0.77418712	0.000177932	3.749747046	TRUE	5.12E-05	3.19E-05	-0.685066792	0.001044542	2.981074263	FALSE	9.03E-01	0.281275667	0.550867837	FALSE
MMACHC	4.98E-06	7.46E-06	7.95E-06	1.07E-05	1.04E-05	5.80E-06	6.14E-06	4.65E-06	4.03E-06	4.83E-06	4.60E-06	5.79E-06	6.73E-06	7.73E-06	7.73E-06	5.35E-06	4.66E-06	7.30E-06	2.37E-06	3.32E-06	2.58E-06	2.73E-06	2.73E-06	4.47E-06	6.58E-06	3.03E-06	-1.11709216	0.000182306	3.739199567	TRUE	7.88E-06	5.01E-06	-0.654763743	0.017063573	1.767930028	FALSE	6.06E-01	0.001436351	2.842739331	FALSE
IRS2	1.21E-05	1.91E-05	1.74E-05	1.30E-05	1.69E-05	1.45E-05	1.52E-05	1.37E-05	1.02E-05	9.98E-06	7.09E-06	1.62E-05	1.33E-05	1.72E-05	1.17E-05	7.37E-06	1.49E-05	1.76E-05	2.37E-05	2.59E-05	2.03E-05	2.92E-05	2.97E-05	2.71E-05	1.37E-05	2.60E-05	0.922849657	0.000185973	3.730551202	TRUE	1.55E-05	1.20E-05	-0.361586655	0.089331055	1.048997539	FALSE	2.16E+00	4.65522E-05	4.332060164	TRUE
MGAT2	2.26E-05	2.20E-05	2.51E-05	2.67E-05	2.89E-05	2.36E-05	2.14E-05	1.66E-05	2.20E-05	2.43E-05	2.00E-05	2.90E-05	2.42E-05	2.08E-05	2.49E-05	1.95E-05	1.87E-05	2.20E-05	1.71E-05	1.60E-05	1.33E-05	1.35E-05	1.45E-05	1.52E-05	2.17E-05	1.49E-05	-0.539605133	0.000191073	3.718800284	TRUE	2.48E-05	2.22E-05	-0.159893138	0.227939729	0.642179972	FALSE	6.71E-01	0.002462797	2.608571418	FALSE
LPCAT1	2.42E-05	3.10E-05	3.92E-05	3.38E-05	3.46E-05	3.90E-05	2.43E-05	1.24E-05	2.52E-05	2.40E-05	2.33E-05	3.63E-05	4.35E-05	3.82E-05	4.04E-05	4.14E-05	2.60E-05	3.66E-05	2.43E-05	2.22E-05	1.70E-05	2.27E-05	2.28E-05	2.30E-05	3.77E-05	2.20E-05	-0.775815325	0.000192836	3.714811137	TRUE	3.36E-05	2.42E-05	-0.471951137	0.034840265	1.457918547	FALSE	9.08E-01	0.509239749	0.293077705	FALSE
AXIN1	3.43E-06	4.29E-06	4.80E-06	4.04E-06	5.42E-06	2.75E-06	4.79E-06	2.77E-06	3.46E-06	3.86E-06	2.04E-06	3.31E-06	3.04E-06	3.91E-06	4.30E-06	4.59E-06	3.91E-06	4.99E-06	2.16E-06	1.70E-06	1.57E-06	3.14E-06	1.74E-06	1.31E-06	4.12E-06	1.94E-06	-1.089376262	0.000194249	3.711641157	TRUE	4.12E-06	3.37E-06	-0.290032219	0.198373442	0.702516471	FALSE	5.75E-01	0.011717336	1.931171098	FALSE
SET	0.0007089	0.000566686	0.000537226	0.000596575	0.000602141	0.000503875	0.000628028	0.000562376	0.000576216	0.000519602	0.000558673	0.000528258	0.000619145	0.000626297	0.000567011	0.000623482	0.000567822	0.000623471	0.000517279	0.000528135	0.000466462	0.000452097	0.000497626	0.000537461	0.000604538	0.000499843	-0.274357043	0.000195104	3.709734325	TRUE	0.000585901	0.000562192	-0.059592508	0.487709761	0.311838553	FALSE	8.89E-01	0.014607022	1.835438305	FALSE
DCBLD2	7.64E-05	8.54E-05	7.99E-05	8.13E-05	9.50E-05	9.50E-05	4.79E-05	4.46E-05	6.44E-05	5.93E-05	5.46E-05	6.73E-05	7.28E-05	6.00E-05	8.00E-05	4.82E-05	6.84E-05	7.13E-05	3.20E-05	3.22E-05	2.69E-05	4.06E-05	4.14E-05	4.44E-05	6.68E-05	3.63E-05	-0.880990547	0.000196008	3.707726042	TRUE	8.55E-05	5.64E-05	-0.601198841	0.000143232	3.843960772	FALSE	6.43E-01	0.001445841	2.839879572	FALSE
PRKAR1B	3.30E-05	3.69E-05	3.09E-05	3.15E-05	3.33E-05	3.09E-05	2.92E-05	2.19E-05	2.37E-05	2.31E-05	2.03E-05	3.23E-05	2.85E-05	3.91E-05	3.37E-05	2.10E-05	2.55E-05	3.18E-05	1.55E-05	1.41E-05	5.50E-06	1.65E-05	1.24E-05	8.88E-06	2.99E-05	1.21E-05	-1.303083694	0.000197346	3.704770953	TRUE	3.27E-05	2.51E-05	-0.38464719	0.004485561	2.348183208	FALSE	4.84E-01	0.000476148	3.322257806	FALSE
SKI	2.41E-06	1.86E-06	3.51E-06	2.14E-06	2.65E-06	3.26E-06	4.49E-06	1.19E-06	3.44E-06	3.05E-06	2.36E-06	3.60E-06	2.46E-06	2.59E-06	2.42E-06	2.06E-06	3.82E-06	3.86E-06	6.77E-07	1.13E-06	9.39E-07	8.23E-07	1.19E-06	1.22E-06	2.87E-06	9.97E-07	-1.524364874	0.000198348	3.702571311	TRUE	2.64E-06	3.02E-06	0.195218076	0.488874325	0.310802771	FALSE	3.30E-01	0.001588737	2.798948124	FALSE
WDR35	2.36E-05	2.54E-05	3.06E-05	2.70E-05	3.13E-05	2.09E-05	2.51E-05	1.91E-05	2.11E-05	2.26E-05	1.58E-05	2.54E-05	2.43E-05	2.85E-05	2.40E-05	2.98E-05	3.00E-05	2.86E-05	2.26E-05	1.73E-05	1.31E-05	1.76E-05	1.72E-05	1.97E-05	2.75E-05	1.79E-05	-0.619489249	0.000202216	3.694184371	TRUE	2.65E-05	2.15E-05	-0.300194159	0.049525314	1.305172765	FALSE	8.33E-01	0.098096701	1.008345597	FALSE
ST3GAL4	8.06E-06	8.85E-06	6.26E-06	4.87E-06	6.59E-06	5.78E-06	6.82E-06	3.52E-06	7.17E-06	6.27E-06	2.88E-06	3.91E-06	5.25E-06	6.14E-06	5.51E-06	5.76E-06	6.39E-06	6.81E-06	2.59E-06	3.66E-06	1.23E-06	2.32E-06	4.51E-06	3.50E-06	5.98E-06	2.97E-06	-1.010108188	0.000203036	3.692426164	TRUE	6.74E-06	5.10E-06	-0.402774453	0.12235041	0.912394571	FALSE	5.82E-01	0.039281742	1.405809262	FALSE
WDR44	5.10E-05	5.48E-05	5.00E-05	5.19E-05	4.94E-05	4.36E-05	5.79E-05	6.54E-05	5.28E-05	4.85E-05	4.61E-05	5.87E-05	5.40E-05	5.64E-05	5.32E-05	4.03E-05	5.53E-05	5.58E-05	7.29E-05	6.51E-05	6.49E-05	7.25E-05	7.46E-05	7.88E-05	5.25E-05	7.15E-05	0.445550489	0.000204312	3.689706309	TRUE	5.01E-05	5.49E-05	0.131504861	0.17795362	0.749693173	FALSE	1.30E+00	0.001142226	2.94224794	FALSE
CCNI	2.10E-06	2.67E-06	1.78E-06	2.31E-06	2.04E-06	1.47E-06	2.21E-06	2.26E-06	1.99E-06	1.86E-06	1.58E-06	2.14E-06	2.05E-06	2.60E-06	1.93E-06	1.75E-06	1.29E-06	2.45E-06	9.87E-07	6.81E-07	9.38E-07	5.78E-07	9.59E-07	2.98E-07	2.01E-06	7.40E-07	-1.443951662	0.000204335	3.689657265	TRUE	2.06E-06	2.01E-06	-0.039373443	0.78554599	0.104828384	FALSE	3.69E-01	8.47489E-06	5.071865811	TRUE
CDKN2A	0.000126352	0.000148097	0.000172932	0.000184384	0.000176046	0.000128661	0.00010202	0.000117241	9.97E-05	0.000114783	8.31E-05	0.000106776	0.000118162	0.000135142	0.000134032	8.63E-05	0.000119231	0.000150752	7.16E-05	7.26E-05	3.15E-05	7.12E-05	5.95E-05	6.24E-05	0.000123933	6.15E-05	-1.011945093	0.000206918	3.684201167	TRUE	0.000156079	0.00010394	-0.586521348	0.001059358	2.974957319	FALSE	5.91E-01	0.000385107	3.414418052	FALSE
CALU	0.000867792	0.000879859	0.000660612	0.000845907	0.000598244	0.000687535	0.00064915	0.000915792	0.000990832	0.000750926	0.000810328	0.000683377	0.000821558	0.000871903	0.000888757	0.000743987	0.001030032	0.000813979	0.001143577	0.001258312	0.001194214	0.001583184	0.001460481	0.001589874	0.000861703	0.001371607	0.670605075	0.000209679	3.678446029	TRUE	0.000756658	0.000800067	0.08048006	0.569320182	0.24464342	FALSE	1.71E+00	0.000159271	3.797863632	TRUE
COMMD10	2.00E-05	1.86E-05	1.84E-05	1.69E-05	1.86E-05	1.37E-05	2.24E-05	2.28E-05	1.91E-05	1.89E-05	1.63E-05	2.35E-05	2.09E-05	1.84E-05	1.86E-05	1.53E-05	1.81E-05	1.90E-05	2.92E-05	2.44E-05	2.80E-05	2.39E-05	2.93E-05	2.28E-05	1.84E-05	2.63E-05	0.515065679	0.000210052	3.677674188	TRUE	1.77E-05	2.05E-05	0.21280406	0.082206668	1.085092955	FALSE	1.28E+00	0.005841105	2.233504969	FALSE
ST3GAL2	1.52E-05	9.44E-06	1.14E-05	1.04E-05	8.05E-06	9.75E-06	2.54E-05	1.56E-05	1.65E-05	1.38E-05	7.53E-06	3.13E-05	1.02E-05	1.36E-05	1.30E-05	1.26E-05	1.28E-05	1.19E-05	7.38E-06	4.70E-06	8.18E-06	9.96E-06	7.26E-06	7.95E-06	1.24E-05	7.57E-06	-0.706106421	0.00021206	3.673541173	TRUE	1.07E-05	1.84E-05	0.776173374	0.061973729	1.207792373	FALSE	4.13E-01	0.012748518	1.894540311	FALSE
ITGA11	4.59E-05	5.72E-05	7.34E-05	6.75E-05	8.96E-05	6.79E-05	4.37E-05	3.74E-05	6.21E-05	5.76E-05	5.17E-05	7.33E-05	7.90E-05	6.67E-05	9.27E-05	6.29E-05	8.27E-05	9.17E-05	5.12E-05	3.98E-05	3.47E-05	4.37E-05	4.71E-05	5.64E-05	7.93E-05	4.55E-05	-0.801775693	0.000213237	3.671138297	TRUE	6.69E-05	5.43E-05	-0.300785256	0.147496295	0.831218889	FALSE	8.37E-01	0.183003132	0.737541477	FALSE
CDC123	5.04E-05	5.72E-05	5.33E-05	4.90E-05	6.04E-05	5.18E-05	4.36E-05	5.09E-05	4.12E-05	4.06E-05	3.67E-05	4.37E-05	4.27E-05	4.83E-05	4.73E-05	4.06E-05	4.88E-05	4.18E-05	3.01E-05	3.20E-05	2.52E-05	3.23E-05	3.76E-05	3.51E-05	4.49E-05	3.21E-05	-0.486029695	0.000213497	3.670609212	TRUE	5.37E-05	4.28E-05	-0.326782204	0.001979767	2.70338583	FALSE	7.49E-01	0.002069393	2.684157129	FALSE
VCAN	0.000257171	0.000308263	0.000280495	0.000255493	0.000284828	0.000235654	0.000181405	0.000158442	0.000184555	0.000169284	0.000122497	0.000181625	0.000194837	0.000187499	0.000188568	0.00019338	0.000189917	0.000226351	0.000158685	0.000144204	0.000125917	0.000163109	0.000131871	0.00015924	0.000196759	0.000147171	-0.41893206	0.0002148	3.667966616	TRUE	0.000270317	0.000166301	-0.700856485	2.68E-05	4.571791808	TRUE	8.85E-01	0.129105094	0.889056622	FALSE
PNPLA2	1.14E-05	1.02E-05	9.93E-06	1.10E-05	1.19E-05	7.77E-06	7.55E-06	1.37E-05	8.93E-06	1.32E-05	9.54E-06	1.03E-05	8.42E-06	1.16E-05	1.11E-05	8.61E-06	9.69E-06	8.53E-06	2.87E-05	2.26E-05	1.88E-05	3.28E-05	3.53E-05	1.93E-05	9.67E-06	2.62E-05	1.441166955	0.000216183	3.665179248	TRUE	1.04E-05	1.05E-05	0.024175878	0.883252318	0.053915214	FALSE	2.49E+00	0.00043322	3.363291767	FALSE
COL12A1	1.45E-05	1.65E-05	1.57E-05	1.51E-05	1.96E-05	1.52E-05	1.31E-05	1.14E-05	1.36E-05	1.46E-05	1.06E-05	1.69E-05	1.58E-05	1.62E-05	1.59E-05	1.35E-05	1.66E-05	1.92E-05	1.09E-05	9.53E-06	7.80E-06	8.99E-06	9.36E-06	1.35E-05	1.62E-05	1.00E-05	-0.695267535	0.000216756	3.664028503	TRUE	1.61E-05	1.34E-05	-0.268458407	0.045280806	1.344085849	FALSE	7.49E-01	0.021782317	1.661895935	FALSE
AP1B1	1.00E-04	0.000107435	9.57E-05	9.08E-05	9.65E-05	0.000105851	0.000118769	0.000109904	0.000113359	8.94E-05	0.000107814	0.000119966	0.000106295	9.73E-05	0.000106913	9.65E-05	0.000102758	0.000105933	0.000126043	0.000117972	0.000113566	0.000122896	0.000126016	0.000112918	0.00010263	0.000119902	0.224405741	0.000224976	3.647863331	TRUE	9.94E-05	0.000109869	0.144922598	0.072287941	1.140934146	FALSE	1.09E+00	0.079584932	1.099169149	FALSE
CKAP2	3.19E-05	2.80E-05	3.10E-05	2.02E-05	2.18E-05	1.93E-05	2.44E-05	2.22E-05	2.20E-05	2.03E-05	1.32E-05	1.93E-05	2.20E-05	2.68E-05	2.05E-05	1.79E-05	2.27E-05	2.29E-05	5.51E-05	4.42E-05	4.71E-05	3.31E-05	4.07E-05	3.38E-05	2.21E-05	4.23E-05	0.936083547	0.000230353	3.637605812	TRUE	2.54E-05	2.02E-05	-0.326829779	0.094824315	1.023080286	FALSE	2.09E+00	0.000154884	3.809992129	TRUE
ORC1	1.09E-05	1.12E-05	1.42E-05	1.34E-05	1.49E-05	1.15E-05	1.09E-05	1.01E-05	1.03E-05	1.10E-05	6.72E-06	1.14E-05	8.45E-06	9.46E-06	1.12E-05	8.85E-06	9.75E-06	1.47E-05	4.44E-06	4.85E-06	3.47E-06	5.47E-06	5.43E-06	5.40E-06	1.04E-05	4.84E-06	-1.103692391	0.000235532	3.6279494	TRUE	1.27E-05	1.01E-05	-0.328331722	0.025242526	1.59786719	FALSE	4.79E-01	4.7865E-05	4.319981809	TRUE
TBC1D9	1.22E-05	1.06E-05	1.42E-05	1.17E-05	1.28E-05	1.33E-05	1.45E-05	1.58E-05	1.34E-05	1.38E-05	9.77E-06	1.27E-05	1.24E-05	1.40E-05	1.34E-05	1.25E-05	1.26E-05	1.28E-05	8.11E-06	5.32E-06	5.51E-06	8.59E-06	1.08E-05	4.14E-06	1.29E-05	7.07E-06	-0.870712038	0.000236466	3.626231467	TRUE	1.25E-05	1.33E-05	0.096287149	0.399572522	0.398404385	FALSE	5.31E-01	0.000771803	3.112493652	FALSE
CDK4	8.10E-05	8.48E-05	7.99E-05	9.27E-05	8.72E-05	7.80E-05	6.53E-05	5.53E-05	6.70E-05	6.93E-05	4.93E-05	6.98E-05	6.06E-05	6.22E-05	7.09E-05	5.36E-05	7.30E-05	8.47E-05	4.73E-05	3.31E-05	2.42E-05	4.31E-05	3.53E-05	3.59E-05	6.75E-05	3.65E-05	-0.88780149	0.000237275	3.624747303	TRUE	8.39E-05	6.27E-05	-0.421248699	0.00040428	3.393317238	FALSE	5.82E-01	0.000259228	3.586318878	TRUE
TMEM132A	2.06E-06	3.29E-06	3.63E-06	3.38E-06	3.35E-06	3.27E-06	2.58E-06	2.52E-06	3.14E-06	2.60E-06	2.61E-06	3.47E-06	2.59E-06	2.26E-06	2.81E-06	3.10E-06	3.59E-06	3.60E-06	1.64E-06	1.93E-06	1.83E-06	1.37E-06	1.63E-06	1.71E-06	2.99E-06	1.68E-06	-0.829805269	0.0002382	3.623057792	TRUE	3.16E-06	2.82E-06	-0.166224832	0.242494343	0.615298389	FALSE	5.97E-01	7.82916E-05	4.106284698	TRUE
WNT5B	4.67E-05	4.93E-05	4.05E-05	4.07E-05	4.56E-05	3.12E-05	3.48E-05	3.13E-05	3.60E-05	3.26E-05	2.54E-05	4.05E-05	3.49E-05	4.34E-05	4.16E-05	3.30E-05	3.70E-05	4.43E-05	2.26E-05	1.69E-05	2.33E-05	2.16E-05	2.45E-05	3.21E-05	3.90E-05	2.35E-05	-0.731703125	0.000242475	3.615333649	TRUE	4.23E-05	3.34E-05	-0.340030126	0.024238849	1.615488006	FALSE	7.03E-01	0.006407495	2.193311725	FALSE
TMUB2	4.87E-06	6.64E-06	5.84E-06	6.89E-06	6.51E-06	4.70E-06	6.65E-06	3.78E-06	6.86E-06	8.30E-06	3.52E-06	7.16E-06	4.91E-06	5.00E-06	6.18E-06	6.98E-06	6.52E-06	6.13E-06	4.67E-06	2.90E-06	2.78E-06	3.99E-06	3.06E-06	2.98E-06	5.95E-06	3.40E-06	-0.809597336	0.000244793	3.611201721	TRUE	5.91E-06	6.05E-06	0.033055786	0.879486502	0.055770822	FALSE	5.62E-01	0.011039531	1.957049386	FALSE
ETS1	7.25E-06	8.76E-06	7.17E-06	7.71E-06	5.49E-06	5.32E-06	8.27E-06	7.25E-06	7.09E-06	6.52E-06	4.28E-06	6.75E-06	5.75E-06	8.39E-06	6.99E-06	5.69E-06	6.45E-06	7.98E-06	1.18E-05	8.98E-06	1.17E-05	1.20E-05	1.09E-05	9.39E-06	6.88E-06	1.08E-05	0.652907504	0.000244834	3.611127388	TRUE	6.95E-06	6.69E-06	-0.054431921	0.743771425	0.128560511	FALSE	1.62E+00	0.00030733	3.512394944	FALSE
SEC14L1	9.22E-06	1.34E-05	8.90E-06	8.40E-06	9.10E-06	5.77E-06	9.52E-06	9.45E-06	7.36E-06	7.64E-06	5.77E-06	8.61E-06	7.49E-06	8.28E-06	9.60E-06	8.12E-06	1.04E-05	1.09E-05	6.33E-06	4.90E-06	5.94E-06	5.14E-06	5.97E-06	6.23E-06	9.14E-06	5.75E-06	-0.668223067	0.000245379	3.610162	TRUE	9.13E-06	8.06E-06	-0.18002651	0.376776219	0.423916517	FALSE	7.14E-01	0.004477796	2.34893569	FALSE
PPP2R5B	1.19E-05	1.81E-05	1.21E-05	1.26E-05	1.45E-05	8.68E-06	2.41E-05	1.57E-05	2.64E-05	1.62E-05	1.70E-05	2.43E-05	1.49E-05	1.77E-05	1.75E-05	1.85E-05	1.34E-05	1.59E-05	2.50E-05	2.13E-05	2.81E-05	2.44E-05	2.11E-05	2.84E-05	1.63E-05	2.47E-05	0.597796256	0.000247473	3.606471957	TRUE	1.30E-05	2.06E-05	0.667948725	0.008965405	2.047430081	FALSE	1.20E+00	0.112951473	0.9471081	FALSE
MKNK2	2.14E-06	4.16E-06	2.76E-06	2.24E-06	2.81E-06	3.71E-06	2.65E-06	3.85E-06	7.61E-07	2.12E-06	4.69E-06	1.46E-06	1.27E-06	2.69E-06	3.06E-06	2.93E-06	3.09E-06	2.94E-06	5.58E-07	1.10E-06	9.28E-07	7.95E-07	1.23E-06	1.23E-06	2.66E-06	9.75E-07	-1.449780166	0.000247571	3.60629975	TRUE	2.97E-06	2.59E-06	-0.198199342	0.590309778	0.228920023	FALSE	3.77E-01	0.024685878	1.607551419	FALSE
FADS2	1.34E-05	1.07E-05	1.43E-05	1.60E-05	2.32E-05	9.62E-06	1.01E-05	5.39E-06	1.13E-05	7.90E-06	7.64E-06	1.29E-05	8.89E-06	9.51E-06	1.37E-05	1.18E-05	1.21E-05	1.95E-05	5.24E-06	3.09E-06	2.91E-06	4.70E-06	2.64E-06	3.37E-06	1.26E-05	3.66E-06	-1.781610675	0.000251434	3.599576145	TRUE	1.45E-05	9.22E-06	-0.655949999	0.042022678	1.376516273	FALSE	3.97E-01	0.000953536	3.020663102	FALSE
ADH5	0.00031765	0.000336221	0.000249248	0.000262936	0.000212626	0.000249	0.000319854	0.000421353	0.000366278	0.000212528	0.000227639	0.000325872	0.000209075	0.000230192	0.000238003	0.000271473	0.000304169	0.000337645	0.000512707	0.000388017	0.000361816	0.000542633	0.00049357	0.000459869	0.000265093	0.000459769	0.79441149	0.000258851	3.586950211	TRUE	0.00027128	0.000312254	0.202936717	0.304692614	0.516138074	FALSE	1.47E+00	0.007206532	2.142273704	FALSE
THAP4	2.44E-06	3.77E-06	2.74E-06	3.39E-06	2.88E-06	1.71E-06	1.98E-06	2.27E-06	1.93E-06	1.98E-06	1.18E-06	1.47E-06	1.96E-06	2.39E-06	2.57E-06	2.67E-06	2.16E-06	3.53E-06	1.30E-06	1.18E-06	1.31E-06	7.57E-07	1.37E-06	1.34E-06	2.55E-06	1.21E-06	-1.074267051	0.000260135	3.584801253	TRUE	2.82E-06	1.80E-06	-0.647134682	0.012613625	1.89916009	FALSE	6.71E-01	0.01018394	1.99208415	FALSE
UBE2E2	1.68E-05	1.67E-05	1.91E-05	1.94E-05	1.63E-05	1.27E-05	2.32E-05	3.90E-05	2.39E-05	1.38E-05	1.60E-05	2.39E-05	1.19E-05	1.30E-05	1.41E-05	1.55E-05	1.92E-05	2.07E-05	4.02E-05	2.39E-05	2.97E-05	3.77E-05	4.00E-05	4.83E-05	1.57E-05	3.66E-05	1.219216708	0.00026372	3.578857624	TRUE	1.68E-05	2.33E-05	0.468931714	0.114634326	0.940685319	FALSE	1.57E+00	0.024345322	1.613584481	FALSE
NCK1	3.31E-05	3.32E-05	3.11E-05	3.24E-05	2.77E-05	2.79E-05	3.78E-05	4.34E-05	3.41E-05	2.81E-05	3.22E-05	3.10E-05	3.04E-05	3.18E-05	3.37E-05	3.26E-05	3.26E-05	3.16E-05	4.68E-05	3.64E-05	3.75E-05	4.47E-05	4.28E-05	4.11E-05	3.21E-05	4.16E-05	0.372493744	0.000265463	3.575996255	TRUE	3.09E-05	3.44E-05	0.156516589	0.180902802	0.742554707	FALSE	1.21E+00	0.028409129	1.546542077	FALSE
MEGF8	3.04E-06	3.92E-06	3.52E-06	5.73E-06	6.56E-06	3.04E-06	2.30E-06	1.64E-06	3.44E-06	3.31E-06	3.74E-06	6.19E-06	2.54E-06	3.34E-06	4.03E-06	4.00E-06	3.98E-06	5.40E-06	1.66E-06	2.12E-06	8.71E-07	1.53E-06	1.68E-06	1.64E-06	3.88E-06	1.58E-06	-1.293906878	0.000268757	3.570639585	TRUE	4.30E-06	3.44E-06	-0.323686051	0.349861162	0.456104265	FALSE	4.60E-01	0.018373396	1.735810557	FALSE
POLE	2.01E-05	2.24E-05	2.18E-05	2.10E-05	2.45E-05	1.67E-05	1.92E-05	1.78E-05	1.86E-05	1.66E-05	1.17E-05	1.79E-05	1.68E-05	1.86E-05	1.95E-05	1.71E-05	1.98E-05	2.28E-05	1.36E-05	1.11E-05	1.21E-05	1.32E-05	1.24E-05	1.57E-05	1.91E-05	1.30E-05	-0.553859917	0.000269586	3.569302897	TRUE	2.11E-05	1.70E-05	-0.311587021	0.023787299	1.623654871	FALSE	7.67E-01	0.011448361	1.941256683	FALSE
ZNF358	3.56E-06	3.40E-06	3.69E-06	2.61E-06	2.69E-06	2.84E-06	3.35E-06	6.94E-06	2.49E-06	2.49E-06	2.22E-06	2.73E-06	3.07E-06	5.57E-06	4.91E-06	4.51E-06	3.47E-06	3.62E-06	8.82E-07	9.20E-07	8.87E-07	8.46E-07	3.10E-06	6.62E-07	4.19E-06	1.22E-06	-1.786528104	0.000274084	3.562116232	TRUE	3.13E-06	3.37E-06	0.106679383	0.757282441	0.120742113	FALSE	3.60E-01	0.025611838	1.591559261	FALSE
TMSB4X	0.000140791	0.000161273	0.00018746	0.000191185	0.000115334	0.00011786	0.000151005	0.000416172	0.000243619	9.52E-05	0.000135042	0.00014282	0.000103713	9.73E-05	0.000133227	0.000138951	0.000231872	0.000251896	0.000518783	0.000325869	0.000471009	0.000659147	0.00081787	0.000700302	0.000159499	0.000582163	1.867879229	0.000274503	3.561452526	TRUE	0.000152317	0.000197315	0.373424659	0.389203446	0.409823323	FALSE	2.95E+00	0.00128476	2.891177965	FALSE
RPL39;RPL39P5	0.00050129	0.000545452	0.000708392	0.000692711	0.001015129	0.000681341	0.000691865	0.000139995	0.000620682	0.00068377	0.000588872	0.000856547	0.000576119	0.000566858	0.000556831	0.000162378	0.000453818	0.000593366	6.20E-05	0.000220488	4.88E-05	0.000100897	1.32E-05	2.81E-05	0.000484895	7.89E-05	-2.619357671	0.000275143	3.560441524	TRUE	0.000690719	0.000596955	-0.21047664	0.464497278	0.333016827	FALSE	1.32E-01	0.000537046	3.269988154	FALSE
SEPTIN5	9.62E-07	1.32E-06	9.10E-07	1.46E-06	5.69E-07	9.81E-07	8.18E-07	1.79E-06	9.17E-07	8.36E-07	6.27E-07	9.66E-07	5.44E-07	1.02E-06	8.08E-07	8.04E-07	7.39E-07	5.45E-07	2.67E-06	1.20E-06	2.99E-06	1.78E-06	2.63E-06	2.42E-06	7.44E-07	2.28E-06	1.618080366	0.000276461	3.558365728	TRUE	1.03E-06	9.92E-07	-0.058791642	0.848605984	0.07129391	FALSE	2.30E+00	0.002317818	2.634920741	FALSE
MEGF6	1.02E-05	1.31E-05	1.11E-05	1.08E-05	1.31E-05	9.17E-06	1.01E-05	8.72E-06	8.02E-06	8.62E-06	5.70E-06	1.12E-05	2.00E-05	1.88E-05	1.65E-05	1.76E-05	1.45E-05	1.89E-05	1.44E-05	1.15E-05	7.89E-06	9.40E-06	9.50E-06	1.23E-05	1.77E-05	1.08E-05	-0.710889098	0.00027784	3.556205702	TRUE	1.12E-05	8.73E-06	-0.364443918	0.030937138	1.509519862	FALSE	1.24E+00	0.119036188	0.924320989	FALSE
ST3GAL6	7.78E-05	6.21E-05	8.02E-05	7.42E-05	0.000117836	0.000104264	3.88E-05	5.62E-05	6.82E-05	5.88E-05	9.87E-05	5.15E-05	6.37E-05	6.07E-05	6.56E-05	7.55E-05	9.12E-05	5.33E-05	3.46E-05	4.19E-05	4.06E-05	3.54E-05	2.07E-05	3.14E-05	6.83E-05	3.41E-05	-1.002582059	0.000278254	3.555559199	TRUE	8.61E-05	6.20E-05	-0.47265982	0.070550456	1.151500173	FALSE	5.50E-01	0.010523756	1.977829241	FALSE
SF3B4	8.39E-05	6.60E-05	4.45E-05	4.08E-05	2.88E-05	2.88E-05	6.57E-05	9.36E-05	6.20E-05	3.49E-05	4.43E-05	5.32E-05	3.99E-05	6.14E-05	4.04E-05	5.26E-05	3.63E-05	5.75E-05	0.00010183	8.57E-05	8.22E-05	7.43E-05	7.34E-05	7.41E-05	4.80E-05	8.19E-05	0.770456067	0.000278474	3.555215124	TRUE	4.88E-05	5.89E-05	0.272343167	0.426701259	0.369876076	FALSE	1.39E+00	0.035488476	1.449912654	FALSE
RPS13	0.000678344	0.000640155	0.000962863	0.00087921	0.000979882	0.000972459	0.000516622	0.000619315	0.000705887	0.000897448	0.000850592	0.00065914	0.000898951	0.000884183	0.000967758	0.000707312	0.000933088	0.000700291	0.000535132	0.000676692	0.000514321	0.000569601	0.00051617	0.000496916	0.000848597	0.000551472	-0.621792337	0.000278529	3.555129532	TRUE	0.000852152	0.000708167	-0.267020713	0.125141337	0.902599211	FALSE	7.79E-01	0.035591685	1.448651451	FALSE
PROCR	6.22E-05	8.44E-05	0.000157993	0.000146187	0.000233736	0.000169484	9.27E-05	3.61E-05	0.000116214	0.000207721	0.000139556	0.000239387	0.000126655	9.02E-05	0.000167342	8.62E-05	7.61E-05	9.85E-05	2.79E-05	3.95E-05	2.87E-05	3.49E-05	2.84E-05	2.77E-05	0.000107519	3.12E-05	-1.785381646	0.000280365	3.55227555	TRUE	0.000142343	0.000138611	-0.038334167	0.926867658	0.032982272	FALSE	2.25E-01	0.005673973	2.246112745	FALSE
FGF1	4.50E-06	5.16E-06	6.74E-06	7.72E-06	7.01E-06	4.35E-06	6.72E-06	7.88E-06	4.75E-06	6.50E-06	4.21E-06	8.26E-06	6.34E-06	9.16E-06	7.91E-06	6.68E-06	7.74E-06	1.04E-05	1.39E-05	1.46E-05	1.19E-05	1.56E-05	1.13E-05	1.73E-05	8.04E-06	1.41E-05	0.809894052	0.000280783	3.551629539	TRUE	5.91E-06	6.39E-06	0.111361513	0.603035656	0.219657008	FALSE	2.21E+00	4.78538E-05	4.320083516	TRUE
AIFM2	4.94E-05	5.27E-05	4.59E-05	4.42E-05	3.78E-05	3.14E-05	6.61E-05	5.73E-05	5.42E-05	4.71E-05	3.06E-05	6.27E-05	4.20E-05	5.28E-05	4.46E-05	3.64E-05	3.80E-05	4.77E-05	6.81E-05	5.53E-05	5.79E-05	6.24E-05	5.89E-05	6.83E-05	4.36E-05	6.18E-05	0.504412049	0.000282162	3.549501914	TRUE	4.36E-05	5.30E-05	0.282755642	0.155240563	0.808994791	FALSE	1.17E+00	0.152995857	0.81532033	FALSE
AHCYL2	4.81E-06	6.61E-06	4.10E-06	3.08E-06	4.56E-06	4.80E-06	9.03E-06	5.14E-06	5.83E-06	5.35E-06	4.46E-06	6.90E-06	5.24E-06	4.05E-06	3.99E-06	4.00E-06	5.17E-06	6.36E-06	9.44E-06	7.06E-06	7.92E-06	6.62E-06	8.14E-06	9.04E-06	4.80E-06	8.04E-06	0.743807301	0.000282196	3.549449307	TRUE	4.66E-06	6.12E-06	0.392785081	0.105397569	0.977169406	FALSE	1.31E+00	0.038377054	1.415928365	FALSE
TXNDC9	6.85E-05	8.74E-05	0.000106738	9.56E-05	8.87E-05	8.06E-05	9.17E-05	6.30E-05	8.78E-05	6.74E-05	6.60E-05	8.31E-05	6.51E-05	8.78E-05	9.40E-05	5.45E-05	7.28E-05	7.75E-05	4.11E-05	3.54E-05	4.00E-05	2.84E-05	3.91E-05	5.07E-05	7.53E-05	3.91E-05	-0.944036118	0.000282725	3.548636263	TRUE	8.79E-05	7.65E-05	-0.201065236	0.15089675	0.821320115	FALSE	5.12E-01	8.61311E-05	4.064839802	TRUE
EIF4EBP1	3.33E-05	3.19E-05	2.02E-05	2.29E-05	2.21E-05	2.18E-05	2.17E-05	2.58E-05	2.51E-05	1.90E-05	2.78E-05	2.59E-05	1.61E-05	2.40E-05	2.60E-05	2.43E-05	2.07E-05	2.77E-05	5.37E-05	3.72E-05	3.43E-05	4.75E-05	4.09E-05	3.75E-05	2.31E-05	4.19E-05	0.856602019	0.000286124	3.543446454	TRUE	2.53E-05	2.42E-05	-0.064429676	0.687396844	0.162792466	FALSE	1.73E+00	0.000309747	3.508992858	FALSE
VANGL1	1.04E-05	1.55E-05	1.93E-05	1.78E-05	2.26E-05	1.54E-05	1.38E-05	8.51E-06	1.35E-05	1.32E-05	1.16E-05	2.06E-05	1.24E-05	1.34E-05	1.67E-05	1.22E-05	1.35E-05	1.94E-05	8.40E-06	7.27E-06	4.01E-06	7.63E-06	6.56E-06	9.01E-06	1.46E-05	7.15E-06	-1.02964256	0.000286228	3.543287892	TRUE	1.68E-05	1.35E-05	-0.313604346	0.189497069	0.722397502	FALSE	5.28E-01	0.004773055	2.321203601	FALSE
CCDC85C	2.06E-05	1.97E-05	2.23E-05	2.38E-05	2.32E-05	1.42E-05	1.59E-05	2.07E-05	1.62E-05	1.85E-05	1.39E-05	1.59E-05	1.96E-05	2.33E-05	2.32E-05	1.80E-05	2.21E-05	2.16E-05	1.73E-05	1.42E-05	1.39E-05	1.58E-05	1.64E-05	1.18E-05	2.13E-05	1.49E-05	-0.516482819	0.000287741	3.540998639	TRUE	2.07E-05	1.69E-05	-0.293351681	0.053019013	1.275568359	FALSE	8.83E-01	0.150724181	0.821817068	FALSE
RHOJ	9.25E-06	1.15E-05	1.57E-05	1.62E-05	1.62E-05	1.15E-05	6.87E-06	6.14E-06	1.13E-05	7.04E-06	5.38E-06	9.49E-06	1.16E-05	1.17E-05	1.59E-05	9.28E-06	1.51E-05	1.14E-05	6.48E-06	5.75E-06	6.04E-06	8.44E-06	6.17E-06	6.51E-06	1.25E-05	6.57E-06	-0.926598666	0.00028974	3.537991626	TRUE	1.34E-05	7.70E-06	-0.799512393	0.003866039	2.412733786	FALSE	8.53E-01	0.279348003	0.553854429	FALSE
GNL3L	1.64E-05	2.06E-05	2.07E-05	1.99E-05	2.20E-05	1.75E-05	2.31E-05	2.06E-05	1.84E-05	1.39E-05	1.29E-05	1.77E-05	1.64E-05	1.71E-05	1.58E-05	1.27E-05	1.70E-05	2.05E-05	2.51E-05	2.31E-05	2.17E-05	2.24E-05	2.62E-05	2.84E-05	1.66E-05	2.45E-05	0.564152294	0.000291146	3.535889418	TRUE	1.95E-05	1.77E-05	-0.136002555	0.355147499	0.449591239	FALSE	1.38E+00	0.005215965	2.282665361	FALSE
CREB3L2	3.87E-06	3.38E-06	4.24E-06	3.76E-06	4.19E-06	2.37E-06	3.23E-06	2.06E-06	2.54E-06	2.50E-06	8.00E-07	3.60E-06	3.27E-06	2.28E-06	2.02E-06	3.97E-06	4.45E-06	3.43E-06	1.08E-06	1.15E-06	1.09E-06	6.50E-07	1.35E-06	1.19E-06	3.24E-06	1.09E-06	-1.575338279	0.000292224	3.534284179	TRUE	3.64E-06	2.46E-06	-0.565335196	0.037314186	1.428126029	FALSE	4.42E-01	0.007649948	2.116341494	FALSE
PODXL2	2.43E-06	2.26E-06	2.36E-06	3.24E-06	3.13E-06	1.51E-06	3.38E-06	2.15E-06	2.28E-06	2.05E-06	2.01E-06	3.25E-06	3.40E-06	3.27E-06	4.29E-06	3.44E-06	2.50E-06	3.98E-06	2.36E-06	1.94E-06	1.91E-06	2.02E-06	2.13E-06	2.06E-06	3.48E-06	2.07E-06	-0.750127012	0.000298723	3.524731677	TRUE	2.49E-06	2.52E-06	0.017382124	0.93535552	0.029023286	FALSE	8.22E-01	0.119490418	0.922666919	FALSE
AHSA1	0.00018164	0.000203929	0.000172419	0.000180321	0.000165544	0.000122118	0.000252626	0.000294652	0.000279534	0.000178289	0.000156754	0.000255759	0.000131753	0.000158638	0.00016391	0.000143142	0.00017151	0.000188605	0.000249298	0.000200557	0.000208019	0.000275838	0.000234704	0.000253144	0.000159593	0.000236927	0.570041923	0.00029949	3.523617748	TRUE	0.000170995	0.000236269	0.46647381	0.027781398	1.5562459	FALSE	1.00E+00	0.980027634	0.008761678	FALSE
DHDDS	3.28E-06	2.38E-06	3.92E-06	5.27E-06	5.12E-06	2.95E-06	2.77E-06	3.58E-06	3.25E-06	3.14E-06	2.84E-06	2.20E-06	3.46E-06	3.83E-06	3.63E-06	3.88E-06	3.80E-06	3.67E-06	2.41E-06	2.71E-06	2.48E-06	2.60E-06	2.90E-06	3.50E-06	3.71E-06	2.77E-06	-0.423879437	0.00030214	3.519791244	TRUE	3.82E-06	2.96E-06	-0.36616579	0.129135452	0.888954513	FALSE	9.34E-01	0.455869753	0.341159222	FALSE
GSKIP	0.00011059	0.000129348	0.000115458	9.52E-05	9.54E-05	5.41E-05	0.000106216	0.00015714	8.60E-05	8.04E-05	0.000124731	0.000113012	0.0001001	0.000110258	9.69E-05	8.90E-05	9.26E-05	0.000105547	0.000142631	0.000119584	0.000145753	0.000157899	0.000156877	0.000120213	9.91E-05	0.000140493	0.504125702	0.000302781	3.518870811	TRUE	0.000100029	0.00011125	0.153379453	0.487418535	0.31209796	FALSE	1.26E+00	0.053478389	1.271821684	FALSE
ASAH1	3.55E-05	2.57E-05	1.96E-05	1.24E-05	1.78E-05	2.18E-05	3.99E-05	3.14E-05	2.67E-05	2.37E-05	1.81E-05	2.35E-05	2.72E-05	2.42E-05	1.78E-05	2.25E-05	2.83E-05	2.09E-05	5.11E-05	4.59E-05	3.46E-05	3.51E-05	3.60E-05	4.75E-05	2.35E-05	4.17E-05	0.828328941	0.000312125	3.505671234	TRUE	2.21E-05	2.72E-05	0.298470614	0.280810887	0.551586059	FALSE	1.53E+00	0.007059251	2.151241369	FALSE
MBLAC2	1.09E-05	1.54E-05	1.63E-05	1.47E-05	1.75E-05	1.12E-05	1.31E-05	1.06E-05	1.18E-05	1.66E-05	1.11E-05	1.27E-05	1.18E-05	1.20E-05	1.51E-05	1.27E-05	1.04E-05	1.24E-05	7.27E-06	8.03E-06	8.33E-06	8.46E-06	7.22E-06	1.02E-05	1.24E-05	8.25E-06	-0.587366136	0.000312793	3.504743574	TRUE	1.43E-05	1.26E-05	-0.183035334	0.256430826	0.591029769	FALSE	6.53E-01	0.001226055	2.911490159	FALSE
KPNA4	0.000137486	0.000141628	0.000154423	0.000139036	0.000123255	0.000102028	0.000136998	0.0001378	0.000137748	0.000108343	9.94E-05	0.000133104	0.000110538	0.000116866	0.000114567	0.000107693	0.00010904	0.000127875	0.000179913	0.00012689	0.000153755	0.000184344	0.00016319	0.000170175	0.00011443	0.000163045	0.510806925	0.000314553	3.502305751	TRUE	0.000132976	0.000125571	-0.082656283	0.483707029	0.315417602	FALSE	1.30E+00	0.006788541	2.168223544	FALSE
AFG1L	8.80E-07	1.52E-06	1.21E-06	1.20E-06	9.45E-07	2.67E-06	1.25E-06	1.13E-06	1.00E-06	1.26E-06	2.65E-06	1.53E-06	1.04E-06	9.09E-07	9.97E-07	1.13E-06	1.64E-06	1.93E-06	3.65E-07	4.45E-07	2.97E-07	4.13E-07	2.49E-07	3.92E-07	1.27E-06	3.60E-07	-1.82439695	0.000315334	3.501228969	TRUE	1.40E-06	1.47E-06	0.065514121	0.862081778	0.064451535	FALSE	2.45E-01	0.001210616	2.916993733	FALSE
INTS14	2.59E-05	2.98E-05	3.41E-05	2.83E-05	3.40E-05	3.09E-05	2.93E-05	2.40E-05	2.83E-05	2.88E-05	2.43E-05	2.70E-05	2.24E-05	2.67E-05	2.50E-05	2.16E-05	2.47E-05	2.37E-05	1.92E-05	2.07E-05	1.50E-05	1.73E-05	1.83E-05	1.83E-05	2.40E-05	1.81E-05	-0.405377541	0.000318711	3.49660345	TRUE	3.05E-05	2.70E-05	-0.178147243	0.053580238	1.270995359	FALSE	6.72E-01	2.91487E-05	4.535380215	TRUE
MAPK8IP3	1.17E-06	2.34E-06	2.00E-06	2.08E-06	2.72E-06	1.07E-06	2.22E-06	1.11E-06	2.16E-06	1.77E-06	2.78E-06	2.92E-06	8.99E-07	7.13E-07	9.39E-07	6.00E-07	5.86E-07	6.36E-07	4.66E-06	2.09E-06	4.80E-06	3.59E-06	3.33E-06	6.71E-06	7.29E-07	4.20E-06	2.525415103	0.000318769	3.496524442	TRUE	1.90E-06	2.16E-06	0.188751844	0.502337686	0.299004239	FALSE	1.94E+00	0.015581028	1.807403888	FALSE
BRWD1	3.83E-06	2.48E-06	2.68E-06	2.26E-06	2.89E-06	2.34E-06	4.04E-06	3.06E-06	2.53E-06	2.72E-06	2.26E-06	2.66E-06	2.79E-06	2.93E-06	2.41E-06	2.61E-06	2.95E-06	2.94E-06	1.90E-06	1.22E-06	1.89E-06	1.27E-06	2.20E-06	2.05E-06	2.77E-06	1.75E-06	-0.661448047	0.000320712	3.493885421	TRUE	2.75E-06	2.88E-06	0.066548781	0.717519804	0.144166107	FALSE	6.09E-01	0.00429641	2.366894252	FALSE
GTF2H3	1.05E-05	1.51E-05	1.34E-05	1.34E-05	1.58E-05	8.93E-06	1.28E-05	1.35E-05	1.15E-05	9.28E-06	6.56E-06	1.07E-05	1.07E-05	1.01E-05	1.08E-05	1.21E-05	9.73E-06	1.18E-05	1.41E-05	1.29E-05	1.42E-05	1.71E-05	1.55E-05	1.71E-05	1.09E-05	1.51E-05	0.476728781	0.00032191	3.492265469	TRUE	1.28E-05	1.07E-05	-0.258102003	0.190870789	0.719260531	FALSE	1.41E+00	0.005447281	2.263820253	FALSE
IFT25	3.88E-05	3.86E-05	2.79E-05	3.80E-05	3.00E-05	2.93E-05	4.00E-05	5.58E-05	2.19E-05	3.56E-05	3.90E-05	1.77E-05	3.02E-05	2.86E-05	2.34E-05	2.31E-05	3.71E-05	4.26E-05	5.81E-05	5.20E-05	5.47E-05	4.43E-05	5.28E-05	6.84E-05	3.08E-05	5.50E-05	0.836802068	0.000322213	3.491856797	TRUE	3.38E-05	3.50E-05	0.052230452	0.839886588	0.075779354	FALSE	1.57E+00	0.011481361	1.940006624	FALSE
YWHAE	0.003251163	0.003282014	0.003143059	0.002897398	0.002382734	0.002923572	0.003114888	0.004617656	0.00350353	0.002277199	0.00319098	0.003433211	0.002536113	0.002769213	0.002791356	0.003457968	0.003477874	0.003637694	0.004300398	0.003836455	0.005134568	0.004527783	0.005140895	0.00471284	0.003111703	0.004608823	0.566694042	0.000324238	3.489136335	TRUE	0.00297999	0.003356244	0.171540081	0.29163606	0.535158777	FALSE	1.37E+00	0.00708618	2.149587814	FALSE
DERL2	1.53E-05	1.48E-05	1.38E-05	1.42E-05	1.26E-05	1.68E-05	1.67E-05	9.97E-06	1.86E-05	1.28E-05	1.10E-05	1.72E-05	1.72E-05	1.33E-05	1.34E-05	1.37E-05	1.71E-05	1.53E-05	2.70E-05	2.37E-05	1.96E-05	1.96E-05	2.10E-05	2.43E-05	1.50E-05	2.26E-05	0.589107207	0.000326805	3.485711251	TRUE	1.46E-05	1.44E-05	-0.020660742	0.898321222	0.04656834	FALSE	1.57E+00	0.001558596	2.807266409	FALSE
MMP2	4.38E-05	4.65E-05	4.31E-05	4.29E-05	4.37E-05	3.99E-05	3.37E-05	2.13E-05	3.03E-05	2.61E-05	1.68E-05	3.21E-05	3.41E-05	3.47E-05	3.58E-05	3.76E-05	3.04E-05	4.96E-05	2.23E-05	1.46E-05	1.60E-05	1.80E-05	1.94E-05	2.70E-05	3.70E-05	1.96E-05	-0.921002196	0.000329119	3.482647025	TRUE	4.33E-05	2.67E-05	-0.697987069	0.000162127	3.79014399	FALSE	7.32E-01	0.054038123	1.267299742	FALSE
SVBP	1.06E-05	1.34E-05	1.09E-05	8.81E-06	1.09E-05	9.35E-06	1.34E-05	1.11E-05	1.41E-05	6.60E-06	3.05E-06	1.62E-05	7.39E-06	1.17E-05	1.05E-05	7.40E-06	1.24E-05	1.02E-05	4.54E-06	3.94E-06	4.56E-06	3.50E-06	5.59E-06	6.40E-06	9.94E-06	4.75E-06	-1.064703227	0.000329228	3.482503765	TRUE	1.07E-05	1.07E-05	0.011041435	0.970220072	0.013129745	FALSE	4.43E-01	0.016656654	1.778412229	FALSE
PLCB4	1.52E-05	1.75E-05	1.44E-05	1.33E-05	1.51E-05	1.40E-05	1.56E-05	1.37E-05	1.43E-05	1.38E-05	1.05E-05	1.49E-05	2.12E-05	2.11E-05	1.94E-05	1.86E-05	1.87E-05	2.13E-05	1.86E-05	1.23E-05	1.10E-05	1.37E-05	1.32E-05	1.36E-05	2.00E-05	1.37E-05	-0.544579812	0.000330066	3.481398872	TRUE	1.49E-05	1.38E-05	-0.114770697	0.250388626	0.601385403	FALSE	9.96E-01	0.963873405	0.015980003	FALSE
PRDX5	0.000343336	0.000327613	0.000370263	0.000295317	0.000301577	0.000363492	0.000373189	0.000418137	0.000377679	0.000313329	0.000274796	0.000410611	0.000265492	0.000295385	0.000326111	0.000251617	0.000344994	0.000335457	0.000570516	0.000426896	0.00038123	0.000539471	0.000600233	0.000520587	0.000303176	0.000506489	0.740374391	0.000333062	3.477475512	TRUE	0.0003336	0.00036129	0.115038799	0.316788245	0.499230943	FALSE	1.40E+00	0.00586462	2.231760124	FALSE
TMEM44	1.28E-06	9.95E-07	1.03E-06	8.60E-07	1.08E-06	1.09E-06	2.28E-06	2.29E-06	2.19E-06	2.40E-06	2.23E-06	2.31E-06	1.16E-06	1.08E-06	1.21E-06	1.27E-06	1.70E-06	1.29E-06	1.86E-06	1.84E-06	1.78E-06	1.92E-06	2.42E-06	2.05E-06	1.28E-06	1.98E-06	0.623697114	0.000333948	3.476320579	TRUE	1.05E-06	2.28E-06	1.114241987	2.90E-09	8.53697067	TRUE	8.66E-01	0.012755307	1.894309092	FALSE
PI4K2B	1.20E-05	1.24E-05	1.32E-05	1.44E-05	1.73E-05	1.72E-05	1.34E-05	7.33E-06	1.25E-05	1.48E-05	1.02E-05	1.43E-05	1.31E-05	1.35E-05	1.37E-05	1.41E-05	1.18E-05	1.18E-05	5.89E-06	5.93E-06	4.76E-06	6.41E-06	6.04E-06	1.22E-05	1.30E-05	6.87E-06	-0.922724311	0.000335261	3.474617238	TRUE	1.44E-05	1.21E-05	-0.255089831	0.152102819	0.817862736	FALSE	5.68E-01	0.008185297	2.086965541	FALSE
PSMD1	0.000286943	0.000306905	0.000274297	0.000262019	0.000255073	0.000234005	0.000314985	0.00034603	0.000289131	0.000264872	0.000249035	0.000271359	0.000276074	0.000270661	0.000253822	0.00023115	0.000280288	0.000291644	0.000380085	0.000339295	0.000292905	0.000356783	0.0003716	0.00035495	0.000267273	0.00034927	0.386026475	0.000342225	3.46568782	TRUE	0.000269874	0.000289235	0.099959544	0.306106903	0.514126876	FALSE	1.21E+00	0.0111984	1.950844042	FALSE
DESI1	2.46E-05	3.47E-05	4.64E-05	3.66E-05	4.94E-05	4.35E-05	4.09E-05	2.67E-05	3.25E-05	3.89E-05	3.34E-05	3.13E-05	4.20E-05	4.06E-05	4.68E-05	4.02E-05	2.70E-05	3.90E-05	2.25E-05	2.16E-05	2.82E-05	2.60E-05	1.78E-05	1.90E-05	3.92E-05	2.25E-05	-0.800441124	0.000342535	3.46529472	TRUE	3.92E-05	3.39E-05	-0.208090578	0.246785276	0.607680755	FALSE	6.64E-01	0.001668595	2.77764911	FALSE
FBXL6	4.87E-06	5.98E-06	4.98E-06	4.02E-06	2.55E-06	4.71E-06	4.96E-06	4.13E-06	4.42E-06	4.02E-06	3.51E-06	3.04E-06	3.08E-06	4.44E-06	4.09E-06	3.93E-06	4.50E-06	4.67E-06	3.25E-06	2.60E-06	2.09E-06	2.74E-06	2.56E-06	2.57E-06	4.12E-06	2.63E-06	-0.645173593	0.000344762	3.462480834	TRUE	4.52E-06	4.01E-06	-0.171096693	0.374643126	0.426382231	FALSE	6.56E-01	0.001365838	2.86460089	FALSE
B3GNT9	6.15E-06	7.26E-06	9.86E-06	9.13E-06	9.80E-06	1.35E-05	8.60E-06	4.76E-06	7.05E-06	8.76E-06	6.55E-06	5.45E-06	1.15E-05	8.53E-06	9.16E-06	1.10E-05	6.21E-06	1.02E-05	4.93E-06	1.31E-06	5.14E-06	2.77E-06	1.71E-06	5.67E-06	9.44E-06	3.59E-06	-1.395918052	0.000347077	3.45957403	TRUE	9.28E-06	6.86E-06	-0.435547989	0.077704741	1.109552481	FALSE	5.23E-01	0.009227723	2.034905474	FALSE
SESN2	4.78E-06	6.10E-06	4.83E-06	4.79E-06	4.54E-06	3.48E-06	5.85E-06	8.64E-06	4.62E-06	3.94E-06	3.93E-06	5.10E-06	5.14E-06	5.12E-06	3.99E-06	5.32E-06	5.68E-06	6.42E-06	6.92E-06	6.95E-06	6.89E-06	7.62E-06	7.00E-06	7.29E-06	5.28E-06	7.11E-06	0.429770053	0.000352166	3.453252642	TRUE	4.75E-06	5.35E-06	0.169934522	0.473758842	0.324442671	FALSE	1.33E+00	0.036567751	1.436901745	FALSE
SMG9	3.72E-05	4.32E-05	3.96E-05	4.00E-05	4.42E-05	4.04E-05	3.83E-05	3.10E-05	2.76E-05	2.87E-05	1.97E-05	3.07E-05	3.74E-05	4.23E-05	3.52E-05	2.61E-05	3.60E-05	4.02E-05	2.42E-05	2.08E-05	1.97E-05	2.45E-05	2.31E-05	2.58E-05	3.62E-05	2.30E-05	-0.652349371	0.000352993	3.452234491	TRUE	4.08E-05	2.93E-05	-0.474812712	0.001588695	2.798959399	FALSE	7.85E-01	0.037398959	1.427140482	FALSE
MCFD2	3.12E-05	3.99E-05	2.27E-05	3.24E-05	1.99E-05	2.10E-05	3.69E-05	4.01E-05	4.53E-05	1.69E-05	2.36E-05	3.61E-05	1.85E-05	2.01E-05	1.62E-05	3.14E-05	3.43E-05	2.56E-05	5.52E-05	3.83E-05	8.30E-05	6.01E-05	7.14E-05	8.28E-05	2.43E-05	6.51E-05	1.419744487	0.00035392	3.451095287	TRUE	2.79E-05	3.32E-05	0.251376439	0.35300723	0.4522164	FALSE	1.96E+00	0.003323678	2.478381115	FALSE
RASSF3	1.15E-05	1.09E-05	8.06E-06	9.29E-06	1.13E-05	8.92E-06	1.26E-05	9.08E-06	9.11E-06	8.01E-06	7.64E-06	9.76E-06	7.72E-06	7.01E-06	9.15E-06	9.86E-06	8.48E-06	6.81E-06	1.11E-05	1.05E-05	1.35E-05	1.16E-05	1.10E-05	1.23E-05	8.17E-06	1.17E-05	0.513085299	0.000354173	3.450784168	TRUE	9.99E-06	9.36E-06	-0.092839709	0.515304957	0.287935679	FALSE	1.25E+00	0.02127521	1.672126138	FALSE
GSTM3	0.000139014	0.000101675	0.000121687	0.00013222	0.000110855	0.000101741	0.000159671	0.000159991	0.000151104	0.000116149	0.000116439	0.000163402	0.000162897	0.000170446	0.000153405	0.00011945	0.000108532	0.000122986	0.000240296	0.00022857	0.000202976	0.000218282	0.000204831	0.000178843	0.000139619	0.0002123	0.604605178	0.00035621	3.448293926	TRUE	0.000117865	0.00014446	0.293527522	0.037686236	1.423817238	FALSE	1.47E+00	0.00031974	3.495202571	FALSE
UBA6	0.000108018	0.000109908	0.000106319	0.000106083	0.00010373	9.49E-05	0.000109084	0.000126493	0.000106693	0.000113054	9.60E-05	0.000121703	8.54E-05	9.70E-05	9.88E-05	7.96E-05	8.64E-05	9.62E-05	0.000126637	0.000109941	0.000104892	0.000124784	0.000119795	0.000110517	9.06E-05	0.000116094	0.358063139	0.00035871	3.445255996	TRUE	0.000104818	0.000112174	0.097847982	0.168805457	0.772613519	FALSE	1.03E+00	0.510909674	0.291655874	FALSE
ZNF580	1.39E-05	1.86E-05	1.79E-05	1.25E-05	1.99E-05	8.69E-06	1.81E-05	1.25E-05	1.79E-05	1.76E-05	1.05E-05	1.90E-05	5.40E-06	1.46E-05	1.60E-05	2.11E-05	1.37E-05	1.61E-05	3.05E-06	2.72E-06	3.06E-06	3.39E-06	4.41E-06	3.57E-06	1.45E-05	3.37E-06	-2.10436314	0.000361405	3.442005587	TRUE	1.52E-05	1.59E-05	0.063736175	0.767846445	0.114725622	FALSE	2.11E-01	6.34831E-06	5.19734189	TRUE
TM2D2	1.43E-06	1.37E-06	1.19E-06	9.56E-07	2.43E-06	8.43E-07	1.10E-06	1.02E-06	1.34E-06	1.06E-06	5.26E-07	1.77E-06	1.78E-06	9.63E-07	1.44E-06	1.59E-06	2.36E-07	1.64E-06	1.80E-08	4.42E-08	1.28E-09	2.10E-08	3.35E-08	2.35E-08	1.27E-06	2.36E-08	-5.756801242	0.000362818	3.440311558	TRUE	1.37E-06	1.14E-06	-0.270253381	0.432244317	0.364270708	FALSE	2.08E-02	5.77174E-05	4.238693231	TRUE
SLC1A5	0.000101704	0.000144411	0.000167319	0.000162332	0.000205647	0.000242537	0.000130601	7.17E-05	0.000143803	0.000169554	0.000149148	0.000172296	0.000200268	0.000140203	0.000199415	0.000148284	0.000222743	0.000200054	0.000109775	0.000120561	0.000104957	0.000115577	0.00010129	0.000120557	0.000185161	0.000112119	-0.723744513	0.000365742	3.436824766	TRUE	0.000170658	0.000139514	-0.290695007	0.240472161	0.618935194	FALSE	8.04E-01	0.105232515	0.977850051	FALSE
NSFL1C	0.000204636	0.000206347	0.000154894	0.00013486	0.000132197	0.000136284	0.000176285	0.000206307	0.000171895	0.000138186	0.000143876	0.000151241	0.000150057	0.000161914	0.000134801	0.000165649	0.000175365	0.000190509	0.000218512	0.00019545	0.000201194	0.00021239	0.00021163	0.000223765	0.000163049	0.00021049	0.368445844	0.000367037	3.435290704	TRUE	0.000161536	0.000164632	0.027382627	0.864354637	0.063308034	FALSE	1.28E+00	0.00221998	2.653650974	FALSE
ZNF503	1.19E-05	9.11E-06	1.67E-05	1.88E-05	2.33E-05	1.24E-05	1.09E-05	7.00E-06	5.28E-06	9.01E-06	5.16E-06	5.25E-06	8.18E-06	1.15E-05	1.30E-05	1.08E-05	1.46E-05	1.86E-05	5.43E-06	3.85E-06	4.71E-06	2.28E-06	5.39E-06	5.87E-06	1.28E-05	4.59E-06	-1.479403001	0.000367874	3.434300728	TRUE	1.54E-05	7.09E-06	-1.114791322	0.005467882	2.262180891	FALSE	6.47E-01	0.048072581	1.318102558	FALSE
CRTAP	0.000158178	0.000168013	0.000207721	0.000209858	0.000248422	0.000198275	0.00016787	9.63E-05	0.000166221	0.000174917	0.000173841	0.000237543	0.000186593	0.000186881	0.000211524	0.000132253	0.000148951	0.000187107	0.000116079	0.000111483	0.000117581	0.000112338	0.00011156	1.00E-04	0.000175552	0.000111502	-0.654819763	0.00036916	3.432785821	TRUE	0.000198411	0.000169451	-0.227624986	0.228769598	0.64060169	FALSE	6.58E-01	0.01056954	1.975943898	FALSE
HSPG2	2.18E-05	2.94E-05	3.11E-05	2.40E-05	3.13E-05	2.38E-05	2.96E-05	2.78E-05	2.99E-05	3.22E-05	2.40E-05	4.13E-05	4.17E-05	3.34E-05	4.26E-05	3.46E-05	2.75E-05	3.79E-05	2.79E-05	2.32E-05	1.72E-05	2.06E-05	1.86E-05	2.25E-05	3.63E-05	2.17E-05	-0.743596499	0.00037126	3.430321326	TRUE	2.69E-05	3.08E-05	0.195671934	0.210198285	0.677370831	FALSE	7.04E-01	0.009109806	2.040490889	FALSE
BUB3	0.000379651	0.000380538	0.000386103	0.000380338	0.00041741	0.000414781	0.000316788	0.00033365	0.000310144	0.000359358	0.000317856	0.000340224	0.000352463	0.000359651	0.00033431	0.000296557	0.000343665	0.000351607	0.000281532	0.000309395	0.000277471	0.00026808	0.000268135	0.000281009	0.000339709	0.000280937	-0.274052131	0.000373612	3.427579585	TRUE	0.000393137	0.00032967	-0.254010147	0.000124428	3.905083098	FALSE	8.52E-01	0.000535217	3.271469884	FALSE
USP53	1.27E-06	1.29E-06	1.84E-06	1.54E-06	1.39E-06	1.50E-06	1.62E-06	1.58E-06	1.25E-06	9.79E-07	1.02E-06	2.04E-06	8.23E-07	8.67E-07	1.08E-06	5.99E-07	1.36E-06	1.72E-06	3.41E-06	2.26E-06	2.17E-06	2.07E-06	2.24E-06	2.57E-06	1.08E-06	2.45E-06	1.188106496	0.000376812	3.423874905	TRUE	1.47E-06	1.42E-06	-0.056513704	0.769497036	0.113793049	FALSE	1.73E+00	0.002708109	2.567333821	FALSE
SIVA1	5.51E-06	5.90E-06	5.64E-06	4.92E-06	5.76E-06	5.20E-06	4.73E-06	3.29E-06	3.78E-06	2.42E-06	2.59E-06	3.26E-06	2.79E-06	4.32E-06	3.17E-06	3.93E-06	5.01E-06	4.98E-06	2.16E-06	1.70E-06	1.38E-06	1.93E-06	2.00E-06	2.38E-06	4.03E-06	1.92E-06	-1.067325546	0.000379434	3.420863817	TRUE	5.49E-06	3.35E-06	-0.713208312	0.000194982	3.710006204	FALSE	5.75E-01	0.003339366	2.476336033	FALSE
NAV1	3.94E-05	4.70E-05	4.62E-05	3.81E-05	4.75E-05	3.20E-05	3.35E-05	3.30E-05	2.78E-05	2.72E-05	1.98E-05	3.17E-05	3.07E-05	3.36E-05	3.21E-05	2.73E-05	3.57E-05	4.43E-05	2.32E-05	1.86E-05	1.75E-05	1.74E-05	2.11E-05	2.36E-05	3.40E-05	2.02E-05	-0.746795978	0.000388912	3.410148338	TRUE	4.17E-05	2.88E-05	-0.532678096	0.00296316	2.528244935	FALSE	7.02E-01	0.004946597	2.305693506	FALSE
COL5A1	2.91E-06	3.14E-06	5.29E-06	5.20E-06	6.64E-06	4.46E-06	1.97E-06	1.75E-06	1.61E-06	2.27E-06	3.36E-06	3.21E-06	3.34E-06	4.69E-06	4.93E-06	3.16E-06	1.73E-06	3.13E-06	5.82E-07	1.04E-06	9.92E-07	1.40E-06	7.75E-07	7.47E-07	3.50E-06	9.23E-07	-1.92215184	0.00038981	3.409147579	TRUE	4.61E-06	2.36E-06	-0.963504408	0.006412963	2.192941297	FALSE	3.90E-01	0.001338604	2.873348036	FALSE
URB2	1.70E-05	1.66E-05	1.70E-05	1.53E-05	1.56E-05	1.45E-05	1.55E-05	1.43E-05	1.64E-05	1.40E-05	1.52E-05	1.54E-05	1.46E-05	1.41E-05	1.54E-05	1.33E-05	1.48E-05	1.54E-05	1.29E-05	1.21E-05	1.33E-05	1.25E-05	1.23E-05	1.26E-05	1.46E-05	1.26E-05	-0.21042688	0.000390452	3.408432154	TRUE	1.60E-05	1.51E-05	-0.081859952	0.134908337	0.869961211	FALSE	8.34E-01	7.80953E-05	4.107375172	TRUE
SNX1	0.000109238	0.000120207	0.000114699	0.00011993	0.000123833	9.45E-05	0.000117518	0.000140654	0.000117868	9.68E-05	8.89E-05	0.000105792	9.99E-05	0.000109518	0.000118197	0.000111229	0.000118226	0.000129619	0.000160011	0.000143934	0.000128731	0.000162316	0.000174369	0.000158945	0.000114442	0.000154718	0.435025821	0.000391001	3.407821952	TRUE	0.000113734	0.000111249	-0.031868706	0.780521046	0.107615382	FALSE	1.39E+00	0.001399145	2.854137423	FALSE
CRKL	0.00024861	0.00020145	0.00017457	0.000201322	0.000183349	0.000140072	0.00023257	0.000303282	0.000173132	0.000171814	0.000146825	0.000163445	0.000178397	0.000224581	0.000174375	0.000181354	0.000174745	0.000182405	0.000330718	0.00029096	0.000226158	0.000241157	0.000298385	0.000318603	0.000185976	0.00028433	0.612448371	0.000391014	3.40780809	TRUE	0.000191562	0.000198511	0.051408985	0.810308026	0.09134986	FALSE	1.43E+00	0.015742205	1.802934447	FALSE
LAMC1	9.51E-05	0.000114308	0.000114138	9.73E-05	0.00012489	0.000108679	9.87E-05	8.14E-05	9.70E-05	9.01E-05	8.03E-05	0.00011986	0.000104522	0.000102983	0.000101257	8.39E-05	0.000109244	0.000118693	8.19E-05	6.59E-05	5.54E-05	6.52E-05	6.59E-05	8.38E-05	0.000103427	6.97E-05	-0.569965834	0.000394997	3.403406609	TRUE	0.000109079	9.46E-05	-0.206008118	0.082355215	1.084308894	FALSE	7.37E-01	0.007448344	2.127940262	FALSE
RTL6	8.35E-07	1.45E-06	5.47E-07	5.02E-07	4.80E-07	2.33E-06	7.65E-07	1.39E-06	1.61E-06	1.86E-06	1.05E-06	1.60E-06	9.78E-07	1.21E-06	9.10E-07	1.36E-06	1.83E-06	1.30E-06	2.50E-07	5.38E-07	5.55E-07	4.65E-07	6.69E-07	5.50E-07	1.26E-06	5.05E-07	-1.324370221	0.000395021	3.403379903	TRUE	1.03E-06	1.38E-06	0.426275786	0.329304352	0.48240253	FALSE	3.66E-01	0.000532347	3.273805461	FALSE
CHCHD4	1.02E-05	1.43E-05	1.34E-05	1.70E-05	1.68E-05	7.00E-06	9.46E-06	5.64E-06	9.79E-06	9.64E-06	3.51E-06	1.78E-05	9.14E-06	1.17E-05	1.20E-05	8.37E-06	6.10E-06	9.42E-06	4.25E-06	4.36E-06	5.18E-06	5.53E-06	2.47E-06	3.45E-06	9.46E-06	4.21E-06	-1.169459356	0.000397737	3.400404236	TRUE	1.31E-05	9.30E-06	-0.49562148	0.166188329	0.779399479	FALSE	4.52E-01	0.03179636	1.497622591	FALSE
TSPYL1	6.18E-05	6.54E-05	5.93E-05	5.49E-05	6.29E-05	4.95E-05	8.03E-05	5.51E-05	6.53E-05	5.19E-05	3.89E-05	8.22E-05	5.65E-05	5.89E-05	4.38E-05	4.57E-05	5.29E-05	6.78E-05	4.12E-05	2.46E-05	2.21E-05	2.51E-05	2.49E-05	3.66E-05	5.43E-05	2.91E-05	-0.900254549	0.000398102	3.400005115	TRUE	5.89E-05	6.23E-05	0.07921862	0.659356879	0.180879459	FALSE	4.67E-01	0.001434636	2.843258154	FALSE
PHB2	0.000404448	0.000387431	0.000394726	0.000395144	0.0005214	0.000502744	0.000392341	0.000305793	0.000396997	0.000449731	0.000429224	0.000541199	0.000404895	0.00033072	0.000381329	0.000335747	0.000376081	0.000394501	0.000324495	0.000273122	0.000290992	0.000257423	0.000291886	0.000298231	0.000370545	0.000289358	-0.356794063	0.00039939	3.39860231	TRUE	0.000434315	0.000419214	-0.051054849	0.714937769	0.14573176	FALSE	6.90E-01	0.002777586	2.556332451	FALSE
DLC1	2.45E-05	2.63E-05	2.46E-05	2.59E-05	2.81E-05	1.93E-05	2.87E-05	2.46E-05	2.23E-05	2.36E-05	1.56E-05	2.70E-05	2.35E-05	2.86E-05	2.81E-05	2.04E-05	2.65E-05	2.84E-05	4.02E-05	3.52E-05	3.12E-05	4.29E-05	4.60E-05	4.46E-05	2.59E-05	4.00E-05	0.627047588	0.000400676	3.397206733	TRUE	2.48E-05	2.37E-05	-0.067070117	0.625338989	0.203884493	FALSE	1.69E+00	0.000282993	3.548224436	TRUE
TPM1	0.00086168	0.000817012	0.000735902	0.000832586	0.000560365	0.000675147	0.000789389	0.001006082	0.0009455	0.000805872	0.00083046	0.000634506	0.000851324	0.000835062	0.00089534	0.00103739	0.000951265	0.000994063	0.001129882	0.001068167	0.001227233	0.001201248	0.001317679	0.001135624	0.000927408	0.001179972	0.347477605	0.000407868	3.389480516	TRUE	0.000747115	0.000835302	0.160966137	0.240942081	0.618087344	FALSE	1.41E+00	0.000311253	3.50688711	FALSE
SH3BGRL	0.000287586	0.000307787	0.000278353	0.000241323	0.000259703	0.000275956	0.000292216	0.000358321	0.000317762	0.000302921	0.000291343	0.000311562	0.00029175	0.00031203	0.000275828	0.000259744	0.000364837	0.000336589	0.000497407	0.000422098	0.000599858	0.000488054	0.00058182	0.000398757	0.000306796	0.000497999	0.698861398	0.000410033	3.387180677	TRUE	0.000275118	0.000312354	0.183131815	0.022191432	1.653814671	FALSE	1.59E+00	0.000325886	3.486934435	FALSE
SLC25A5	0.00054015	0.00048046	0.000685399	0.000732675	0.000789545	0.000891937	0.000554217	0.000311388	0.000647603	0.000848608	0.000941188	0.000758255	0.000797745	0.000552657	0.000869007	0.000565849	0.000642255	0.000533148	0.000295394	0.000369957	0.000384689	0.000398199	0.00031915	0.00033065	0.00066011	0.000349673	-0.916699198	0.000412142	3.384952811	TRUE	0.000686694	0.000676876	-0.020775754	0.931692625	0.030727342	FALSE	5.17E-01	0.005822594	2.234883479	FALSE
ITGA7	2.54E-05	2.93E-05	3.41E-05	3.42E-05	3.84E-05	3.48E-05	2.99E-05	2.01E-05	3.50E-05	3.56E-05	2.80E-05	4.68E-05	4.13E-05	3.09E-05	4.11E-05	3.01E-05	3.48E-05	3.80E-05	2.60E-05	2.74E-05	2.05E-05	2.45E-05	2.39E-05	2.52E-05	3.61E-05	2.46E-05	-0.552222774	0.000414463	3.382513849	TRUE	3.27E-05	3.26E-05	-0.005820318	0.975148487	0.010929249	FALSE	7.55E-01	0.061456137	1.211434739	FALSE
AP5B1	1.02E-05	1.38E-05	1.10E-05	1.06E-05	9.35E-06	7.10E-06	8.04E-06	8.93E-06	9.07E-06	8.26E-06	4.36E-06	1.02E-05	8.52E-06	1.02E-05	9.40E-06	9.84E-06	8.13E-06	1.34E-05	6.43E-06	5.10E-06	4.57E-06	5.83E-06	5.40E-06	6.47E-06	9.92E-06	5.63E-06	-0.815708526	0.000414875	3.382082723	TRUE	1.04E-05	8.15E-06	-0.344794952	0.101020356	0.995591103	FALSE	6.91E-01	0.016584988	1.780284837	FALSE
MAZ	1.88E-05	1.97E-05	1.66E-05	2.49E-05	2.24E-05	1.31E-05	1.30E-05	1.09E-05	1.30E-05	1.56E-05	1.50E-05	1.17E-05	1.44E-05	9.76E-06	1.48E-05	1.85E-05	1.53E-05	1.85E-05	9.78E-06	4.35E-06	6.48E-06	8.49E-06	8.17E-06	6.01E-06	1.52E-05	7.21E-06	-1.076192023	0.000415203	3.381739634	TRUE	1.92E-05	1.32E-05	-0.54474218	0.008490838	2.071049458	FALSE	5.47E-01	0.0002699	3.568796466	TRUE
ITGA3	0.000721123	0.000823995	0.001052271	0.001178941	0.001261862	0.001145892	0.000625122	0.000456875	0.000939024	0.001214913	0.001087148	0.001060153	0.000970391	0.000736819	0.001132342	0.000749226	0.000987619	0.000972453	0.000493562	0.00062636	0.000510863	0.000671467	0.000354994	0.000476162	0.000924809	0.000522235	-0.824456478	0.000417283	3.379568814	TRUE	0.001030681	0.000897206	-0.200086649	0.389663801	0.409309937	FALSE	5.82E-01	0.015508463	1.809431229	FALSE
DNER	4.93E-05	5.92E-05	6.45E-05	6.44E-05	5.56E-05	5.53E-05	4.21E-05	3.07E-05	3.50E-05	3.43E-05	3.00E-05	3.12E-05	3.17E-05	3.33E-05	4.29E-05	4.56E-05	3.82E-05	4.40E-05	2.63E-05	2.61E-05	2.27E-05	2.90E-05	2.48E-05	2.80E-05	3.93E-05	2.62E-05	-0.587373885	0.000417832	3.378998323	TRUE	5.80E-05	3.39E-05	-0.776031585	1.20E-05	4.920579821	TRUE	7.72E-01	0.003525269	2.452807739	FALSE
SKP2	8.68E-06	9.73E-06	7.55E-06	9.18E-06	8.26E-06	7.50E-06	8.64E-06	7.43E-06	6.69E-06	6.53E-06	6.05E-06	6.35E-06	7.19E-06	7.61E-06	6.62E-06	6.08E-06	7.09E-06	9.37E-06	5.33E-06	5.23E-06	4.75E-06	4.33E-06	4.55E-06	4.61E-06	7.33E-06	4.80E-06	-0.610049019	0.000421219	3.375492317	TRUE	8.48E-06	6.95E-06	-0.28756973	0.016081477	1.793674071	FALSE	6.91E-01	0.000442675	3.353915486	FALSE
PEX26	7.56E-06	9.54E-06	1.89E-05	2.98E-05	2.64E-05	9.30E-06	1.13E-05	8.91E-06	5.54E-06	1.30E-05	6.28E-06	1.35E-05	1.61E-05	1.59E-05	2.66E-05	2.44E-05	1.25E-05	2.08E-05	7.76E-06	7.73E-06	8.10E-06	7.77E-06	8.06E-06	7.89E-06	1.94E-05	7.89E-06	-1.299241673	0.0004229	3.373762172	TRUE	1.69E-05	9.76E-06	-0.794398095	0.115481628	0.937487103	FALSE	8.08E-01	0.206026845	0.686076189	FALSE
CPQ	1.83E-05	1.82E-05	2.12E-05	1.88E-05	1.92E-05	1.91E-05	2.36E-05	2.32E-05	2.40E-05	2.12E-05	1.83E-05	2.45E-05	1.95E-05	2.09E-05	2.04E-05	1.95E-05	1.78E-05	2.11E-05	3.07E-05	2.70E-05	2.65E-05	2.66E-05	2.62E-05	2.16E-05	1.98E-05	2.64E-05	0.413974749	0.000423317	3.373334385	TRUE	1.91E-05	2.24E-05	0.231496902	0.010076596	1.996686171	FALSE	1.18E+00	0.024952482	1.602886252	FALSE
AK5	0.000100063	8.70E-05	0.000108913	8.88E-05	8.96E-05	7.60E-05	6.11E-05	7.05E-05	5.73E-05	5.48E-05	4.41E-05	5.19E-05	6.70E-05	8.19E-05	7.23E-05	6.25E-05	7.43E-05	7.84E-05	6.10E-05	5.28E-05	4.24E-05	5.31E-05	5.68E-05	4.78E-05	7.28E-05	5.23E-05	-0.476436484	0.000423614	3.373030108	TRUE	9.17E-05	5.66E-05	-0.696092771	0.000140483	3.852377124	FALSE	9.24E-01	0.36098112	0.442515512	FALSE
KCNN4	5.66E-06	6.04E-06	1.07E-05	9.39E-06	1.03E-05	7.15E-06	4.53E-06	2.57E-06	5.98E-06	7.22E-06	6.54E-06	4.83E-06	7.95E-06	6.40E-06	9.60E-06	5.71E-06	5.33E-06	9.08E-06	3.97E-06	4.27E-06	2.94E-06	3.18E-06	2.90E-06	2.81E-06	7.34E-06	3.34E-06	-1.135124802	0.000424415	3.372209111	TRUE	8.22E-06	5.28E-06	-0.638963513	0.026854189	1.570987954	FALSE	6.34E-01	0.024030735	1.619232951	FALSE
MGAT5	2.83E-06	2.58E-06	4.19E-06	5.31E-06	5.49E-06	2.32E-06	3.55E-06	3.28E-06	4.10E-06	4.06E-06	3.25E-06	5.12E-06	3.58E-06	3.44E-06	3.41E-06	3.77E-06	3.79E-06	2.99E-06	1.59E-06	2.21E-06	2.82E-06	7.30E-07	2.14E-06	1.82E-06	3.50E-06	1.89E-06	-0.889012483	0.000425188	3.371419114	TRUE	3.79E-06	3.89E-06	0.04087297	0.868916723	0.061021844	FALSE	4.85E-01	0.000594785	3.225640303	FALSE
VDAC2	0.000378496	0.00036328	0.000473995	0.000399912	0.000550892	0.00050828	0.000353003	0.0002311	0.000463207	0.000513695	0.000431253	0.000530531	0.000458174	0.000443894	0.000529835	0.000305776	0.000352812	0.000367895	0.000220093	0.000232222	0.000265967	0.000232641	0.000228453	0.000218915	0.000409731	0.000233048	-0.814047774	0.000426843	3.369731669	TRUE	0.000445809	0.000420465	-0.08444083	0.657576317	0.182053836	FALSE	5.54E-01	0.002369712	2.625304383	FALSE
TRIM8	3.07E-06	1.89E-06	1.87E-06	1.72E-06	2.47E-06	1.11E-06	2.18E-06	1.75E-06	1.88E-06	2.55E-06	1.03E-06	1.72E-06	1.58E-06	1.95E-06	1.35E-06	1.74E-06	2.06E-06	1.88E-06	1.14E-06	7.87E-07	1.00E-06	1.28E-06	1.04E-06	4.96E-07	1.76E-06	9.57E-07	-0.879988581	0.000430736	3.365789034	TRUE	2.02E-06	1.85E-06	-0.129088793	0.625522525	0.203757047	FALSE	5.17E-01	0.003627363	2.440408955	FALSE
SCAP	9.65E-07	1.50E-06	1.43E-06	1.15E-06	1.73E-06	1.74E-06	8.78E-07	6.32E-07	1.32E-06	1.12E-06	1.43E-06	1.58E-06	1.63E-06	1.26E-06	1.77E-06	1.10E-06	1.25E-06	1.42E-06	1.10E-06	7.56E-07	4.00E-07	3.64E-07	4.25E-07	6.12E-07	1.41E-06	6.09E-07	-1.206807764	0.000433656	3.362854838	TRUE	1.42E-06	1.16E-06	-0.291007739	0.208932443	0.679994117	FALSE	5.25E-01	0.013994322	1.854048135	FALSE
CUL9	5.18E-06	8.64E-06	7.16E-06	7.24E-06	7.77E-06	2.53E-06	6.91E-06	6.67E-06	6.95E-06	6.97E-06	6.97E-06	6.88E-06	6.14E-06	6.65E-06	8.24E-06	1.02E-05	9.12E-06	1.16E-05	5.38E-06	3.71E-06	3.00E-06	3.66E-06	3.87E-06	4.23E-06	8.66E-06	3.98E-06	-1.12271063	0.00043526	3.361251134	TRUE	6.42E-06	6.89E-06	0.102176118	0.614537804	0.211451395	FALSE	5.77E-01	4.63069E-06	5.334354415	TRUE
HELZ2	1.86E-05	2.27E-05	1.88E-05	1.79E-05	1.76E-05	1.35E-05	4.58E-05	4.07E-05	3.11E-05	3.02E-05	1.85E-05	4.09E-05	1.87E-05	2.07E-05	2.09E-05	2.17E-05	2.26E-05	2.59E-05	3.67E-05	2.67E-05	3.15E-05	3.82E-05	4.01E-05	4.53E-05	2.17E-05	3.64E-05	0.743123602	0.000436779	3.359738511	TRUE	1.82E-05	3.45E-05	0.926165391	0.003072706	2.512478924	FALSE	1.05E+00	0.710033272	0.1487213	FALSE
CCDC117	4.39E-06	6.13E-06	2.16E-06	4.95E-06	2.33E-06	3.98E-06	8.49E-06	6.59E-06	6.39E-06	4.62E-06	8.69E-06	6.66E-06	3.16E-06	2.08E-06	4.62E-06	3.34E-06	4.24E-06	4.34E-06	5.95E-06	5.11E-06	6.24E-06	6.71E-06	5.63E-06	5.94E-06	3.63E-06	5.93E-06	0.708583634	0.000439078	3.357458369	TRUE	3.99E-06	6.91E-06	0.791601665	0.007697033	2.113676664	FALSE	8.59E-01	0.165349711	0.78159656	FALSE
PCGF1	1.38E-06	5.49E-06	2.96E-05	1.87E-05	3.51E-05	9.76E-07	2.79E-06	2.85E-06	2.72E-06	2.79E-06	2.75E-06	2.89E-06	2.39E-05	2.41E-05	3.03E-05	2.94E-05	2.46E-05	3.53E-06	1.34E-06	2.14E-06	2.88E-06	1.75E-06	2.74E-06	2.03E-06	2.26E-05	2.15E-06	-3.398754607	0.000444283	3.35234079	TRUE	1.52E-05	2.80E-06	-2.443668983	0.067849133	1.168455697	FALSE	7.67E-01	0.021923213	1.659095799	FALSE
NAB2	1.10E-05	1.03E-05	1.37E-05	1.38E-05	1.21E-05	6.70E-06	1.23E-05	1.21E-05	1.18E-05	1.16E-05	7.96E-06	9.72E-06	7.32E-06	7.48E-06	7.64E-06	7.45E-06	7.84E-06	8.94E-06	1.30E-05	9.22E-06	1.03E-05	1.20E-05	1.18E-05	1.43E-05	7.78E-06	1.18E-05	0.596817255	0.000450001	3.346786364	TRUE	1.13E-05	1.09E-05	-0.04866877	0.776975185	0.109592851	FALSE	1.08E+00	0.408166106	0.389163062	FALSE
ANKRD26	3.57E-05	3.80E-05	4.65E-05	4.23E-05	3.36E-05	2.66E-05	4.20E-05	3.55E-05	3.00E-05	2.74E-05	2.91E-05	2.07E-05	3.54E-05	4.15E-05	3.72E-05	3.16E-05	3.90E-05	3.86E-05	3.19E-05	2.50E-05	1.74E-05	2.25E-05	2.74E-05	2.46E-05	3.72E-05	2.48E-05	-0.585020603	0.000450993	3.345830008	TRUE	3.71E-05	3.08E-05	-0.269252484	0.154474775	0.811142427	FALSE	8.05E-01	0.124152994	0.906042802	FALSE
RNF167	3.59E-06	5.15E-06	5.51E-06	6.95E-06	6.30E-06	5.04E-06	2.96E-06	2.16E-06	4.52E-06	4.06E-06	3.62E-06	4.38E-06	4.87E-06	4.72E-06	6.89E-06	5.84E-06	3.69E-06	3.07E-06	1.45E-06	1.53E-06	2.05E-06	1.26E-06	1.83E-06	2.55E-06	4.85E-06	1.78E-06	-1.446940658	0.000451418	3.345420798	TRUE	5.42E-06	3.62E-06	-0.583826798	0.01327162	1.877076076	FALSE	4.91E-01	0.001335594	2.874325448	FALSE
C1QBP	0.000165187	0.000142876	0.000146302	0.000164848	0.000136496	0.000134444	0.000179907	0.00023465	0.000205729	0.00014339	0.000124974	0.000208642	9.13E-05	0.000104265	0.000152689	0.000130371	0.000181825	0.000175776	0.000275689	0.000180011	0.000330652	0.000321312	0.000362133	0.000374054	0.000139369	0.000307309	1.140775225	0.000453821	3.343115483	TRUE	0.000148359	0.000182882	0.301821752	0.083969735	1.075877216	FALSE	1.68E+00	0.004207632	2.375962299	FALSE
CTNNAL1	1.27E-05	1.30E-05	1.45E-05	1.37E-05	1.52E-05	9.80E-06	1.44E-05	1.05E-05	1.24E-05	1.19E-05	6.84E-06	9.78E-06	1.28E-05	1.25E-05	1.33E-05	9.28E-06	1.03E-05	1.37E-05	6.24E-06	6.46E-06	8.91E-06	5.62E-06	6.34E-06	9.14E-06	1.20E-05	7.12E-06	-0.748183602	0.000458882	3.33829896	TRUE	1.31E-05	1.10E-05	-0.259168371	0.127395975	0.894844294	FALSE	6.48E-01	0.010047643	1.997935797	FALSE
TRABD	2.12E-05	2.05E-05	2.36E-05	2.30E-05	2.75E-05	2.04E-05	2.01E-05	1.80E-05	2.10E-05	2.10E-05	2.14E-05	2.07E-05	2.05E-05	2.33E-05	2.88E-05	1.80E-05	1.41E-05	2.16E-05	1.03E-05	1.12E-05	9.23E-06	7.07E-06	1.23E-05	1.02E-05	2.11E-05	1.01E-05	-1.066365578	0.000463292	3.334145391	TRUE	2.27E-05	2.04E-05	-0.155906001	0.084355109	1.073888609	FALSE	4.93E-01	4.12899E-07	6.384155959	TRUE
PLEKHA5	2.53E-05	3.05E-05	3.49E-05	2.89E-05	3.17E-05	2.55E-05	2.83E-05	3.20E-05	3.79E-05	2.49E-05	2.88E-05	3.81E-05	1.85E-05	2.07E-05	2.43E-05	1.77E-05	2.07E-05	2.40E-05	3.00E-05	2.42E-05	2.74E-05	2.98E-05	3.09E-05	3.03E-05	2.10E-05	2.88E-05	0.454983413	0.000464737	3.332792867	TRUE	2.95E-05	3.17E-05	0.104025355	0.4286772	0.367869615	FALSE	9.08E-01	0.258387739	0.587728098	FALSE
SERPINE2	1.04E-05	1.35E-05	1.63E-05	1.37E-05	1.72E-05	1.54E-05	5.78E-06	9.11E-06	6.98E-06	7.51E-06	8.86E-06	8.14E-06	8.45E-06	9.51E-06	8.55E-06	1.16E-05	4.43E-06	8.04E-06	2.51E-06	3.51E-06	2.58E-06	4.11E-06	4.28E-06	1.74E-06	8.44E-06	3.12E-06	-1.433036549	0.000472501	3.325597211	TRUE	1.44E-05	7.73E-06	-0.896800898	0.000139284	3.856098205	FALSE	4.04E-01	3.49413E-05	4.456661137	TRUE
PPP3R1	3.45E-05	5.09E-05	3.57E-05	4.04E-05	3.26E-05	2.95E-05	3.39E-05	7.11E-05	4.29E-05	3.23E-05	3.11E-05	2.48E-05	2.99E-05	3.98E-05	3.29E-05	2.76E-05	4.30E-05	4.16E-05	5.87E-05	5.20E-05	4.92E-05	7.46E-05	7.19E-05	6.01E-05	3.58E-05	6.11E-05	0.770506602	0.000477686	3.320857896	TRUE	3.73E-05	3.93E-05	0.078769163	0.784945544	0.105160472	FALSE	1.55E+00	0.02140193	1.669547051	FALSE
GPC1	3.73E-05	5.11E-05	5.07E-05	5.48E-05	5.74E-05	5.04E-05	4.44E-05	3.94E-05	4.90E-05	4.70E-05	3.91E-05	4.84E-05	7.64E-05	7.06E-05	7.05E-05	5.54E-05	6.88E-05	8.03E-05	5.74E-05	4.99E-05	3.75E-05	4.80E-05	4.13E-05	5.04E-05	7.04E-05	4.74E-05	-0.569546769	0.000477752	3.320797122	TRUE	5.03E-05	4.45E-05	-0.175595565	0.116093247	0.935193041	FALSE	1.06E+00	0.416470777	0.380415467	FALSE
ANLN	0.000102641	0.000110436	9.85E-05	0.000103458	8.69E-05	7.49E-05	9.01E-05	8.62E-05	8.49E-05	7.94E-05	5.22E-05	6.51E-05	9.36E-05	0.000110626	9.42E-05	8.12E-05	0.000102814	0.000105067	0.000151856	0.000144839	0.000115363	0.000125749	0.000126967	0.00013383	9.79E-05	0.000133101	0.442719182	0.000484293	3.314891954	TRUE	9.61E-05	7.63E-05	-0.333036628	0.032861842	1.483308093	FALSE	1.74E+00	3.739E-05	4.427244631	TRUE
ASMTL	3.07E-05	3.07E-05	2.82E-05	3.26E-05	3.26E-05	2.43E-05	3.60E-05	3.56E-05	3.26E-05	3.33E-05	2.63E-05	4.19E-05	2.85E-05	2.56E-05	2.91E-05	2.20E-05	2.46E-05	3.01E-05	3.67E-05	3.11E-05	3.49E-05	3.40E-05	3.43E-05	3.35E-05	2.66E-05	3.41E-05	0.355936877	0.000488887	3.310791687	TRUE	2.98E-05	3.43E-05	0.200342588	0.098892942	1.004834705	FALSE	9.95E-01	0.933973161	0.029665604	FALSE
BET1L	7.85E-06	1.05E-05	5.35E-06	6.99E-06	3.98E-06	4.15E-06	9.70E-06	2.03E-05	1.29E-05	4.99E-06	5.31E-06	7.41E-06	4.70E-06	5.54E-06	6.07E-06	6.89E-06	1.18E-05	1.10E-05	1.85E-05	1.17E-05	1.89E-05	2.09E-05	2.37E-05	2.73E-05	7.66E-06	2.02E-05	1.39893914	0.000490293	3.309544322	TRUE	6.47E-06	1.01E-05	0.643171043	0.189603493	0.722153665	FALSE	2.00E+00	0.010384411	1.983618128	FALSE
PLSCR4	7.31E-06	1.68E-06	4.96E-06	6.94E-06	6.49E-06	3.94E-06	3.53E-06	5.07E-06	5.18E-06	4.44E-06	3.82E-06	5.66E-06	6.58E-06	4.35E-06	6.59E-06	6.50E-06	5.52E-06	4.26E-06	3.33E-06	2.18E-06	3.26E-06	2.48E-06	3.15E-06	3.82E-06	5.63E-06	3.04E-06	-0.89201502	0.000494527	3.305810063	TRUE	5.22E-06	4.62E-06	-0.176418499	0.538348525	0.268936472	FALSE	6.58E-01	0.003636518	2.439314213	FALSE
GGPS1	1.44E-05	1.62E-05	1.21E-05	1.44E-05	1.45E-05	1.67E-05	1.81E-05	1.96E-05	1.80E-05	1.64E-05	1.51E-05	1.83E-05	1.68E-05	1.37E-05	1.16E-05	1.10E-05	1.59E-05	1.91E-05	2.66E-05	2.66E-05	1.76E-05	2.42E-05	2.54E-05	2.77E-05	1.47E-05	2.47E-05	0.747458163	0.000495303	3.305128729	TRUE	1.47E-05	1.76E-05	0.255676127	0.011658985	1.933339265	FALSE	1.40E+00	0.001523365	2.817196159	FALSE
ZNHIT3	1.48E-05	1.51E-05	1.63E-05	1.43E-05	1.48E-05	1.27E-05	7.18E-06	8.51E-06	8.32E-06	1.26E-05	8.10E-06	9.39E-06	1.02E-05	1.40E-05	1.12E-05	1.42E-05	7.85E-06	8.67E-06	4.59E-06	2.83E-06	5.13E-06	4.77E-06	7.32E-06	3.44E-06	1.10E-05	4.68E-06	-1.235255107	0.000497118	3.303540254	TRUE	1.47E-05	9.02E-06	-0.703374925	0.00010267	3.988555757	FALSE	5.19E-01	0.001481949	2.829166686	FALSE
SORT1	2.15E-05	2.44E-05	2.46E-05	2.52E-05	2.66E-05	2.17E-05	2.09E-05	2.10E-05	2.16E-05	2.11E-05	1.70E-05	2.87E-05	3.01E-05	3.10E-05	3.47E-05	2.12E-05	2.82E-05	3.64E-05	2.21E-05	1.92E-05	1.63E-05	1.84E-05	1.80E-05	1.62E-05	3.03E-05	1.84E-05	-0.721228539	0.000506225	3.295656472	TRUE	2.40E-05	2.17E-05	-0.145482743	0.219984201	0.657608508	FALSE	8.47E-01	0.093151944	1.030808079	FALSE
MRPS14	2.00E-05	1.24E-05	2.60E-05	2.89E-05	3.13E-05	2.45E-05	2.29E-05	1.72E-05	2.04E-05	2.46E-05	2.12E-05	3.00E-05	2.51E-05	2.22E-05	2.63E-05	3.52E-05	1.85E-05	2.42E-05	1.04E-05	1.21E-05	1.44E-05	1.53E-05	1.27E-05	1.41E-05	2.52E-05	1.32E-05	-0.936115892	0.000509047	3.293242278	FALSE	2.38E-05	2.27E-05	-0.069532446	0.741629696	0.129812889	FALSE	5.81E-01	0.00058326	3.234137528	FALSE
ADRM1	0.000309251	0.000407003	0.000303924	0.000330467	0.000320122	0.000282382	0.000411701	0.000271577	0.000357526	0.000321559	0.000369381	0.000367804	0.00028314	0.000310957	0.00034898	0.000271382	0.000276666	0.000327403	0.000395044	0.000341596	0.000396128	0.000378305	0.000376423	0.000392106	0.000303088	0.000379934	0.326010284	0.000509248	3.293070837	FALSE	0.000325525	0.000349925	0.104276789	0.375933531	0.424888936	FALSE	1.09E+00	0.189619645	0.722116671	FALSE
FGF2	9.73E-05	8.12E-05	0.000107055	0.000125278	0.000111335	0.00011894	0.000109476	6.69E-05	0.00013012	0.000135451	0.000129112	0.000133023	0.00016551	0.00013018	0.000187384	0.000141897	0.000156668	0.000138734	5.15E-05	0.000101414	0.000115766	0.000103094	8.55E-05	8.55E-05	0.000153395	9.05E-05	-0.761896428	0.000511083	3.29150826	FALSE	0.000106848	0.000117352	0.135283097	0.422641783	0.374027571	FALSE	7.71E-01	0.085696753	1.067035633	FALSE
CCT3	0.000770012	0.000747182	0.000763412	0.000660194	0.000698252	0.000842385	0.000853394	0.000806155	0.000790075	0.000842502	0.000870725	0.000772297	0.000821558	0.000847342	0.00077684	0.00072303	0.000781613	0.000756352	0.000557645	0.00071584	0.000610865	0.000652986	0.000668576	0.00064352	0.000784456	0.000641572	-0.290080539	0.000523482	3.281098411	FALSE	0.000746906	0.000822525	0.139131678	0.031154817	1.506474795	FALSE	7.80E-01	5.36659E-05	4.270301245	TRUE
EFEMP1	2.64E-05	3.43E-05	2.92E-05	2.91E-05	2.74E-05	2.38E-05	1.97E-05	1.70E-05	1.32E-05	1.88E-05	1.05E-05	1.51E-05	2.71E-05	3.43E-05	2.66E-05	2.00E-05	2.42E-05	3.03E-05	5.53E-05	4.33E-05	4.68E-05	4.45E-05	3.36E-05	5.46E-05	2.71E-05	4.64E-05	0.77417509	0.000531246	3.274704177	FALSE	2.84E-05	1.57E-05	-0.851781241	9.58E-05	4.018524183	FALSE	2.95E+00	6.44617E-06	5.190698062	TRUE
CCND3	7.88E-06	7.01E-06	5.18E-06	4.27E-06	4.34E-06	4.68E-06	1.29E-05	6.56E-06	8.31E-06	9.22E-06	3.83E-06	7.26E-06	6.06E-06	6.47E-06	5.91E-06	4.86E-06	6.28E-06	6.00E-06	4.82E-06	3.99E-06	3.43E-06	3.99E-06	4.81E-06	4.70E-06	5.93E-06	4.29E-06	-0.467103794	0.000534593	3.271976768	FALSE	5.56E-06	8.01E-06	0.527294306	0.105904686	0.975084825	FALSE	5.35E-01	0.014131208	1.849820713	FALSE
CNTNAP3	4.08E-06	5.10E-06	5.64E-06	5.16E-06	6.84E-06	7.65E-06	2.14E-06	1.46E-06	4.04E-06	3.07E-06	2.99E-06	4.65E-06	2.88E-06	3.48E-06	3.73E-06	4.46E-06	4.01E-06	5.65E-06	1.97E-06	2.04E-06	1.52E-06	1.75E-06	2.50E-06	2.11E-06	4.03E-06	1.98E-06	-1.025539585	0.000542114	3.265909015	FALSE	5.74E-06	3.06E-06	-0.909216899	0.00367169	2.435133976	FALSE	6.48E-01	0.056065986	1.251300539	FALSE
PCNX3	2.36E-06	2.75E-06	3.55E-06	3.29E-06	3.86E-06	5.11E-06	4.12E-06	1.79E-06	4.64E-06	4.45E-06	3.49E-06	4.86E-06	3.05E-06	2.81E-06	4.33E-06	4.08E-06	4.09E-06	4.49E-06	2.57E-06	2.01E-06	2.50E-06	2.15E-06	1.45E-06	2.26E-06	3.81E-06	2.16E-06	-0.819326537	0.000546706	3.262246259	FALSE	3.49E-06	3.89E-06	0.157671339	0.522544798	0.281876471	FALSE	5.54E-01	0.005524615	2.257697962	FALSE
NR2F2	2.65E-05	2.75E-05	2.74E-05	2.65E-05	2.82E-05	2.18E-05	2.31E-05	1.91E-05	2.18E-05	1.93E-05	1.68E-05	2.20E-05	2.11E-05	2.34E-05	2.41E-05	1.91E-05	2.44E-05	2.94E-05	1.13E-05	1.09E-05	1.51E-05	1.46E-05	1.66E-05	1.81E-05	2.36E-05	1.44E-05	-0.707695691	0.000548652	3.260702829	FALSE	2.63E-05	2.04E-05	-0.370327395	0.001305824	2.884115451	FALSE	7.10E-01	0.002866048	2.542716571	FALSE
GTF2A1	5.43E-05	5.70E-05	6.56E-05	6.88E-05	4.80E-05	6.58E-05	7.52E-05	4.11E-05	7.12E-05	5.25E-05	5.64E-05	6.75E-05	5.14E-05	6.04E-05	6.79E-05	6.74E-05	6.45E-05	6.19E-05	3.42E-05	3.95E-05	5.79E-05	3.40E-05	3.26E-05	3.80E-05	6.23E-05	3.94E-05	-0.661612429	0.000548769	3.260610711	FALSE	5.99E-05	6.07E-05	0.017351302	0.909688111	0.041107481	FALSE	6.49E-01	0.008745637	2.058208575	FALSE
KYAT3	3.40E-05	4.00E-05	5.18E-05	3.95E-05	5.26E-05	6.66E-05	5.19E-05	3.57E-05	5.17E-05	6.16E-05	5.55E-05	8.01E-05	4.23E-05	4.63E-05	6.02E-05	4.27E-05	4.38E-05	4.67E-05	3.39E-05	3.14E-05	3.50E-05	3.39E-05	2.81E-05	3.24E-05	4.70E-05	3.25E-05	-0.534184854	0.000549321	3.260174059	FALSE	4.74E-05	5.61E-05	0.241884412	0.286215831	0.543306349	FALSE	5.79E-01	0.002861912	2.543343769	FALSE
CAPZA2	0.000227415	0.000252841	0.00018755	0.000199587	0.000200564	0.000159272	0.000267552	0.000256602	0.000244679	0.000205939	0.00017069	0.000232351	0.000208816	0.000221614	0.000203929	0.000225564	0.000234131	0.00025004	0.000338892	0.000275056	0.000268379	0.000338731	0.000272062	0.000301203	0.000224016	0.000299054	0.416805712	0.000560138	3.251704674	FALSE	0.000204538	0.000229635	0.166974153	0.231979224	0.634550909	FALSE	1.30E+00	0.00579005	2.237317659	FALSE
ELFN2	1.95E-06	1.85E-06	2.62E-06	1.93E-06	2.67E-06	2.49E-06	9.24E-07	9.86E-07	1.44E-06	8.07E-07	1.04E-06	1.65E-06	2.67E-06	2.64E-06	2.65E-06	2.82E-06	2.44E-06	3.47E-06	1.28E-06	1.38E-06	1.77E-06	1.52E-06	1.40E-06	2.46E-06	2.78E-06	1.63E-06	-0.768120229	0.000563402	3.249181616	FALSE	2.25E-06	1.14E-06	-0.977918154	0.000316904	3.499072038	FALSE	1.43E+00	0.05304499	1.275355629	FALSE
MGAT1	2.99E-05	3.24E-05	3.03E-05	3.09E-05	3.35E-05	3.27E-05	3.63E-05	2.35E-05	3.50E-05	3.71E-05	3.00E-05	3.97E-05	4.01E-05	3.40E-05	3.49E-05	2.98E-05	3.10E-05	3.23E-05	2.76E-05	2.69E-05	1.65E-05	2.13E-05	2.18E-05	1.95E-05	3.37E-05	2.23E-05	-0.596658692	0.000564744	3.248148308	FALSE	3.16E-05	3.36E-05	0.088972129	0.436423971	0.360091403	FALSE	6.63E-01	0.003434136	2.464182529	FALSE
FLOT1	8.22E-05	8.70E-05	0.000107107	0.00010134	0.00010828	9.72E-05	8.56E-05	6.56E-05	9.56E-05	9.26E-05	8.86E-05	0.000106086	9.78E-05	8.60E-05	0.000112779	8.28E-05	9.22E-05	0.000104646	7.90E-05	6.33E-05	6.44E-05	7.41E-05	6.63E-05	7.19E-05	9.60E-05	6.98E-05	-0.459746676	0.000574569	3.240658178	FALSE	9.72E-05	8.90E-05	-0.126440461	0.271494875	0.566238365	FALSE	7.84E-01	0.009982043	2.000780577	FALSE
TXN2	9.49E-06	9.00E-06	8.83E-07	2.77E-06	3.46E-06	5.62E-06	1.29E-05	7.95E-06	1.03E-05	5.81E-06	7.00E-06	1.96E-05	4.53E-06	1.90E-06	1.49E-06	7.28E-06	5.26E-06	5.11E-06	1.60E-05	8.44E-06	1.50E-05	1.25E-05	1.04E-05	1.99E-05	4.26E-06	1.37E-05	1.684913049	0.000582731	3.234531567	FALSE	5.20E-06	1.06E-05	1.023996242	0.057948307	1.236959247	FALSE	1.30E+00	0.269533731	0.569386876	FALSE
KSR1	1.23E-05	1.36E-05	1.23E-05	1.04E-05	1.47E-05	1.43E-05	1.34E-05	8.64E-06	9.80E-06	9.21E-06	9.31E-06	1.36E-05	1.14E-05	1.04E-05	1.04E-05	1.16E-05	1.16E-05	1.39E-05	1.00E-05	8.42E-06	7.33E-06	8.64E-06	7.30E-06	7.97E-06	1.16E-05	8.28E-06	-0.481769633	0.00058501	3.232837052	FALSE	1.30E-05	1.07E-05	-0.280265703	0.068214475	1.166123461	FALSE	7.76E-01	0.038723978	1.412020037	FALSE
NEK2	1.98E-06	3.42E-06	1.05E-06	1.73E-06	2.38E-06	1.93E-06	2.16E-06	1.03E-06	1.67E-06	2.66E-06	1.42E-06	1.90E-06	1.16E-06	1.81E-06	1.38E-06	1.96E-06	1.80E-06	1.51E-06	7.40E-07	7.79E-07	1.05E-06	6.74E-07	1.14E-06	9.21E-07	1.60E-06	8.85E-07	-0.856050805	0.000585566	3.232424288	FALSE	2.08E-06	1.81E-06	-0.202314777	0.509535841	0.292825262	FALSE	4.90E-01	0.003745427	2.426498617	FALSE
GLI3	6.68E-06	5.81E-06	6.31E-06	5.87E-06	4.99E-06	5.73E-06	6.25E-06	5.52E-06	5.14E-06	5.22E-06	3.76E-06	6.26E-06	4.78E-06	5.83E-06	4.87E-06	5.33E-06	5.75E-06	7.17E-06	4.15E-06	3.95E-06	3.54E-06	3.79E-06	2.73E-06	2.91E-06	5.62E-06	3.51E-06	-0.67893663	0.000588648	3.230144212	FALSE	5.90E-06	5.36E-06	-0.138940434	0.249748509	0.602497096	FALSE	6.55E-01	0.001957	2.708409282	FALSE
WDR6	3.96E-05	4.22E-05	4.08E-05	4.51E-05	4.52E-05	3.25E-05	4.19E-05	3.81E-05	3.28E-05	3.81E-05	3.33E-05	3.71E-05	3.83E-05	3.94E-05	3.86E-05	2.96E-05	3.34E-05	3.82E-05	2.93E-05	2.50E-05	2.23E-05	2.52E-05	2.52E-05	3.06E-05	3.63E-05	2.63E-05	-0.465193594	0.000590029	3.229126962	FALSE	4.09E-05	3.69E-05	-0.14889648	0.120449625	0.919194548	FALSE	7.12E-01	0.000205115	3.688002764	TRUE
PCBP4	1.67E-05	1.94E-05	2.14E-05	1.79E-05	1.86E-05	1.67E-05	2.57E-05	2.34E-05	1.87E-05	2.17E-05	1.82E-05	2.76E-05	1.93E-05	2.21E-05	1.92E-05	1.51E-05	1.87E-05	1.85E-05	1.41E-05	1.31E-05	1.34E-05	1.32E-05	1.47E-05	1.54E-05	1.88E-05	1.40E-05	-0.429406148	0.000590121	3.229058807	FALSE	1.84E-05	2.25E-05	0.289880941	0.036205365	1.441227073	FALSE	6.21E-01	0.000289383	3.538527655	TRUE
ADAMTS12	7.67E-06	8.40E-06	8.47E-06	9.01E-06	9.85E-06	5.32E-06	7.00E-06	5.12E-06	5.84E-06	5.11E-06	4.86E-06	6.26E-06	8.10E-06	9.14E-06	7.73E-06	7.59E-06	7.66E-06	8.72E-06	6.57E-06	5.82E-06	5.78E-06	5.31E-06	5.48E-06	7.48E-06	8.16E-06	6.07E-06	-0.425075268	0.000597812	3.223435179	FALSE	8.12E-06	5.70E-06	-0.511430639	0.006983351	2.155936159	FALSE	1.07E+00	0.443029331	0.35356752	FALSE
LETM2	2.91E-06	2.66E-06	3.20E-06	2.40E-06	3.04E-06	2.18E-06	2.42E-06	3.09E-06	2.31E-05	3.21E-06	1.92E-06	1.22E-05	1.90E-06	3.27E-06	1.63E-06	1.30E-06	1.53E-06	1.69E-06	1.05E-05	6.26E-06	3.41E-06	6.18E-06	6.49E-06	7.68E-06	1.89E-06	6.76E-06	1.83985846	0.00059874	3.222761505	FALSE	2.73E-06	7.66E-06	1.488705841	0.18614787	0.730141928	FALSE	8.81E-01	0.805703722	0.09382463	FALSE
ITPA	7.44E-05	7.15E-05	7.83E-05	7.00E-05	6.15E-05	5.69E-05	9.62E-05	0.000102635	0.000101527	6.54E-05	5.19E-05	7.38E-05	4.65E-05	6.75E-05	7.10E-05	8.03E-05	7.30E-05	9.70E-05	0.000106633	9.89E-05	0.000131323	0.000138197	0.000120082	0.000110059	7.25E-05	0.000117532	0.696267586	0.000602391	3.220121317	FALSE	6.87E-05	8.19E-05	0.252449062	0.187119819	0.727880212	FALSE	1.44E+00	0.007423574	2.129386939	FALSE
FAM169A	4.42E-06	3.25E-06	2.88E-06	3.62E-06	3.01E-06	3.19E-06	4.68E-06	4.83E-06	3.86E-06	3.98E-06	4.56E-06	5.28E-06	3.62E-06	3.31E-06	3.53E-06	3.83E-06	3.53E-06	4.77E-06	4.90E-06	4.64E-06	4.96E-06	4.74E-06	4.86E-06	5.28E-06	3.77E-06	4.90E-06	0.378952792	0.000603097	3.219613032	FALSE	3.40E-06	4.53E-06	0.416544567	0.004919244	2.308101627	FALSE	1.08E+00	0.152183781	0.817631631	FALSE
UBE2L3	0.000358278	0.000374062	0.000348331	0.000358384	0.000283053	0.000288948	0.000414218	0.000531951	0.000445482	0.000343375	0.000321548	0.000397839	0.000314577	0.000312088	0.000324001	0.000271966	0.00041326	0.000450672	0.00065126	0.000504876	0.000430917	0.000628345	0.000668576	0.000675065	0.000347761	0.000593173	0.770358605	0.000606291	3.217319201	FALSE	0.000335176	0.000409069	0.287424486	0.059198448	1.227689678	FALSE	1.45E+00	0.005076194	2.294461787	FALSE
ANKRD52	1.98E-05	2.23E-05	2.17E-05	2.30E-05	2.23E-05	1.49E-05	2.42E-05	2.24E-05	2.09E-05	1.81E-05	1.48E-05	2.34E-05	1.89E-05	2.45E-05	2.32E-05	1.83E-05	1.77E-05	2.50E-05	1.67E-05	1.17E-05	1.25E-05	1.52E-05	1.11E-05	1.26E-05	2.13E-05	1.33E-05	-0.6776178	0.000613788	3.211981586	FALSE	2.07E-05	2.06E-05	-0.002600354	0.984786136	0.006658074	FALSE	6.44E-01	0.001531459	2.814894537	FALSE
SPRY2	6.13E-06	8.76E-06	7.17E-06	5.45E-06	9.34E-06	7.09E-06	7.47E-06	4.47E-06	7.69E-06	6.47E-06	4.76E-06	1.06E-05	3.13E-06	2.71E-06	4.75E-06	3.83E-06	5.67E-06	4.90E-06	8.42E-06	6.06E-06	7.88E-06	8.13E-06	7.83E-06	1.13E-05	4.16E-06	8.27E-06	0.989732837	0.000614372	3.211568717	FALSE	7.32E-06	6.92E-06	-0.081603081	0.723920197	0.140309307	FALSE	1.20E+00	0.270084675	0.568500057	FALSE
HDDC2	2.54E-05	2.12E-05	1.96E-05	1.90E-05	2.08E-05	2.02E-05	2.73E-05	2.98E-05	2.56E-05	2.41E-05	1.79E-05	2.57E-05	1.75E-05	2.30E-05	1.91E-05	1.65E-05	2.52E-05	2.61E-05	4.04E-05	3.03E-05	2.90E-05	3.09E-05	3.23E-05	3.61E-05	2.12E-05	3.31E-05	0.641722187	0.000618026	3.20899333	FALSE	2.10E-05	2.51E-05	0.255232186	0.056092065	1.251098573	FALSE	1.32E+00	0.007163045	2.144902318	FALSE
SNX16	7.98E-06	9.54E-06	7.80E-06	7.22E-06	8.27E-06	5.84E-06	1.28E-05	1.40E-05	1.25E-05	8.48E-06	5.53E-06	1.20E-05	7.81E-06	7.71E-06	7.89E-06	6.69E-06	8.95E-06	1.04E-05	1.51E-05	9.35E-06	1.33E-05	1.31E-05	1.41E-05	1.27E-05	8.25E-06	1.29E-05	0.649818817	0.000622887	3.205590656	FALSE	7.78E-06	1.09E-05	0.486493802	0.050886017	1.293401545	FALSE	1.19E+00	0.213350494	0.670906347	FALSE
RFXANK	1.25E-05	1.01E-05	9.36E-06	1.07E-05	1.11E-05	6.99E-06	1.34E-05	1.19E-05	1.19E-05	1.06E-05	7.03E-06	1.18E-05	9.27E-06	1.04E-05	9.28E-06	6.15E-06	9.69E-06	1.07E-05	4.77E-06	4.70E-06	5.27E-06	7.24E-06	5.89E-06	4.98E-06	9.24E-06	5.47E-06	-0.754907516	0.000624516	3.204456679	FALSE	1.01E-05	1.11E-05	0.134119275	0.419438299	0.377331916	FALSE	4.92E-01	0.000175766	3.75506409	TRUE
MANSC1	9.65E-06	6.33E-06	8.55E-06	4.59E-06	9.08E-06	1.13E-05	6.75E-06	5.56E-06	6.11E-06	7.66E-06	7.29E-06	9.43E-06	8.58E-06	5.82E-06	5.08E-06	7.71E-06	6.76E-06	6.92E-06	3.47E-06	5.35E-06	2.43E-06	3.91E-06	2.10E-06	2.20E-06	6.81E-06	3.24E-06	-1.07087132	0.000626197	3.203288695	FALSE	8.25E-06	7.13E-06	-0.209788282	0.346785794	0.459938701	FALSE	4.55E-01	0.000443202	3.353398108	FALSE
RHBDD1	4.01E-06	5.12E-06	3.47E-06	3.54E-06	4.63E-06	1.79E-06	5.67E-06	4.40E-06	5.09E-06	4.45E-06	1.65E-06	6.09E-06	3.47E-06	3.28E-06	4.66E-06	2.83E-06	3.13E-06	2.74E-06	5.14E-06	5.57E-06	4.88E-06	5.53E-06	4.20E-06	5.89E-06	3.35E-06	5.20E-06	0.632439282	0.000626756	3.202901492	FALSE	3.76E-06	4.56E-06	0.277759422	0.339504839	0.469154032	FALSE	1.14E+00	0.373694344	0.427483476	FALSE
FADS3	3.05E-05	4.65E-05	4.85E-05	5.02E-05	5.60E-05	3.55E-05	3.99E-05	3.63E-05	5.17E-05	5.39E-05	4.03E-05	5.10E-05	6.71E-05	5.97E-05	7.38E-05	5.80E-05	5.70E-05	5.78E-05	4.41E-05	2.90E-05	4.43E-05	5.08E-05	4.47E-05	4.11E-05	6.22E-05	4.23E-05	-0.555016885	0.00062904	3.201321487	FALSE	4.45E-05	4.55E-05	0.031338102	0.848130092	0.071537528	FALSE	9.31E-01	0.476322938	0.322098504	FALSE
POLD2	2.89E-05	3.66E-05	3.24E-05	3.59E-05	4.03E-05	3.15E-05	3.07E-05	2.25E-05	2.94E-05	2.53E-05	2.18E-05	3.09E-05	2.58E-05	2.65E-05	2.86E-05	2.62E-05	3.13E-05	3.52E-05	2.21E-05	1.93E-05	1.73E-05	2.22E-05	2.10E-05	2.17E-05	2.89E-05	2.06E-05	-0.489818686	0.000633815	3.198037166	FALSE	3.43E-05	2.68E-05	-0.356172551	0.009994983	2.000217928	FALSE	7.70E-01	0.00768068	2.114600315	FALSE
CUL5	3.00E-05	3.10E-05	3.22E-05	3.45E-05	3.35E-05	2.90E-05	3.85E-05	4.01E-05	3.45E-05	3.45E-05	3.09E-05	3.75E-05	3.71E-05	3.70E-05	3.58E-05	3.02E-05	3.57E-05	3.49E-05	4.37E-05	4.84E-05	3.80E-05	4.25E-05	4.41E-05	4.48E-05	3.51E-05	4.36E-05	0.311625525	0.000634705	3.197428266	FALSE	3.17E-05	3.60E-05	0.183050092	0.023454495	1.62977391	FALSE	1.21E+00	0.002906413	2.53664274	FALSE
CLSTN1	2.98E-05	3.02E-05	2.45E-05	2.73E-05	3.43E-05	3.40E-05	2.84E-05	2.68E-05	3.16E-05	2.48E-05	2.75E-05	2.82E-05	2.50E-05	2.33E-05	2.26E-05	2.80E-05	2.93E-05	3.70E-05	1.98E-05	8.47E-06	1.28E-05	1.75E-05	1.24E-05	1.43E-05	2.75E-05	1.42E-05	-0.953815358	0.000635448	3.196919733	FALSE	3.00E-05	2.79E-05	-0.106664051	0.265783937	0.575471269	FALSE	5.10E-01	2.74814E-05	4.560960534	TRUE
TOPBP1	6.86E-06	7.19E-06	6.83E-06	7.85E-06	8.36E-06	5.56E-06	5.67E-06	4.70E-06	5.78E-06	6.04E-06	4.77E-06	6.33E-06	5.52E-06	5.89E-06	6.01E-06	8.37E-06	5.59E-06	7.35E-06	4.58E-06	3.48E-06	3.15E-06	3.36E-06	4.71E-06	3.63E-06	6.45E-06	3.82E-06	-0.757113301	0.00065226	3.185579532	FALSE	7.11E-06	5.55E-06	-0.35737273	0.008790211	2.05600072	FALSE	6.88E-01	0.001158274	2.936188767	FALSE
DHCR24	3.11E-05	3.01E-05	4.42E-05	5.30E-05	6.06E-05	3.01E-05	2.43E-05	1.98E-05	2.97E-05	3.55E-05	1.96E-05	2.48E-05	4.27E-05	3.97E-05	6.77E-05	3.67E-05	4.20E-05	3.96E-05	2.38E-05	1.70E-05	1.89E-05	2.35E-05	2.06E-05	2.39E-05	4.47E-05	2.13E-05	-1.071398438	0.00065696	3.182460765	FALSE	4.15E-05	2.56E-05	-0.697564959	0.023075108	1.63685626	FALSE	8.31E-01	0.148918338	0.82705182	FALSE
VCP	0.001179463	0.00120806	0.001024761	0.000992442	0.000944634	0.000935295	0.001280091	0.00127695	0.001198065	0.001056181	0.000986486	0.001095257	0.001089457	0.00112979	0.001106009	0.000927364	0.001139095	0.001152537	0.001355858	0.001286275	0.001210723	0.00123821	0.001356625	0.001343822	0.001090709	0.001298586	0.251675425	0.000658526	3.181427232	FALSE	0.001047443	0.001148838	0.133304295	0.173753268	0.760067018	FALSE	1.13E+00	0.023334637	1.631998951	FALSE
SUPT7L	2.55E-05	2.62E-05	2.54E-05	3.25E-05	2.37E-05	2.24E-05	2.98E-05	2.58E-05	2.73E-05	2.47E-05	1.77E-05	2.83E-05	1.77E-05	2.32E-05	2.42E-05	2.33E-05	2.37E-05	2.42E-05	1.51E-05	1.28E-05	1.15E-05	1.92E-05	1.59E-05	1.70E-05	2.27E-05	1.53E-05	-0.573969958	0.000663721	3.178014235	FALSE	2.60E-05	2.56E-05	-0.019420983	0.880344448	0.05534737	FALSE	5.96E-01	0.000556654	3.254414357	FALSE
COL4A2	6.75E-05	8.07E-05	7.60E-05	5.87E-05	7.75E-05	7.70E-05	6.52E-05	5.47E-05	6.47E-05	6.55E-05	5.04E-05	7.74E-05	0.000111841	7.98E-05	9.25E-05	7.40E-05	8.72E-05	0.000106152	6.51E-05	5.95E-05	3.02E-05	5.15E-05	4.73E-05	6.34E-05	9.19E-05	5.28E-05	-0.798658749	0.000663904	3.177894484	FALSE	7.29E-05	6.30E-05	-0.211101824	0.081828171	1.087097156	FALSE	8.39E-01	0.154923852	0.809881714	FALSE
PIAS3	9.28E-06	1.17E-05	9.99E-06	1.05E-05	9.44E-06	7.74E-06	1.11E-05	9.06E-06	8.00E-06	6.60E-06	4.23E-06	7.75E-06	6.12E-06	9.23E-06	1.02E-05	7.40E-06	9.09E-06	1.15E-05	6.02E-06	4.89E-06	4.06E-06	4.48E-06	5.18E-06	4.73E-06	8.92E-06	4.89E-06	-0.866248166	0.000667189	3.175750969	FALSE	9.77E-06	7.80E-06	-0.325243263	0.100562171	0.997565361	FALSE	6.28E-01	0.014715513	1.832224582	FALSE
BBS9	5.23E-05	4.08E-05	6.76E-05	5.08E-05	6.62E-05	2.11E-05	0.000112946	4.92E-05	8.42E-05	5.13E-05	3.85E-05	0.000172761	7.45E-05	8.26E-05	6.38E-05	8.82E-05	7.32E-05	6.80E-05	6.56E-05	4.98E-05	4.92E-05	3.52E-05	4.55E-05	3.93E-05	7.51E-05	4.74E-05	-0.662245798	0.000667757	3.175381272	FALSE	4.98E-05	8.48E-05	0.76852897	0.142808669	0.84524543	FALSE	5.59E-01	0.109693257	0.959820067	FALSE
CLIP4	7.25E-06	8.99E-06	7.17E-06	5.85E-06	7.41E-06	4.66E-06	8.72E-06	7.29E-06	6.46E-06	6.00E-06	4.97E-06	8.17E-06	6.73E-06	8.47E-06	6.70E-06	5.27E-06	7.34E-06	7.95E-06	5.59E-06	3.69E-06	4.37E-06	4.03E-06	4.07E-06	4.97E-06	7.08E-06	4.45E-06	-0.669012349	0.000670571	3.173555098	FALSE	6.89E-06	6.93E-06	0.009510177	0.957379107	0.018916055	FALSE	6.42E-01	0.003040711	2.517024819	FALSE
ADAM15	1.17E-05	1.66E-05	1.30E-05	1.63E-05	1.64E-05	1.44E-05	1.33E-05	9.63E-06	1.34E-05	1.24E-05	8.52E-06	2.16E-05	1.19E-05	1.29E-05	1.46E-05	1.27E-05	1.13E-05	2.00E-05	7.29E-06	7.07E-06	7.39E-06	7.51E-06	6.63E-06	8.70E-06	1.39E-05	7.43E-06	-0.903153861	0.000671384	3.173028831	FALSE	1.47E-05	1.32E-05	-0.163708549	0.461467603	0.335858783	FALSE	5.65E-01	0.013223767	1.878644813	FALSE
ATM	6.98E-06	8.41E-06	7.20E-06	8.42E-06	8.71E-06	6.93E-06	8.10E-06	6.90E-06	8.49E-06	7.57E-06	6.93E-06	9.64E-06	7.62E-06	7.48E-06	8.15E-06	6.51E-06	8.22E-06	8.63E-06	6.24E-06	5.76E-06	6.48E-06	5.47E-06	6.44E-06	6.16E-06	7.77E-06	6.09E-06	-0.350449416	0.000674224	3.171195841	FALSE	7.77E-06	7.94E-06	0.030511619	0.765481377	0.11606537	FALSE	7.67E-01	0.002318	2.634886574	FALSE
MRFAP1	2.59E-05	2.69E-05	2.14E-05	2.17E-05	2.67E-05	1.54E-05	2.52E-05	1.82E-05	2.15E-05	1.96E-05	1.77E-05	2.12E-05	1.89E-05	2.90E-05	1.86E-05	2.09E-05	1.42E-05	2.37E-05	1.32E-05	8.88E-06	1.02E-05	1.16E-05	7.41E-06	8.97E-06	2.09E-05	1.00E-05	-1.056510589	0.000678753	3.168288407	FALSE	2.30E-05	2.06E-05	-0.160598536	0.282021988	0.54971703	FALSE	4.88E-01	2.10221E-05	4.677323271	TRUE
GPRC5C	5.17E-06	8.74E-06	6.49E-06	4.70E-06	7.85E-06	7.71E-06	5.61E-06	5.81E-06	5.74E-06	5.44E-06	5.19E-06	8.90E-06	8.15E-06	5.74E-06	7.61E-06	7.64E-06	7.34E-06	8.81E-06	6.68E-06	3.91E-06	2.91E-06	3.05E-06	4.31E-06	4.24E-06	7.55E-06	4.18E-06	-0.851804794	0.000681443	3.166570705	FALSE	6.78E-06	6.12E-06	-0.148155509	0.461750318	0.335592797	FALSE	6.84E-01	0.034514044	1.462004151	FALSE
ARL1	0.000135248	0.000119366	0.000138724	0.000129055	0.00013095	9.82E-05	0.000106616	0.000158108	0.000100789	0.000142416	0.000129802	0.000128532	0.000177842	0.000169742	0.000132467	0.000128194	0.00011706	0.000111908	0.000194331	0.000195272	0.000201764	0.00019457	0.000206517	0.000184476	0.000139536	0.000196155	0.491362334	0.000683447	3.165295046	FALSE	0.000125264	0.000127711	0.027909541	0.823044615	0.084576622	FALSE	1.54E+00	2.4353E-05	4.613447882	TRUE
YWHAH	0.000867792	0.000775114	0.000804678	0.000832586	0.000682536	0.000625595	0.000732496	0.001070574	0.000848359	0.000641035	0.000503309	0.000686505	0.000690585	0.000779801	0.000803173	0.000733508	0.000872498	0.000965249	0.001040861	0.001023427	0.000946566	0.001133486	0.001213822	0.001186096	0.000807469	0.00109071	0.433788289	0.000685673	3.163882961	FALSE	0.000764717	0.000747046	-0.033727752	0.844939833	0.073174216	FALSE	1.46E+00	0.003396402	2.46898094	FALSE
EDIL3	8.95E-06	1.15E-05	1.19E-05	8.50E-06	1.19E-05	1.12E-05	9.24E-06	5.48E-06	7.68E-06	8.78E-06	4.96E-06	1.09E-05	1.11E-05	1.01E-05	1.25E-05	7.98E-06	9.15E-06	1.32E-05	7.41E-06	6.23E-06	6.71E-06	6.24E-06	4.82E-06	6.90E-06	1.07E-05	6.38E-06	-0.740254249	0.00068618	3.163561943	FALSE	1.07E-05	7.84E-06	-0.443229246	0.030915642	1.509821732	FALSE	8.14E-01	0.176017085	0.754445176	FALSE
PSME3	0.000337735	0.000343848	0.000378425	0.000395567	0.00038613	0.000301364	0.000397037	0.000320865	0.000320724	0.000309819	0.000272849	0.000353468	0.000331428	0.000372385	0.000345333	0.000299515	0.000291094	0.000329106	0.000287109	0.00023668	0.000217312	0.000244253	0.00026676	0.000259327	0.000328144	0.000251907	-0.381436413	0.000686713	3.16322443	FALSE	0.000357178	0.000329127	-0.117998941	0.242783929	0.614780064	FALSE	7.65E-01	0.003060923	2.514147573	FALSE
SLC2A10	4.82E-06	8.04E-06	7.54E-06	1.71E-05	1.37E-05	7.64E-06	7.54E-06	1.23E-05	4.06E-06	1.03E-05	1.22E-05	9.69E-06	8.33E-06	1.13E-05	1.23E-05	5.85E-06	6.18E-06	5.09E-06	2.10E-06	2.57E-06	1.50E-06	1.78E-06	2.55E-06	2.42E-06	8.17E-06	2.15E-06	-1.923694821	0.00068869	3.161976314	FALSE	9.80E-06	9.35E-06	-0.067260982	0.84808148	0.071562421	FALSE	2.30E-01	0.000239556	3.620592347	TRUE
ZMIZ1	4.00E-05	3.98E-05	4.09E-05	3.87E-05	4.24E-05	3.89E-05	3.96E-05	2.92E-05	3.30E-05	3.22E-05	2.96E-05	3.80E-05	3.81E-05	3.65E-05	3.97E-05	3.44E-05	3.23E-05	4.52E-05	2.31E-05	2.12E-05	2.88E-05	1.78E-05	2.45E-05	3.13E-05	3.77E-05	2.45E-05	-0.62399516	0.000689348	3.161561492	FALSE	4.01E-05	3.36E-05	-0.255669134	0.005406203	2.267107657	FALSE	7.28E-01	0.006643166	2.177624905	FALSE
SLC19A1	4.18E-06	3.80E-06	6.06E-06	6.50E-06	9.62E-06	1.57E-05	4.47E-06	6.06E-06	3.86E-06	1.02E-05	3.93E-06	5.36E-06	7.16E-06	7.21E-06	5.66E-06	6.98E-06	9.16E-06	5.63E-06	3.38E-06	4.96E-06	3.86E-06	3.44E-06	3.98E-06	4.85E-06	6.97E-06	4.08E-06	-0.771912777	0.000691038	3.160498052	FALSE	7.64E-06	5.65E-06	-0.435861065	0.356409542	0.448050678	FALSE	7.23E-01	0.153557928	0.813727757	FALSE
TAX1BP3	0.000138057	0.000171165	0.000131373	0.000133991	9.64E-05	7.38E-05	0.000153175	0.00025077	0.000192721	9.97E-05	9.43E-05	0.000141372	7.43E-05	0.000105344	9.66E-05	0.000164693	0.000148463	0.000212649	0.000331446	0.000181326	0.000300983	0.000334987	0.000314175	0.000259277	0.000133681	0.000287032	1.102421564	0.000693675	3.158843684	FALSE	0.000124131	0.000155347	0.323636161	0.289629276	0.538157541	FALSE	1.85E+00	0.003090275	2.510002931	FALSE
H2AX	0.010083493	0.007262329	0.008253108	0.008126036	0.00733149	0.009476833	0.009529566	0.006133228	0.010620681	0.010012348	0.009009234	0.008003804	0.009525308	0.009394448	0.009743411	0.005815673	0.00878557	0.006814373	0.006231469	0.004893437	0.002603055	0.004010322	0.004491792	0.003772796	0.008346464	0.004333812	-0.945528623	0.000695759	3.157540983	FALSE	0.008422215	0.00888481	0.077141271	0.579619864	0.236856739	FALSE	4.88E-01	0.000255784	3.592127024	TRUE
SSNA1	3.79E-05	4.99E-05	5.18E-05	5.61E-05	6.12E-05	4.30E-05	4.62E-05	2.72E-05	3.05E-05	3.74E-05	3.55E-05	4.81E-05	4.61E-05	4.39E-05	4.57E-05	3.39E-05	4.14E-05	2.89E-05	2.38E-05	2.86E-05	1.28E-05	2.68E-05	1.79E-05	2.19E-05	4.00E-05	2.20E-05	-0.864301243	0.000697537	3.156432791	FALSE	5.00E-05	3.75E-05	-0.414865769	0.027932188	1.553895048	FALSE	5.86E-01	0.003909479	2.407881151	FALSE
KDM3B	2.12E-05	2.48E-05	2.25E-05	2.24E-05	2.32E-05	1.95E-05	2.31E-05	2.14E-05	1.93E-05	1.87E-05	1.68E-05	2.35E-05	2.05E-05	2.09E-05	2.04E-05	1.66E-05	1.93E-05	2.37E-05	1.61E-05	1.47E-05	1.51E-05	1.45E-05	1.56E-05	1.66E-05	2.02E-05	1.54E-05	-0.389908868	0.00070942	3.149096368	FALSE	2.23E-05	2.05E-05	-0.122551266	0.192939517	0.714578814	FALSE	7.54E-01	0.00115629	2.936933336	FALSE
AMD1	2.44E-05	2.33E-05	2.46E-05	2.67E-05	2.49E-05	1.61E-05	2.33E-05	2.22E-05	1.98E-05	1.76E-05	2.00E-05	1.96E-05	1.68E-05	1.78E-05	2.30E-05	2.16E-05	1.59E-05	2.61E-05	1.46E-05	9.31E-06	8.86E-06	9.64E-06	1.35E-05	6.86E-06	2.02E-05	1.04E-05	-0.950987611	0.000718463	3.143595323	FALSE	2.33E-05	2.04E-05	-0.191126567	0.125859831	0.900112856	FALSE	5.12E-01	4.65324E-05	4.332244303	TRUE
COPZ2	3.19E-05	3.57E-05	2.89E-05	1.87E-05	2.80E-05	3.05E-05	4.70E-05	3.45E-05	3.66E-05	2.73E-05	2.24E-05	4.41E-05	3.19E-05	2.97E-05	3.05E-05	3.14E-05	3.30E-05	2.51E-05	4.36E-05	4.67E-05	4.03E-05	3.35E-05	4.07E-05	4.88E-05	3.03E-05	4.23E-05	0.481099385	0.000722329	3.141265128	FALSE	2.90E-05	3.53E-05	0.2861351	0.189417829	0.722579145	FALSE	1.20E+00	0.149812393	0.824452259	FALSE
DPAGT1	2.66E-06	7.97E-07	1.09E-06	2.72E-06	1.47E-06	2.83E-06	1.64E-06	1.63E-06	1.44E-06	1.04E-06	1.32E-06	8.87E-07	8.09E-07	1.19E-06	1.70E-06	1.03E-06	3.47E-07	1.68E-06	4.25E-06	3.22E-06	1.71E-06	2.63E-06	4.01E-06	3.59E-06	1.13E-06	3.24E-06	1.52283751	0.000724756	3.139808102	FALSE	1.93E-06	1.33E-06	-0.540637786	0.157168098	0.803635602	FALSE	2.44E+00	0.000819091	3.08666771	FALSE
CEP170	0.000109097	0.000116583	0.000114995	0.000114662	0.000111279	9.85E-05	0.000103618	0.000114349	0.000107689	9.39E-05	8.24E-05	9.94E-05	8.17E-05	8.11E-05	8.86E-05	7.32E-05	0.000101579	0.00010063	0.000129135	0.000112538	9.91E-05	0.000129741	0.000130024	0.000128042	8.78E-05	0.000121422	0.467583812	0.000732723	3.135060147	FALSE	0.000110848	0.000100222	-0.145391031	0.073302401	1.134881801	FALSE	1.21E+00	0.012291698	1.910388121	FALSE
PRSS23	5.03E-05	5.95E-05	5.20E-05	4.23E-05	5.40E-05	5.94E-05	3.68E-05	4.07E-05	3.35E-05	3.17E-05	2.73E-05	4.18E-05	4.97E-05	3.78E-05	4.70E-05	4.46E-05	4.50E-05	6.00E-05	2.92E-05	3.10E-05	2.10E-05	3.18E-05	2.94E-05	3.67E-05	4.74E-05	2.98E-05	-0.666801183	0.000735612	3.133351336	FALSE	5.29E-05	3.53E-05	-0.58439151	0.000476236	3.32217792	FALSE	8.45E-01	0.106711217	0.971789927	FALSE
HTRA1	4.17E-05	5.35E-05	4.87E-05	4.63E-05	4.77E-05	3.45E-05	3.19E-05	4.18E-05	2.81E-05	3.21E-05	3.21E-05	4.13E-05	3.71E-05	4.34E-05	3.73E-05	2.45E-05	3.32E-05	3.43E-05	1.84E-05	2.11E-05	1.26E-05	1.76E-05	2.57E-05	2.34E-05	3.50E-05	1.98E-05	-0.819037821	0.00074166	3.12979504	FALSE	4.54E-05	3.45E-05	-0.394263722	0.011768292	1.929286565	FALSE	5.74E-01	0.000589853	3.229255944	FALSE
SLC38A1	5.60E-06	7.49E-06	4.99E-06	7.06E-06	5.90E-06	8.57E-06	5.05E-06	5.72E-06	8.61E-06	5.56E-06	3.55E-06	6.05E-06	4.86E-06	4.52E-06	5.92E-06	6.73E-06	7.19E-06	8.06E-06	8.08E-06	9.25E-06	1.02E-05	9.44E-06	8.85E-06	9.58E-06	6.21E-06	9.24E-06	0.571699051	0.000750262	3.124786915	FALSE	6.60E-06	5.76E-06	-0.198201788	0.351731597	0.453788616	FALSE	1.60E+00	0.000810342	3.091331703	FALSE
CLDN12	1.54E-06	1.79E-06	1.59E-06	1.56E-06	1.42E-06	1.61E-06	1.20E-06	1.57E-06	1.96E-06	1.45E-06	1.88E-06	1.74E-06	7.76E-07	1.04E-06	1.71E-06	1.74E-06	8.03E-07	2.47E-06	2.15E-06	3.00E-06	3.77E-06	3.20E-06	3.09E-06	3.58E-06	1.42E-06	3.13E-06	1.136804734	0.000750735	3.124513118	FALSE	1.58E-06	1.63E-06	0.044956355	0.700585672	0.154538749	FALSE	1.92E+00	0.000176477	3.753311539	TRUE
CNNM3	3.94E-06	6.42E-06	8.62E-06	6.47E-06	8.94E-06	9.59E-06	5.66E-06	3.38E-06	7.66E-06	6.54E-06	5.68E-06	1.11E-05	6.70E-06	5.86E-06	8.93E-06	5.88E-06	5.96E-06	8.21E-06	3.86E-06	3.17E-06	4.24E-06	4.35E-06	3.64E-06	5.02E-06	6.92E-06	4.04E-06	-0.774995362	0.000757356	3.12070002	FALSE	7.33E-06	6.68E-06	-0.134166127	0.644529133	0.190757447	FALSE	6.06E-01	0.036627987	1.436186953	FALSE
CAPZB	0.000525357	0.000531273	0.000465257	0.00049307	0.000469393	0.000450874	0.000497195	0.000585405	0.000555166	0.000454081	0.0004932	0.000510179	0.000533135	0.00055569	0.000522219	0.000487569	0.000529367	0.000568411	0.000650271	0.000598397	0.000566839	0.000634506	0.000629035	0.000600537	0.000532732	0.000613264	0.203099078	0.000762897	3.117534299	FALSE	0.000489204	0.000515871	0.076574415	0.283647325	0.547221308	FALSE	1.19E+00	0.00167006	2.777267851	FALSE
STX12	4.44E-05	5.66E-05	5.26E-05	4.65E-05	5.25E-05	4.71E-05	6.89E-05	7.61E-05	6.54E-05	5.30E-05	4.71E-05	7.34E-05	5.71E-05	4.77E-05	5.14E-05	4.43E-05	6.30E-05	6.56E-05	9.70E-05	7.22E-05	6.59E-05	9.14E-05	8.99E-05	9.78E-05	5.49E-05	8.57E-05	0.643799324	0.00076567	3.115958227	FALSE	4.99E-05	6.40E-05	0.357699581	0.019954541	1.699958255	FALSE	1.34E+00	0.013221322	1.878725104	FALSE
MANEAL	2.83E-06	8.19E-07	4.90E-06	1.40E-06	3.66E-06	8.79E-07	3.58E-06	3.20E-06	3.39E-06	3.96E-06	9.91E-07	4.35E-06	3.56E-06	5.26E-06	5.41E-06	4.14E-06	1.46E-06	5.89E-06	1.16E-06	1.07E-06	1.05E-06	8.62E-07	1.51E-06	7.96E-07	4.29E-06	1.07E-06	-1.995113697	0.000768368	3.114430582	FALSE	2.41E-06	3.24E-06	0.426501627	0.341895539	0.466106566	FALSE	3.31E-01	0.001317065	2.88039278	FALSE
TMEM199	7.12E-06	7.65E-06	7.17E-06	6.87E-06	6.92E-06	7.23E-06	2.97E-06	3.61E-06	4.66E-06	5.82E-06	3.16E-06	5.76E-06	4.04E-06	6.08E-06	7.53E-06	6.22E-06	5.91E-06	6.47E-06	3.99E-06	3.00E-06	3.66E-06	3.46E-06	3.97E-06	4.07E-06	6.04E-06	3.69E-06	-0.710681841	0.000769606	3.113731635	FALSE	7.16E-06	4.33E-06	-0.725348112	0.000337174	3.472145435	FALSE	8.52E-01	0.26863573	0.570836225	FALSE
TRIM24	1.42E-05	1.62E-05	1.51E-05	1.40E-05	1.68E-05	1.28E-05	1.36E-05	1.13E-05	1.14E-05	1.11E-05	1.02E-05	1.57E-05	1.07E-05	1.19E-05	1.19E-05	1.28E-05	1.20E-05	1.52E-05	1.03E-05	8.33E-06	8.10E-06	7.85E-06	9.10E-06	9.77E-06	1.24E-05	8.91E-06	-0.479686629	0.000775359	3.11049729	FALSE	1.48E-05	1.22E-05	-0.279125249	0.029206249	1.53452422	FALSE	7.29E-01	0.005101407	2.292310036	FALSE
CKS2	7.13E-05	6.11E-05	4.97E-05	5.91E-05	6.15E-05	2.87E-05	3.43E-05	4.09E-05	3.24E-05	4.27E-05	2.47E-05	3.06E-05	4.11E-05	6.26E-05	5.53E-05	3.29E-05	4.21E-05	5.67E-05	2.96E-05	3.03E-05	1.18E-05	2.36E-05	2.14E-05	1.73E-05	4.84E-05	2.23E-05	-1.117896955	0.000775372	3.110489688	FALSE	5.52E-05	3.43E-05	-0.688930567	0.009800055	2.008771473	FALSE	6.51E-01	0.013443985	1.871471987	FALSE
KMT5A	2.73E-06	4.21E-06	2.11E-06	2.24E-06	3.46E-06	1.30E-06	2.76E-06	1.47E-06	1.95E-06	1.51E-06	1.67E-06	1.77E-06	1.26E-06	2.13E-06	2.33E-06	2.32E-06	1.61E-06	1.80E-06	1.22E-06	9.85E-07	8.95E-07	1.10E-06	1.00E-06	1.09E-06	1.91E-06	1.05E-06	-0.86490276	0.000779841	3.107994085	FALSE	2.67E-06	1.86E-06	-0.527242154	0.109700237	0.959792435	FALSE	5.64E-01	0.002295671	2.639090426	FALSE
ARF1	0.000510417	0.000508301	0.000503391	0.000505102	0.000405739	0.000387943	0.000556414	0.000819054	0.00048349	0.000402428	0.000374032	0.000487371	0.000451925	0.000492323	0.000496546	0.000443105	0.00054151	0.000462074	0.000897058	0.00076058	0.000529073	0.000696108	0.000798397	0.000914808	0.000481247	0.000766004	0.670574064	0.000787343	3.103836113	FALSE	0.000470149	0.000520465	0.146682354	0.485218806	0.314062375	FALSE	1.47E+00	0.018599968	1.730487792	FALSE
BLTP1	3.76E-06	6.62E-06	5.64E-06	4.15E-06	4.66E-06	4.67E-06	3.63E-06	2.78E-06	4.98E-06	4.49E-06	5.10E-06	7.42E-06	4.69E-06	5.47E-06	5.09E-06	6.46E-06	7.76E-06	7.07E-06	2.58E-06	3.43E-06	3.73E-06	4.02E-06	3.82E-06	3.76E-06	6.09E-06	3.56E-06	-0.776228422	0.000788626	3.103128806	FALSE	4.92E-06	4.74E-06	-0.054110476	0.819787744	0.086298579	FALSE	7.51E-01	0.113096715	0.946550009	FALSE
DDI1	1.77E-05	1.45E-05	1.58E-05	1.29E-05	1.65E-05	2.15E-05	1.80E-05	2.18E-05	2.44E-05	2.66E-05	3.05E-05	4.22E-05	1.98E-05	1.57E-05	1.83E-05	2.16E-05	1.61E-05	1.84E-05	5.55E-06	9.69E-06	1.22E-05	8.54E-06	2.57E-06	1.45E-05	1.83E-05	8.85E-06	-1.048217012	0.000788838	3.103012305	FALSE	1.65E-05	2.72E-05	0.723154946	0.014972934	1.824693076	FALSE	3.25E-01	0.00080535	3.094015386	FALSE
SLC15A4	5.67E-06	6.16E-06	6.30E-06	5.14E-06	6.36E-06	6.83E-06	6.31E-06	4.54E-06	4.78E-06	6.77E-06	6.79E-06	5.66E-06	6.52E-06	6.08E-06	6.52E-06	7.72E-06	6.79E-06	8.35E-06	4.69E-06	3.62E-06	5.25E-06	5.05E-06	4.55E-06	5.74E-06	7.00E-06	4.82E-06	-0.538765416	0.000790162	3.102283766	FALSE	6.07E-06	5.81E-06	-0.064918221	0.580901815	0.235897267	FALSE	8.29E-01	0.074749832	1.12638978	FALSE
TRIM22	1.72E-05	1.91E-05	1.63E-05	1.68E-05	1.83E-05	1.66E-05	1.26E-05	1.42E-05	1.08E-05	1.24E-05	9.82E-06	1.08E-05	2.25E-05	2.31E-05	2.00E-05	1.53E-05	2.42E-05	2.06E-05	1.24E-05	1.51E-05	1.62E-05	1.15E-05	1.44E-05	1.41E-05	2.10E-05	1.40E-05	-0.58665987	0.000791567	3.101512414	FALSE	1.74E-05	1.18E-05	-0.563725604	3.14E-05	4.503062645	TRUE	1.19E+00	0.046819123	1.329576723	FALSE
FXR2	6.43E-05	7.41E-05	5.88E-05	6.00E-05	5.09E-05	3.98E-05	7.96E-05	7.99E-05	6.97E-05	5.71E-05	5.39E-05	6.31E-05	5.23E-05	6.12E-05	5.19E-05	6.16E-05	5.94E-05	6.01E-05	9.15E-05	6.48E-05	7.34E-05	8.10E-05	7.92E-05	7.32E-05	5.78E-05	7.72E-05	0.418409644	0.000795899	3.099142248	FALSE	5.80E-05	6.72E-05	0.21352133	0.190878813	0.719242275	FALSE	1.15E+00	0.118941648	0.924666049	FALSE
ZBED1	9.42E-06	9.88E-06	7.48E-06	1.02E-05	8.87E-06	9.40E-06	8.60E-06	7.55E-06	6.96E-06	6.98E-06	6.93E-06	8.06E-06	6.25E-06	9.88E-06	9.25E-06	7.99E-06	1.08E-05	1.10E-05	5.66E-06	4.59E-06	3.76E-06	4.78E-06	4.14E-06	7.05E-06	9.20E-06	5.00E-06	-0.879773109	0.000799772	3.097033867	FALSE	9.20E-06	7.51E-06	-0.292711782	0.005678786	2.245744512	FALSE	6.65E-01	0.001207438	2.918135143	FALSE
RMND5B	3.57E-06	5.49E-06	4.04E-06	5.44E-06	4.07E-06	2.79E-06	4.13E-06	4.46E-06	3.69E-06	3.42E-06	2.19E-06	3.98E-06	3.16E-06	2.71E-06	4.10E-06	3.10E-06	2.17E-06	3.99E-06	1.63E-06	1.63E-06	1.76E-06	1.66E-06	1.75E-06	2.04E-06	3.21E-06	1.74E-06	-0.878095165	0.000800036	3.096890202	FALSE	4.24E-06	3.64E-06	-0.217031032	0.300341974	0.522383968	FALSE	4.79E-01	0.000188219	3.725337228	TRUE
AKR1E2	2.45E-05	4.13E-05	8.87E-05	0.000132125	9.54E-05	0.00010984	1.99E-05	4.21E-05	3.03E-05	4.41E-05	5.82E-05	3.03E-05	0.000106054	8.37E-05	9.39E-05	7.56E-05	6.53E-05	7.53E-05	1.85E-05	6.73E-05	2.59E-05	4.18E-05	2.74E-05	4.89E-05	8.33E-05	3.83E-05	-1.120481035	0.000800132	3.096838181	FALSE	8.20E-05	3.75E-05	-1.128726323	0.030602695	1.514240324	FALSE	1.02E+00	0.930599211	0.03123732	FALSE
UBQLN1	6.82E-05	6.14E-05	6.95E-05	6.68E-05	5.88E-05	5.58E-05	8.38E-05	0.000104709	8.36E-05	7.27E-05	7.20E-05	6.11E-05	5.09E-05	7.04E-05	6.28E-05	5.17E-05	7.51E-05	6.50E-05	0.000104987	7.84E-05	8.24E-05	0.000111114	9.14E-05	9.32E-05	6.27E-05	9.36E-05	0.578517604	0.000802877	3.095350854	FALSE	6.34E-05	7.96E-05	0.328550163	0.031537582	1.501171605	FALSE	1.17E+00	0.111910302	0.951129933	FALSE
CETN3	7.49E-06	5.91E-06	8.09E-06	9.45E-06	7.47E-06	4.18E-06	8.96E-06	7.87E-06	1.05E-05	6.00E-06	5.54E-06	6.03E-06	5.96E-06	6.59E-06	6.73E-06	7.60E-06	6.17E-06	6.54E-06	1.09E-05	8.84E-06	1.32E-05	8.48E-06	1.20E-05	1.44E-05	6.60E-06	1.13E-05	0.777595999	0.000804467	3.094491921	FALSE	7.10E-06	7.48E-06	0.075862504	0.734304227	0.134123972	FALSE	1.51E+00	0.012436715	1.905294321	FALSE
PCLAF	3.86E-05	4.32E-05	2.77E-05	3.51E-05	3.15E-05	3.43E-05	3.41E-05	2.96E-05	2.67E-05	2.81E-05	1.80E-05	2.53E-05	1.93E-05	2.41E-05	2.40E-05	1.95E-05	3.19E-05	4.27E-05	1.10E-05	8.05E-06	6.08E-06	8.10E-06	7.32E-06	1.31E-05	2.69E-05	8.94E-06	-1.591370595	0.000806845	3.093209964	FALSE	3.51E-05	2.70E-05	-0.379400989	0.025821362	1.588020854	FALSE	3.31E-01	2.15361E-05	4.666833617	TRUE
ATXN10	0.000307578	0.000284731	0.000258223	0.000263459	0.000275446	0.000252086	0.000312405	0.000252265	0.000251654	0.000218731	0.000206121	0.000299189	0.000283481	0.000299263	0.000271929	0.000219048	0.000300929	0.000324392	0.000224732	0.000195602	0.000153177	0.00017686	0.000213293	0.000214092	0.000283174	0.000196292	-0.528681517	0.000816136	3.088237221	FALSE	0.000273587	0.000256727	-0.091763649	0.400038656	0.39789804	FALSE	7.65E-01	0.014576372	1.83635056	FALSE
HSPA4L	5.40E-05	6.25E-05	5.56E-05	5.25E-05	6.15E-05	5.55E-05	0.000100981	0.000101318	8.34E-05	7.69E-05	8.28E-05	9.47E-05	5.83E-05	6.14E-05	5.93E-05	4.66E-05	5.49E-05	6.09E-05	7.99E-05	6.83E-05	6.52E-05	7.14E-05	7.25E-05	8.13E-05	5.69E-05	7.31E-05	0.361743013	0.000821568	3.085356537	FALSE	5.69E-05	9.00E-05	0.660690605	2.73E-05	4.563553309	TRUE	8.12E-01	0.006779002	2.16883427	FALSE
SHISA2	1.10E-05	1.20E-05	1.45E-05	1.21E-05	2.11E-05	2.59E-05	5.17E-06	4.33E-06	1.32E-05	1.16E-05	1.14E-05	1.52E-05	1.75E-05	1.25E-05	1.40E-05	1.18E-05	1.35E-05	2.43E-05	7.64E-06	6.40E-06	5.39E-06	6.51E-06	4.54E-06	7.41E-06	1.56E-05	6.32E-06	-1.307370288	0.00082447	3.083825144	FALSE	1.61E-05	1.01E-05	-0.668032795	0.079261714	1.100936541	FALSE	6.23E-01	0.066824704	1.175062958	FALSE
UQCRC2	0.000101827	0.000114437	0.000152524	0.000156696	0.000211552	0.000185045	0.000118328	6.27E-05	0.000148433	0.00019308	0.000135475	0.000210589	0.000129164	0.000103499	0.000181684	9.98E-05	0.000111419	0.000135273	5.93E-05	4.90E-05	6.90E-05	6.90E-05	5.65E-05	8.25E-05	0.000126809	6.42E-05	-0.982036846	0.000825126	3.083479653	FALSE	0.00015368	0.000144764	-0.08622955	0.752906781	0.123258791	FALSE	4.43E-01	0.004729178	2.325214365	FALSE
PRSS1	0.0014178	0.00120806	0.001162313	0.000819264	0.000214735	0.000362748	0.001386765	0.001728396	0.001793859	0.001269859	0.000233654	0.000249646	0.000591866	0.001080669	0.001066509	0.00103739	0.001326924	0.000703891	0.001602378	0.001308645	0.002206819	0.00197744	0.002518519	0.002302793	0.000967875	0.001986099	1.037045314	0.000837276	3.077131193	FALSE	0.000864153	0.001110363	0.361672272	0.496347652	0.304214028	FALSE	1.79E+00	0.028169667	1.550218293	FALSE
TANK	1.02E-05	9.58E-06	7.93E-06	1.08E-05	8.25E-06	1.04E-05	1.42E-05	1.25E-05	1.63E-05	1.26E-05	1.23E-05	1.18E-05	9.52E-06	9.14E-06	8.72E-06	1.30E-05	1.11E-05	1.04E-05	1.58E-05	1.23E-05	1.42E-05	1.30E-05	1.45E-05	1.49E-05	1.03E-05	1.41E-05	0.457062763	0.000854664	3.068204516	FALSE	9.54E-06	1.33E-05	0.480493886	0.001220299	2.913533719	FALSE	1.06E+00	0.362243399	0.440999519	FALSE
ZWINT	1.91E-05	1.66E-05	1.23E-05	1.45E-05	1.30E-05	9.27E-06	1.06E-05	1.17E-05	1.38E-05	1.08E-05	1.14E-05	1.18E-05	1.40E-05	1.44E-05	1.25E-05	8.50E-06	1.18E-05	1.45E-05	5.75E-06	1.03E-05	7.12E-06	6.02E-06	7.72E-06	5.56E-06	1.26E-05	7.08E-06	-0.835150613	0.000857008	3.067014993	FALSE	1.41E-05	1.17E-05	-0.27393735	0.128173528	0.892201661	FALSE	6.06E-01	0.000332878	3.477715434	FALSE
NABP2	1.07E-05	1.05E-05	8.08E-06	8.01E-06	7.78E-06	1.29E-05	1.12E-05	6.82E-06	9.23E-06	8.62E-06	1.20E-05	1.02E-05	6.98E-06	1.18E-05	7.38E-06	1.04E-05	8.85E-06	1.28E-05	4.71E-06	4.10E-06	5.03E-06	2.62E-06	3.76E-06	6.66E-06	9.71E-06	4.48E-06	-1.115513453	0.000859265	3.065872813	FALSE	9.66E-06	9.68E-06	0.003106168	0.985697282	0.006256441	FALSE	4.63E-01	0.000258725	3.587162033	TRUE
MAP3K6	7.25E-06	9.61E-06	1.07E-05	8.80E-06	1.05E-05	8.77E-06	9.37E-06	7.63E-06	8.63E-06	7.49E-06	7.39E-06	9.83E-06	8.48E-06	9.09E-06	8.47E-06	7.58E-06	8.75E-06	9.42E-06	5.70E-06	5.16E-06	8.40E-06	4.67E-06	5.59E-06	5.60E-06	8.63E-06	5.85E-06	-0.559880592	0.0008603	3.065350269	FALSE	9.27E-06	8.39E-06	-0.143511491	0.221715399	0.654204142	FALSE	6.98E-01	0.00406085	2.391383055	FALSE
YWHAB	0.001148907	0.001152196	0.001031639	0.001152298	0.001127922	0.000916713	0.001301426	0.001496224	0.00107502	0.000866923	0.001122379	0.001060153	0.000797745	0.000988566	0.001040175	0.001194571	0.001187567	0.001260587	0.0015339	0.00129746	0.002080243	0.001755671	0.001726614	0.002056741	0.001078202	0.001741771	0.691928294	0.000860374	3.0653129	FALSE	0.001088279	0.001153687	0.084203726	0.516206168	0.28717681	FALSE	1.51E+00	0.003100284	2.50859855	FALSE
FADS1	8.21E-06	1.11E-05	1.08E-05	1.18E-05	1.28E-05	1.04E-05	7.70E-06	6.55E-06	9.89E-06	8.25E-06	6.03E-06	1.05E-05	8.32E-06	8.70E-06	1.14E-05	6.93E-06	1.07E-05	1.26E-05	4.48E-06	4.48E-06	3.12E-06	6.81E-06	5.10E-06	6.02E-06	9.77E-06	5.00E-06	-0.966446822	0.000875586	3.057700988	FALSE	1.08E-05	8.16E-06	-0.411019589	0.018957779	1.722212533	FALSE	6.13E-01	0.005718012	2.242754974	FALSE
LYRM2	1.42E-05	1.07E-05	7.28E-06	1.05E-05	1.18E-05	9.28E-06	1.73E-05	8.73E-06	2.31E-06	7.50E-06	8.71E-06	1.17E-05	7.52E-06	5.91E-06	9.71E-06	8.60E-06	6.41E-06	6.02E-06	1.04E-05	1.08E-05	1.05E-05	1.23E-05	1.07E-05	9.68E-06	7.36E-06	1.07E-05	0.544262408	0.000883391	3.053846931	FALSE	1.06E-05	9.39E-06	-0.178044949	0.594195499	0.226070642	FALSE	1.14E+00	0.526905811	0.278267012	FALSE
SPARC	0.000154401	0.000153529	0.000157094	0.000151164	0.000179622	9.93E-05	7.70E-05	0.000117063	0.00011304	9.50E-05	7.37E-05	9.33E-05	0.000154237	0.000151802	0.000170011	0.000107215	0.000108871	0.000159871	8.15E-05	8.89E-05	5.30E-05	0.000100137	9.25E-05	6.90E-05	0.000142001	8.09E-05	-0.812534911	0.000883608	3.053740453	FALSE	0.000149181	9.48E-05	-0.653414071	0.001953965	2.709083155	FALSE	8.52E-01	0.19758421	0.704247766	FALSE
FLVCR1	2.43E-06	4.21E-06	4.11E-06	3.09E-06	5.31E-06	4.26E-06	1.11E-06	1.90E-06	3.76E-06	3.95E-06	1.26E-06	3.04E-06	2.96E-06	2.43E-06	3.21E-06	2.82E-06	3.74E-06	4.10E-06	1.59E-06	2.22E-06	1.16E-06	1.12E-06	1.97E-06	2.19E-06	3.21E-06	1.71E-06	-0.911930323	0.000884575	3.053265293	FALSE	3.90E-06	2.50E-06	-0.640804513	0.05841345	1.233487142	FALSE	6.82E-01	0.177192603	0.751554413	FALSE
TMEM39A	4.33E-06	2.67E-06	1.45E-06	1.54E-06	2.53E-06	4.44E-06	1.17E-06	9.09E-07	1.53E-06	1.64E-06	1.74E-06	9.58E-07	1.80E-06	1.92E-06	1.58E-06	1.34E-06	2.16E-06	1.01E-06	2.54E-06	2.47E-06	2.45E-06	2.33E-06	2.37E-06	2.82E-06	1.64E-06	2.50E-06	0.610247701	0.000886389	3.052375504	FALSE	2.83E-06	1.32E-06	-1.093107596	0.021864924	1.660252029	FALSE	1.89E+00	2.93924E-05	4.531765553	TRUE
DDX27	6.61E-05	6.81E-05	6.44E-05	6.41E-05	6.20E-05	6.73E-05	6.75E-05	7.18E-05	7.04E-05	5.53E-05	6.22E-05	6.42E-05	5.82E-05	5.87E-05	5.81E-05	5.74E-05	6.35E-05	5.90E-05	6.41E-05	6.29E-05	6.81E-05	6.54E-05	6.76E-05	7.21E-05	5.92E-05	6.67E-05	0.173351887	0.000907868	3.041977342	FALSE	6.53E-05	6.52E-05	-0.001953166	0.973967995	0.011455314	FALSE	1.02E+00	0.616690339	0.209932855	FALSE
SV2A	1.22E-05	1.43E-05	1.33E-05	1.23E-05	1.39E-05	1.25E-05	1.45E-05	1.06E-05	1.37E-05	1.47E-05	1.21E-05	1.71E-05	1.47E-05	1.26E-05	1.31E-05	1.53E-05	1.47E-05	1.43E-05	1.07E-05	8.52E-06	1.10E-05	7.41E-06	7.44E-06	1.27E-05	1.41E-05	9.61E-06	-0.555216936	0.000910807	3.040573771	FALSE	1.31E-05	1.38E-05	0.074209656	0.50240349	0.298947353	FALSE	6.98E-01	0.008439509	2.073682799	FALSE
SETD7	7.63E-05	9.05E-05	8.83E-05	8.01E-05	8.27E-05	6.58E-05	9.86E-05	9.35E-05	8.93E-05	7.85E-05	6.90E-05	0.00010992	8.45E-05	8.98E-05	8.59E-05	6.87E-05	7.31E-05	8.29E-05	0.000115312	0.000109235	9.55E-05	9.72E-05	0.000104623	9.52E-05	8.08E-05	0.000102839	0.347348121	0.000913488	3.039296925	FALSE	8.06E-05	8.98E-05	0.155737717	0.216398167	0.664746422	FALSE	1.15E+00	0.085689818	1.06707078	FALSE
FAIM	1.62E-05	1.55E-05	1.57E-05	1.92E-05	1.61E-05	8.85E-06	1.70E-05	1.27E-05	1.27E-05	1.37E-05	7.06E-06	1.28E-05	1.22E-05	1.53E-05	1.69E-05	1.18E-05	1.31E-05	1.68E-05	1.12E-05	6.79E-06	1.04E-05	9.08E-06	8.46E-06	9.13E-06	1.43E-05	9.17E-06	-0.64580742	0.00091639	3.037919567	FALSE	1.53E-05	1.27E-05	-0.27085928	0.20238695	0.693817494	FALSE	7.24E-01	0.037302595	1.42826096	FALSE
CD55	1.88E-05	2.11E-05	2.88E-05	2.72E-05	3.45E-05	3.43E-05	2.65E-05	9.65E-06	2.95E-05	4.13E-05	3.70E-05	5.14E-05	3.94E-05	3.27E-05	3.33E-05	3.63E-05	1.79E-05	2.96E-05	7.98E-06	1.79E-05	1.98E-05	1.67E-05	1.55E-05	1.44E-05	3.15E-05	1.54E-05	-1.034063235	0.000920194	3.036120811	FALSE	2.75E-05	3.26E-05	0.245777865	0.445034737	0.351606089	FALSE	4.73E-01	0.017914059	1.746805993	FALSE
NSD2	3.61E-05	4.54E-05	4.06E-05	4.05E-05	4.35E-05	3.05E-05	3.34E-05	3.09E-05	3.08E-05	2.72E-05	1.87E-05	3.16E-05	2.71E-05	3.25E-05	3.50E-05	2.77E-05	3.62E-05	4.06E-05	2.38E-05	1.83E-05	1.86E-05	2.21E-05	2.52E-05	2.37E-05	3.32E-05	2.20E-05	-0.596706642	0.000922037	3.035251489	FALSE	3.95E-05	2.88E-05	-0.455527815	0.006191442	2.208208172	FALSE	7.63E-01	0.020226188	1.69408596	FALSE
SEMA7A	7.48E-05	8.94E-05	8.77E-05	0.000101744	8.52E-05	7.17E-05	4.73E-05	5.17E-05	6.65E-05	7.40E-05	5.12E-05	5.82E-05	9.68E-05	7.84E-05	0.000112881	8.11E-05	0.000117258	0.000121084	5.81E-05	5.92E-05	6.64E-05	7.43E-05	6.02E-05	6.66E-05	0.000101261	6.41E-05	-0.658980346	0.000923569	3.034530696	FALSE	8.51E-05	5.82E-05	-0.549046713	0.001313457	2.881584037	FALSE	1.10E+00	0.250687079	0.60086805	FALSE
MKLN1	3.02E-05	3.40E-05	2.95E-05	2.94E-05	2.55E-05	2.44E-05	3.42E-05	3.30E-05	3.43E-05	2.69E-05	2.24E-05	3.53E-05	2.18E-05	2.72E-05	2.39E-05	2.29E-05	2.62E-05	3.05E-05	2.12E-05	1.67E-05	1.60E-05	1.95E-05	1.90E-05	1.77E-05	2.54E-05	1.84E-05	-0.469295644	0.000934955	3.029209263	FALSE	2.88E-05	3.10E-05	0.106398025	0.406129844	0.391335096	FALSE	5.92E-01	0.000219889	3.657797357	TRUE
SIMC1	3.57E-06	3.11E-06	2.72E-06	3.78E-06	2.33E-06	2.43E-06	3.05E-06	3.20E-06	4.15E-06	4.66E-06	4.01E-06	1.37E-06	4.00E-06	3.90E-06	5.00E-06	4.24E-06	5.04E-06	4.29E-06	3.05E-06	4.05E-06	2.26E-06	2.66E-06	2.85E-06	2.39E-06	4.41E-06	2.88E-06	-0.616975468	0.000935391	3.029006922	FALSE	2.99E-06	3.41E-06	0.188010075	0.45588584	0.341143897	FALSE	8.45E-01	0.355183599	0.449547096	FALSE
IFT27	2.39E-05	1.98E-05	2.30E-05	2.45E-05	2.21E-05	2.27E-05	2.51E-05	3.64E-05	3.55E-05	2.16E-05	2.22E-05	3.27E-05	2.19E-05	2.01E-05	2.26E-05	2.53E-05	2.63E-05	2.08E-05	4.08E-05	2.74E-05	3.20E-05	3.70E-05	4.40E-05	3.17E-05	2.28E-05	3.55E-05	0.637775787	0.000936704	3.028397559	FALSE	2.27E-05	2.89E-05	0.351742348	0.051774584	1.285883386	FALSE	1.23E+00	0.109726348	0.959689075	FALSE
ZNF277	8.00E-06	9.14E-06	9.77E-06	9.68E-06	9.38E-06	8.11E-06	9.18E-06	8.97E-06	9.02E-06	7.81E-06	6.09E-06	8.49E-06	8.25E-06	8.21E-06	8.71E-06	6.64E-06	7.39E-06	9.29E-06	4.79E-06	3.76E-06	5.49E-06	4.11E-06	4.69E-06	7.41E-06	8.08E-06	5.04E-06	-0.681002969	0.000937858	3.027862694	FALSE	9.01E-06	8.26E-06	-0.12625598	0.216936291	0.66366779	FALSE	6.10E-01	0.001148986	2.939685218	FALSE
LIMD2	3.87E-06	4.30E-06	5.74E-06	5.71E-06	6.04E-06	1.42E-06	5.93E-06	3.95E-06	2.68E-06	5.93E-06	3.37E-06	6.23E-06	4.58E-06	5.89E-06	7.57E-06	7.72E-06	2.54E-06	5.06E-06	1.64E-06	2.14E-06	1.85E-06	1.42E-06	2.23E-06	1.60E-06	5.56E-06	1.81E-06	-1.616106424	0.000938385	3.027619016	FALSE	4.51E-06	4.68E-06	0.05264243	0.863359152	0.063808503	FALSE	3.88E-01	0.001180657	2.927876177	FALSE
CIC	2.18E-05	2.53E-05	2.48E-05	2.59E-05	2.89E-05	2.31E-05	2.77E-05	2.62E-05	2.00E-05	2.24E-05	1.63E-05	2.39E-05	2.38E-05	2.58E-05	2.74E-05	2.51E-05	2.20E-05	2.76E-05	2.06E-05	1.82E-05	1.71E-05	2.26E-05	1.89E-05	2.10E-05	2.53E-05	1.97E-05	-0.358011818	0.000940438	3.026670047	FALSE	2.50E-05	2.27E-05	-0.13616147	0.281825851	0.550019173	FALSE	8.69E-01	0.145921881	0.835879581	FALSE
PPP1R3G	3.33E-06	3.71E-06	2.21E-06	3.22E-06	3.78E-06	3.48E-06	2.91E-06	2.30E-06	2.86E-06	2.84E-06	1.53E-06	2.04E-06	4.76E-06	3.52E-06	4.30E-06	4.47E-06	4.79E-06	5.09E-06	2.46E-06	3.27E-06	2.94E-06	3.97E-06	2.42E-06	2.83E-06	4.49E-06	2.98E-06	-0.590560304	0.000945677	3.024257046	FALSE	3.29E-06	2.41E-06	-0.44684593	0.022468598	1.648424031	FALSE	1.24E+00	0.11380285	0.943846861	FALSE
TGFB1	4.11E-05	3.91E-05	3.65E-05	3.19E-05	3.67E-05	2.79E-05	3.39E-05	2.28E-05	2.02E-05	3.07E-05	1.85E-05	3.04E-05	4.33E-05	4.22E-05	3.68E-05	5.00E-05	3.10E-05	3.67E-05	2.88E-05	2.75E-05	2.23E-05	1.56E-05	2.88E-05	2.12E-05	4.00E-05	2.40E-05	-0.734689916	0.000947189	3.023563535	FALSE	3.55E-05	2.61E-05	-0.445766233	0.015955914	1.797078325	FALSE	9.21E-01	0.557809336	0.253514221	FALSE
FANCG	9.16E-06	1.04E-05	8.91E-06	9.90E-06	7.85E-06	6.73E-06	7.56E-06	5.78E-06	7.36E-06	6.24E-06	5.44E-06	6.72E-06	6.09E-06	7.83E-06	7.21E-06	4.67E-06	7.14E-06	6.88E-06	4.66E-06	3.11E-06	4.55E-06	4.36E-06	3.74E-06	4.79E-06	6.64E-06	4.20E-06	-0.659591548	0.000949024	3.022722923	FALSE	8.83E-06	6.52E-06	-0.437541943	0.00529872	2.275829059	FALSE	6.45E-01	0.000345511	3.461538328	FALSE
PCDHGB5	3.76E-06	4.01E-06	3.74E-06	5.56E-06	4.42E-06	4.30E-06	5.81E-06	4.39E-06	3.93E-06	5.11E-06	3.84E-06	5.40E-06	6.24E-06	5.66E-06	6.92E-06	5.78E-06	5.21E-06	7.75E-06	3.77E-06	3.58E-06	2.71E-06	3.00E-06	3.47E-06	5.56E-06	6.26E-06	3.68E-06	-0.766622408	0.000960106	3.017680769	FALSE	4.30E-06	4.75E-06	0.143446279	0.322767115	0.49111072	FALSE	7.75E-01	0.070177493	1.153802153	FALSE
CIRBP	0.000134148	0.000119634	8.89E-05	0.000119423	9.99E-05	7.52E-05	9.59E-05	9.06E-05	8.89E-05	9.71E-05	9.47E-05	0.000103162	8.23E-05	8.70E-05	7.92E-05	8.57E-05	8.66E-05	9.97E-05	0.000100244	0.000109735	0.000127168	0.000105021	0.000107022	0.000104346	8.67E-05	0.000108923	0.328369987	0.000969796	3.013319824	FALSE	0.000106207	9.51E-05	-0.159884034	0.25570042	0.592268558	FALSE	1.15E+00	0.010164779	1.992902051	FALSE
TXLNA	9.52E-05	0.000100695	7.90E-05	9.40E-05	7.86E-05	6.34E-05	8.75E-05	9.52E-05	9.40E-05	8.81E-05	7.05E-05	7.61E-05	9.44E-05	0.000103074	9.16E-05	7.33E-05	9.09E-05	9.06E-05	7.32E-05	5.90E-05	6.12E-05	6.33E-05	7.97E-05	6.63E-05	9.06E-05	6.71E-05	-0.433503656	0.000972625	3.012054543	FALSE	8.51E-05	8.52E-05	0.001861602	0.98776536	0.005346208	FALSE	7.87E-01	0.005645767	2.248277034	FALSE
NFKB2	3.75E-05	4.43E-05	4.22E-05	3.83E-05	4.06E-05	3.27E-05	5.15E-05	5.71E-05	4.33E-05	4.07E-05	3.34E-05	4.98E-05	3.98E-05	4.61E-05	4.21E-05	3.14E-05	4.16E-05	4.13E-05	7.88E-05	5.64E-05	4.64E-05	6.22E-05	6.78E-05	6.65E-05	4.04E-05	6.30E-05	0.641394758	0.000977471	3.009896306	FALSE	3.93E-05	4.60E-05	0.227496354	0.112323012	0.949531259	FALSE	1.37E+00	0.013378866	1.873580708	FALSE
NSD1	4.15E-06	4.91E-06	4.39E-06	4.00E-06	4.03E-06	3.11E-06	5.45E-06	4.10E-06	4.04E-06	3.45E-06	1.87E-06	4.38E-06	3.47E-06	4.48E-06	3.45E-06	2.48E-06	3.95E-06	4.73E-06	2.35E-06	1.46E-06	1.38E-06	1.76E-06	2.23E-06	2.59E-06	3.76E-06	1.96E-06	-0.93924804	0.000978663	3.009366718	FALSE	4.10E-06	3.88E-06	-0.077419622	0.700182795	0.154788565	FALSE	5.05E-01	0.004370088	2.359509818	FALSE
MGAT4B	1.06E-05	1.63E-05	1.66E-05	1.47E-05	1.59E-05	1.08E-05	1.43E-05	9.65E-06	1.23E-05	1.57E-05	7.71E-06	1.28E-05	1.26E-05	1.16E-05	1.35E-05	1.35E-05	1.24E-05	1.26E-05	1.01E-05	6.76E-06	7.73E-06	9.10E-06	1.17E-05	9.48E-06	1.27E-05	9.14E-06	-0.473895862	0.000980385	3.00860324	FALSE	1.41E-05	1.21E-05	-0.22756202	0.24029176	0.619261122	FALSE	7.57E-01	0.062406037	1.204773393	FALSE
SLC9A8	2.08E-06	4.98E-06	4.92E-06	2.99E-06	3.13E-06	2.65E-06	4.63E-06	4.66E-06	4.37E-06	3.29E-06	4.27E-06	4.73E-06	4.08E-06	4.06E-06	4.09E-06	3.60E-06	2.54E-06	4.05E-06	2.64E-06	2.39E-06	2.41E-06	2.83E-06	2.45E-06	2.51E-06	3.74E-06	2.54E-06	-0.557151047	0.000987873	3.00529869	FALSE	3.46E-06	4.32E-06	0.322968355	0.139455946	0.855562963	FALSE	5.87E-01	1.50061E-05	4.823732336	TRUE
P3H2	3.31E-05	3.75E-05	3.11E-05	3.01E-05	3.32E-05	2.36E-05	3.30E-05	2.52E-05	4.04E-05	3.34E-05	2.67E-05	5.56E-05	3.22E-05	3.40E-05	3.63E-05	2.90E-05	2.98E-05	4.86E-05	2.37E-05	1.60E-05	1.64E-05	1.47E-05	1.98E-05	2.51E-05	3.50E-05	1.93E-05	-0.860083357	0.001008832	2.996181302	FALSE	3.14E-05	3.57E-05	0.18438267	0.404797012	0.392762702	FALSE	5.40E-01	0.007204071	2.142422033	FALSE
DENND11	2.16E-06	3.80E-06	3.68E-06	3.91E-06	4.01E-06	3.35E-06	2.76E-06	5.63E-06	4.33E-06	2.54E-06	3.84E-06	5.05E-06	3.32E-06	3.22E-06	2.82E-06	3.63E-06	2.86E-06	2.05E-06	1.25E-06	1.84E-06	2.37E-06	1.80E-06	1.62E-06	1.57E-06	2.98E-06	1.74E-06	-0.775517512	0.001009631	2.995837487	FALSE	3.48E-06	4.03E-06	0.209073943	0.367223795	0.435069186	FALSE	4.33E-01	0.001438847	2.841985423	FALSE
FAT1	1.55E-05	1.93E-05	1.78E-05	1.71E-05	1.70E-05	1.16E-05	1.64E-05	1.50E-05	1.60E-05	1.52E-05	1.03E-05	1.48E-05	1.79E-05	1.94E-05	1.96E-05	1.65E-05	1.61E-05	2.21E-05	1.53E-05	1.35E-05	1.20E-05	1.37E-05	1.21E-05	1.52E-05	1.86E-05	1.36E-05	-0.449055216	0.001019083	2.991790652	FALSE	1.64E-05	1.46E-05	-0.164160421	0.238565122	0.622393049	FALSE	9.32E-01	0.379324839	0.420988717	FALSE
CBFB	8.94E-05	5.52E-05	8.83E-05	9.23E-05	8.52E-05	6.40E-05	8.40E-05	0.000100274	8.57E-05	7.37E-05	6.95E-05	9.98E-05	5.79E-05	6.35E-05	7.63E-05	6.85E-05	7.62E-05	6.41E-05	0.000104481	7.89E-05	0.000115048	8.62E-05	9.15E-05	0.000108291	6.78E-05	9.74E-05	0.523214507	0.00102117	2.990901856	FALSE	7.91E-05	8.55E-05	0.1123998	0.45405304	0.342893413	FALSE	1.14E+00	0.156066778	0.806689536	FALSE
SLC9A6	8.26E-06	9.26E-06	1.09E-05	7.59E-06	9.23E-06	5.30E-06	9.05E-06	1.20E-05	1.08E-05	5.83E-06	4.90E-06	1.13E-05	9.00E-06	6.05E-06	5.37E-06	8.01E-06	9.95E-06	1.10E-05	1.55E-05	1.38E-05	1.09E-05	1.81E-05	2.08E-05	1.59E-05	8.24E-06	1.58E-05	0.942647114	0.00102213	2.990493934	FALSE	8.42E-06	9.00E-06	0.096303758	0.696706271	0.15695028	FALSE	1.76E+00	0.00422574	2.374097259	FALSE
TLE3	2.01E-05	2.45E-05	2.31E-05	2.11E-05	2.32E-05	1.59E-05	1.54E-05	1.51E-05	1.31E-05	1.38E-05	1.08E-05	1.52E-05	1.82E-05	2.20E-05	2.23E-05	1.52E-05	1.84E-05	2.42E-05	1.56E-05	1.01E-05	9.04E-06	1.15E-05	1.30E-05	1.43E-05	2.00E-05	1.23E-05	-0.709411784	0.00102273	2.99023901	FALSE	2.13E-05	1.39E-05	-0.615806387	0.000471079	3.326905978	FALSE	8.81E-01	0.217488451	0.662563801	FALSE
USP33	4.83E-05	4.59E-05	4.53E-05	6.30E-05	5.45E-05	5.53E-05	8.78E-05	3.96E-05	5.37E-05	6.66E-05	4.16E-05	5.80E-05	5.66E-05	5.94E-05	5.20E-05	3.36E-05	5.69E-05	5.34E-05	4.09E-05	3.67E-05	2.24E-05	2.27E-05	2.41E-05	2.82E-05	5.20E-05	2.92E-05	-0.83389171	0.001032729	2.986013821	FALSE	5.20E-05	5.79E-05	0.152834494	0.472692038	0.325421713	FALSE	5.04E-01	0.004775391	2.32099109	FALSE
SAPCD2	1.20E-05	1.35E-05	1.55E-05	1.32E-05	1.29E-05	1.32E-05	8.26E-06	9.76E-06	8.11E-06	7.10E-06	6.99E-06	6.96E-06	9.06E-06	1.03E-05	1.30E-05	9.34E-06	1.43E-05	1.39E-05	8.94E-06	4.42E-06	6.43E-06	5.13E-06	7.12E-06	6.13E-06	1.16E-05	6.36E-06	-0.87196271	0.001038619	2.983543794	FALSE	1.34E-05	7.86E-06	-0.767715931	6.37E-06	5.19569828	TRUE	8.09E-01	0.084881614	1.071186373	FALSE
ELK3	2.15E-06	2.35E-06	2.09E-06	2.12E-06	2.72E-06	2.12E-06	2.29E-06	5.26E-06	2.40E-06	2.41E-06	2.70E-06	1.83E-06	4.82E-06	4.66E-06	3.67E-06	4.39E-06	2.75E-06	4.32E-06	6.38E-06	5.00E-06	7.14E-06	5.75E-06	7.23E-06	7.97E-06	4.10E-06	6.58E-06	0.681492607	0.00104085	2.982611941	FALSE	2.26E-06	2.81E-06	0.317125257	0.303930819	0.517225259	FALSE	2.34E+00	0.000220065	3.657449248	TRUE
PTPRF	2.16E-05	2.60E-05	2.89E-05	2.74E-05	2.74E-05	2.16E-05	1.97E-05	1.71E-05	2.05E-05	1.89E-05	1.35E-05	1.92E-05	1.83E-05	1.92E-05	2.06E-05	1.88E-05	2.00E-05	2.50E-05	1.49E-05	1.29E-05	1.34E-05	1.63E-05	1.33E-05	1.73E-05	2.03E-05	1.47E-05	-0.469657311	0.00104133	2.982411548	FALSE	2.55E-05	1.82E-05	-0.488853315	0.00128559	2.890897617	FALSE	8.09E-01	0.021698019	1.663579914	FALSE
CUL7	2.57E-05	2.94E-05	2.76E-05	2.86E-05	3.21E-05	2.15E-05	3.47E-05	3.06E-05	2.92E-05	3.12E-05	2.75E-05	3.30E-05	2.86E-05	3.01E-05	3.35E-05	2.48E-05	2.56E-05	3.01E-05	2.23E-05	2.10E-05	1.87E-05	2.06E-05	2.12E-05	2.53E-05	2.88E-05	2.15E-05	-0.419808424	0.001041698	2.982258025	FALSE	2.75E-05	3.10E-05	0.17505568	0.0787287	1.103866922	FALSE	6.94E-01	4.26059E-05	4.370530606	TRUE
PDXK	7.87E-05	8.88E-05	0.000126013	0.000109018	0.000129853	0.00010476	0.000106877	5.05E-05	0.000103249	0.000121647	0.000101814	0.000119525	0.000101726	9.11E-05	0.000122956	6.36E-05	7.49E-05	0.000107669	5.54E-05	5.52E-05	5.71E-05	5.31E-05	3.89E-05	4.57E-05	9.37E-05	5.09E-05	-0.879098241	0.001044224	2.981206162	FALSE	0.000106192	0.000100599	-0.078056564	0.685068965	0.164265706	FALSE	5.06E-01	0.001097834	2.959463488	FALSE
FANCB	6.38E-06	7.74E-06	7.04E-06	8.58E-06	9.02E-06	6.03E-06	7.48E-06	7.42E-06	5.23E-06	7.64E-06	6.77E-06	4.87E-06	7.69E-06	6.59E-06	6.99E-06	8.23E-06	7.63E-06	7.35E-06	5.77E-06	6.02E-06	5.05E-06	6.93E-06	5.37E-06	5.69E-06	7.41E-06	5.80E-06	-0.352920422	0.001044874	2.980935957	FALSE	7.46E-06	6.57E-06	-0.183996267	0.228860303	0.640429532	FALSE	8.83E-01	0.20378389	0.690830151	FALSE
WDR76	1.69E-05	2.20E-05	1.93E-05	1.99E-05	2.09E-05	1.79E-05	1.63E-05	1.19E-05	1.49E-05	1.61E-05	1.18E-05	1.61E-05	1.43E-05	1.47E-05	1.66E-05	1.36E-05	1.76E-05	1.59E-05	1.29E-05	9.39E-06	1.13E-05	9.27E-06	1.03E-05	1.35E-05	1.54E-05	1.11E-05	-0.47664384	0.001046207	2.980382509	FALSE	1.95E-05	1.45E-05	-0.42286159	0.001628121	2.788313194	FALSE	7.65E-01	0.012707726	1.895932153	FALSE
RMND1	9.87E-06	6.99E-06	8.81E-06	1.27E-05	1.17E-05	1.00E-05	1.11E-05	6.02E-06	1.22E-05	8.46E-06	1.16E-05	1.25E-05	1.03E-05	8.52E-06	1.32E-05	9.97E-06	7.86E-06	9.50E-06	4.99E-06	6.14E-06	6.79E-06	6.82E-06	6.71E-06	5.73E-06	9.88E-06	6.20E-06	-0.673976279	0.001049237	2.979126305	FALSE	1.00E-05	1.03E-05	0.042574023	0.826535196	0.082738648	FALSE	6.00E-01	0.003467732	2.459954437	FALSE
KPNA7	8.66E-05	7.32E-05	0.000218073	0.000168174	0.000201399	0.000109659	8.18E-05	1.03E-05	6.00E-05	0.000167623	4.28E-05	0.000179173	0.000184818	0.000206066	0.000170576	0.000120643	4.80E-05	8.46E-05	3.66E-06	1.91E-05	2.47E-05	1.48E-05	3.60E-05	1.66E-05	0.000135792	1.91E-05	-2.82626299	0.001051723	2.978098626	FALSE	0.000142849	9.03E-05	-0.661987196	0.192095276	0.716483315	FALSE	2.12E-01	0.030919366	1.509769421	FALSE
YRDC	1.80E-05	2.44E-05	1.92E-05	1.93E-05	1.66E-05	2.57E-05	2.79E-05	2.57E-05	2.33E-05	1.89E-05	2.17E-05	2.40E-05	1.51E-05	1.80E-05	1.56E-05	1.81E-05	2.21E-05	2.23E-05	2.93E-05	2.17E-05	2.62E-05	2.66E-05	2.48E-05	2.78E-05	1.85E-05	2.61E-05	0.492296514	0.001053334	2.977433789	FALSE	2.05E-05	2.36E-05	0.198852878	0.153974957	0.812549908	FALSE	1.10E+00	0.169804315	0.770051278	FALSE
MAST4	1.61E-05	2.17E-05	1.93E-05	1.56E-05	2.00E-05	1.75E-05	1.58E-05	2.09E-05	1.64E-05	1.51E-05	1.19E-05	1.98E-05	1.30E-05	1.64E-05	1.45E-05	1.28E-05	1.60E-05	1.77E-05	2.34E-05	1.99E-05	1.69E-05	2.04E-05	2.33E-05	2.36E-05	1.51E-05	2.12E-05	0.492712622	0.001061716	2.973991495	FALSE	1.84E-05	1.66E-05	-0.142691322	0.319016724	0.496186549	FALSE	1.28E+00	0.023963702	1.620446098	FALSE
CSRP1	0.000721123	0.000907791	0.000694637	0.000732675	0.000726099	0.000469415	0.000706787	0.000825503	0.000712363	0.000757031	0.000598938	0.000779318	0.000809651	0.001068388	0.00085584	0.000838295	0.000757377	0.000965249	0.001246294	0.0011185	0.001029115	0.00125053	0.001272242	0.001085152	0.000882467	0.001166972	0.403156111	0.001062684	2.973595904	FALSE	0.000708623	0.00072999	0.042857427	0.750738667	0.124511215	FALSE	1.60E+00	8.31955E-06	5.079900119	TRUE
GLG1	0.000185278	0.000189992	0.000217606	0.000222424	0.000256598	0.000172712	0.000196059	0.000150543	0.000191192	0.000216782	0.000170903	0.000244236	0.00021779	0.000215149	0.000232184	0.000142832	0.000184399	0.00022646	0.000162721	0.000137957	0.000116741	0.000125636	0.000126511	0.000133062	0.000203136	0.000133771	-0.602674408	0.001072872	2.969452154	FALSE	0.000207435	0.000194953	-0.089536301	0.514138433	0.28891993	FALSE	6.86E-01	0.002204241	2.656740843	FALSE
SPR	5.22E-05	7.21E-05	5.07E-05	3.79E-05	4.57E-05	6.27E-05	9.91E-05	9.46E-05	6.96E-05	6.63E-05	6.64E-05	9.68E-05	4.77E-05	5.54E-05	4.63E-05	4.20E-05	4.82E-05	5.68E-05	7.54E-05	6.05E-05	5.88E-05	6.40E-05	7.86E-05	6.83E-05	4.94E-05	6.76E-05	0.45274847	0.001086989	2.96377478	FALSE	5.35E-05	8.22E-05	0.617681573	0.006167002	2.209925885	FALSE	8.23E-01	0.07685334	1.114337252	FALSE
NKIRAS2	1.02E-05	1.45E-05	1.39E-05	1.19E-05	1.43E-05	1.56E-05	1.03E-05	1.13E-05	1.27E-05	8.47E-06	1.56E-05	1.34E-05	1.16E-05	1.31E-05	1.33E-05	1.73E-05	1.34E-05	1.24E-05	1.09E-05	8.48E-06	3.59E-06	9.24E-06	6.42E-06	5.70E-06	1.35E-05	7.39E-06	-0.869634107	0.001099496	2.958806544	FALSE	1.34E-05	1.20E-05	-0.164516736	0.29503643	0.530124355	FALSE	6.18E-01	0.012209519	1.913301449	FALSE
WNT5A	1.28E-05	1.52E-05	1.12E-05	1.18E-05	1.36E-05	9.25E-06	1.19E-05	9.52E-06	1.07E-05	1.18E-05	8.26E-06	1.23E-05	1.08E-05	9.37E-06	1.14E-05	1.27E-05	9.82E-06	1.27E-05	6.32E-06	5.78E-06	3.31E-06	8.48E-06	6.25E-06	9.02E-06	1.11E-05	6.53E-06	-0.769200014	0.001100289	2.958493232	FALSE	1.23E-05	1.08E-05	-0.194203354	0.17560936	0.75545234	FALSE	6.07E-01	0.002589857	2.586724152	FALSE
KIF20B	4.54E-05	4.43E-05	4.16E-05	4.60E-05	4.89E-05	3.54E-05	3.56E-05	3.27E-05	3.42E-05	3.54E-05	2.22E-05	2.79E-05	3.16E-05	3.84E-05	3.46E-05	3.43E-05	4.07E-05	4.39E-05	2.86E-05	2.31E-05	3.03E-05	2.64E-05	2.92E-05	2.76E-05	3.72E-05	2.75E-05	-0.435030649	0.001100462	2.958425141	FALSE	4.36E-05	3.13E-05	-0.475738147	0.001657905	2.780440293	FALSE	8.78E-01	0.143338939	0.843635814	FALSE
PSMD4	0.000294152	0.000321058	0.000268361	0.000267541	0.000268412	0.000239695	0.000331208	0.000319633	0.000303432	0.000257162	0.000234056	0.000279928	0.000281933	0.000276245	0.000255736	0.000287557	0.000274869	0.000277859	0.000317217	0.00029324	0.000309974	0.000308277	0.000336868	0.000351356	0.0002757	0.000319489	0.21266811	0.001102737	2.957528227	FALSE	0.000276537	0.00028757	0.056441306	0.575413583	0.24001989	FALSE	1.11E+00	0.099271732	1.003174399	FALSE
PKN1	4.86E-05	5.45E-05	4.57E-05	4.76E-05	5.40E-05	4.60E-05	4.51E-05	4.16E-05	4.11E-05	4.19E-05	3.74E-05	4.82E-05	5.57E-05	5.56E-05	4.82E-05	3.73E-05	5.05E-05	4.54E-05	3.63E-05	3.67E-05	2.55E-05	3.53E-05	3.43E-05	3.49E-05	4.88E-05	3.38E-05	-0.527696886	0.001104651	2.956774855	FALSE	4.94E-05	4.25E-05	-0.216597777	0.010459169	1.980502828	FALSE	7.95E-01	0.003363961	2.473148991	FALSE
LDLR	1.81E-05	1.86E-05	1.93E-05	2.08E-05	2.55E-05	1.86E-05	1.78E-05	1.19E-05	1.69E-05	1.56E-05	1.16E-05	1.99E-05	1.73E-05	1.40E-05	1.67E-05	1.44E-05	1.78E-05	2.26E-05	1.35E-05	9.92E-06	6.38E-06	9.90E-06	8.04E-06	1.12E-05	1.71E-05	9.83E-06	-0.800867108	0.001117955	2.951575528	FALSE	2.02E-05	1.56E-05	-0.368388856	0.028380655	1.54697758	FALSE	6.30E-01	0.006662568	2.176358353	FALSE
CHD2	1.08E-05	1.13E-05	1.13E-05	1.19E-05	1.29E-05	8.90E-06	1.19E-05	1.10E-05	1.19E-05	1.11E-05	1.00E-05	1.15E-05	1.03E-05	1.01E-05	1.08E-05	8.34E-06	9.92E-06	9.35E-06	1.32E-05	1.16E-05	1.10E-05	1.42E-05	1.44E-05	1.52E-05	9.81E-06	1.32E-05	0.433531933	0.001118343	2.95142484	FALSE	1.12E-05	1.12E-05	0.00626623	0.938765233	0.027443003	FALSE	1.18E+00	0.021312732	1.671360876	FALSE
EIF4A1	0.00197392	0.002073954	0.002015134	0.001738439	0.001959764	0.001882979	0.002161931	0.001934772	0.001903951	0.001874263	0.001902509	0.002127327	0.001643116	0.001952572	0.001705097	0.001713266	0.001860117	0.001930499	0.001629769	0.001358977	0.001540921	0.00149078	0.001408553	0.001558329	0.001800778	0.001497888	-0.265690198	0.001124808	2.948921423	FALSE	0.001940698	0.001984126	0.031927577	0.551156357	0.258725179	FALSE	7.55E-01	2.34719E-05	4.629450897	TRUE
MKI67	3.98E-05	4.69E-05	4.06E-05	3.38E-05	5.28E-05	4.28E-05	3.25E-05	2.05E-05	3.19E-05	2.62E-05	2.60E-05	4.24E-05	3.90E-05	2.88E-05	3.83E-05	2.20E-05	3.10E-05	3.29E-05	2.63E-05	1.38E-05	1.81E-05	1.40E-05	1.66E-05	1.67E-05	3.20E-05	1.76E-05	-0.862866923	0.001128754	2.94740052	FALSE	4.28E-05	2.99E-05	-0.516628678	0.009938458	2.002680981	FALSE	5.88E-01	0.006507012	2.186618405	FALSE
PFDN5	0.000127419	0.000127337	0.00010018	0.000110808	9.95E-05	0.000114927	0.000137507	0.000173501	0.000149376	7.83E-05	0.000119822	0.000118198	8.78E-05	0.000101982	9.45E-05	0.000112511	0.000113859	0.000126546	0.000172086	0.000133662	0.000122087	0.000160589	0.000175889	0.000156087	0.000106203	0.0001534	0.530473026	0.001129839	2.946983375	FALSE	0.00011337	0.000129446	0.191312239	0.282420345	0.549104021	FALSE	1.19E+00	0.161350466	0.792229775	FALSE
TSPAN9	6.97E-06	6.26E-06	1.47E-05	1.47E-05	1.70E-05	1.37E-05	1.10E-05	5.72E-06	1.37E-05	1.71E-05	1.93E-05	2.21E-05	1.33E-05	1.04E-05	2.02E-05	1.13E-05	9.01E-06	9.32E-06	3.60E-06	7.47E-06	2.46E-06	3.33E-06	3.27E-06	3.22E-06	1.23E-05	3.89E-06	-1.656681496	0.001134242	2.945294149	FALSE	1.22E-05	1.48E-05	0.281594765	0.407682021	0.38967844	FALSE	2.62E-01	0.001544727	2.811148215	FALSE
ZNF768	3.72E-06	4.39E-06	4.22E-06	5.45E-06	4.77E-06	3.98E-06	3.96E-06	2.50E-06	5.44E-06	6.41E-06	3.56E-06	5.27E-06	3.64E-06	4.09E-06	4.57E-06	5.01E-06	4.60E-06	5.86E-06	3.19E-06	3.28E-06	2.88E-06	3.47E-06	3.23E-06	2.82E-06	4.63E-06	3.14E-06	-0.557482398	0.001136776	2.944324946	FALSE	4.42E-06	4.52E-06	0.032295178	0.87847047	0.056272833	FALSE	6.95E-01	0.043146887	1.365050529	FALSE
SAP30L	6.80E-06	5.83E-06	8.20E-06	1.10E-05	9.55E-06	6.54E-06	6.03E-06	8.01E-06	7.54E-06	7.90E-06	3.91E-06	6.46E-06	7.84E-06	7.29E-06	1.30E-05	4.75E-06	7.43E-06	8.30E-06	2.71E-06	3.34E-06	3.29E-06	3.75E-06	3.07E-06	1.84E-06	8.10E-06	3.00E-06	-1.433609704	0.00114781	2.940129908	FALSE	7.98E-06	6.64E-06	-0.265147793	0.221500588	0.654625116	FALSE	4.52E-01	0.000364089	3.438792266	FALSE
SMTN	7.36E-05	9.21E-05	6.71E-05	6.80E-05	5.48E-05	5.36E-05	6.86E-05	7.11E-05	6.63E-05	4.83E-05	3.56E-05	4.81E-05	6.56E-05	8.44E-05	6.91E-05	5.75E-05	7.60E-05	7.54E-05	0.000114062	8.51E-05	8.65E-05	0.000107129	9.59E-05	0.000107565	7.13E-05	9.94E-05	0.478000767	0.001148058	2.940036183	FALSE	6.82E-05	5.63E-05	-0.275669813	0.179063345	0.746993307	FALSE	1.76E+00	0.000219566	3.658434526	TRUE
BBLN	3.04E-05	2.99E-05	2.11E-05	2.55E-05	2.04E-05	3.45E-05	4.12E-05	3.36E-05	3.83E-05	4.07E-05	2.96E-05	3.46E-05	2.46E-05	4.25E-05	2.63E-05	4.64E-05	4.12E-05	2.55E-05	1.18E-05	1.62E-05	1.56E-05	2.00E-05	1.45E-05	1.47E-05	3.44E-05	1.55E-05	-1.154239582	0.001153342	2.938042032	FALSE	2.70E-05	3.64E-05	0.430942675	0.00962261	2.016707118	FALSE	4.25E-01	2.06118E-06	5.685884413	TRUE
SMNDC1	2.37E-05	2.66E-05	2.31E-05	2.14E-05	1.87E-05	2.11E-05	2.75E-05	3.46E-05	2.55E-05	1.48E-05	1.69E-05	1.87E-05	1.85E-05	1.90E-05	2.32E-05	2.68E-05	2.95E-05	2.95E-05	4.11E-05	3.12E-05	3.40E-05	3.86E-05	4.93E-05	4.63E-05	2.44E-05	4.01E-05	0.715824702	0.001156118	2.93699768	FALSE	2.24E-05	2.30E-05	0.035779329	0.866697472	0.06213247	FALSE	1.74E+00	0.002219247	2.65379438	FALSE
NAV3	1.51E-05	2.14E-05	1.71E-05	1.79E-05	1.78E-05	1.25E-05	3.03E-05	2.12E-05	1.93E-05	2.07E-05	1.53E-05	2.25E-05	1.17E-05	1.54E-05	1.52E-05	1.49E-05	1.80E-05	1.97E-05	2.74E-05	2.04E-05	2.23E-05	2.60E-05	2.65E-05	3.46E-05	1.58E-05	2.62E-05	0.727838095	0.001157157	2.93660759	FALSE	1.70E-05	2.16E-05	0.346178258	0.079073412	1.101969519	FALSE	1.22E+00	0.134759723	0.870439889	FALSE
TFDP1	1.46E-05	1.63E-05	1.32E-05	1.38E-05	1.59E-05	8.48E-06	1.21E-05	1.45E-05	1.17E-05	9.39E-06	9.73E-06	1.17E-05	1.26E-05	1.33E-05	1.22E-05	9.52E-06	1.15E-05	1.45E-05	9.51E-06	7.25E-06	7.72E-06	9.48E-06	9.72E-06	7.60E-06	1.23E-05	8.55E-06	-0.522083812	0.001160286	2.935435109	FALSE	1.37E-05	1.15E-05	-0.251342903	0.143705781	0.84252576	FALSE	7.42E-01	0.007223559	2.141248761	FALSE
PHAF1	1.20E-05	1.14E-05	1.03E-05	1.07E-05	1.28E-05	1.27E-05	1.35E-05	1.55E-05	1.52E-05	1.11E-05	1.11E-05	1.65E-05	1.10E-05	1.21E-05	1.22E-05	1.03E-05	9.75E-06	1.42E-05	1.98E-05	1.25E-05	1.73E-05	1.77E-05	1.71E-05	2.03E-05	1.16E-05	1.75E-05	0.591431856	0.001162156	2.934735389	FALSE	1.16E-05	1.38E-05	0.248236442	0.061743346	1.209409839	FALSE	1.26E+00	0.03375313	1.471685945	FALSE
EIF2S1	0.000604827	0.000570886	0.000577668	0.000571571	0.000528916	0.000566991	0.000640603	0.000550764	0.00059146	0.00048674	0.000513375	0.000619973	0.000540362	0.000531804	0.000492327	0.000529174	0.000596297	0.000577928	0.00070532	0.000676692	0.000638381	0.000597916	0.000681558	0.000788628	0.000544649	0.000681416	0.323209981	0.001162741	2.934516834	FALSE	0.000570143	0.000567153	-0.007587555	0.913006809	0.039525984	FALSE	1.20E+00	0.010221538	1.990483769	FALSE
USP22	2.19E-05	2.33E-05	2.71E-05	2.81E-05	3.01E-05	1.69E-05	1.56E-05	1.41E-05	1.24E-05	1.32E-05	8.36E-06	1.21E-05	1.68E-05	1.75E-05	2.11E-05	1.07E-05	1.46E-05	1.79E-05	1.03E-05	8.09E-06	7.69E-06	1.00E-05	1.16E-05	9.24E-06	1.64E-05	9.49E-06	-0.792431608	0.001165678	2.93342138	FALSE	2.46E-05	1.26E-05	-0.960453779	0.00029221	3.534305402	FALSE	7.52E-01	0.022495057	1.647912903	FALSE
GPX4	4.76E-05	6.32E-05	6.63E-05	7.21E-05	6.97E-05	6.31E-05	4.54E-05	5.63E-05	6.18E-05	6.20E-05	5.07E-05	6.61E-05	5.40E-05	6.07E-05	6.40E-05	5.00E-05	5.86E-05	6.15E-05	4.08E-05	4.35E-05	4.77E-05	4.64E-05	5.20E-05	4.74E-05	5.81E-05	4.63E-05	-0.328646744	0.001179654	2.92824543	FALSE	6.37E-05	5.70E-05	-0.158094586	0.1950315	0.709895239	FALSE	8.12E-01	0.012717763	1.895589282	FALSE
CALCOCO1	1.57E-05	1.77E-05	1.60E-05	1.21E-05	1.33E-05	1.01E-05	2.26E-05	2.23E-05	2.05E-05	1.63E-05	1.38E-05	2.17E-05	1.60E-05	1.85E-05	1.46E-05	2.02E-05	1.10E-05	1.88E-05	2.43E-05	2.33E-05	2.30E-05	2.27E-05	2.12E-05	2.34E-05	1.65E-05	2.30E-05	0.475469363	0.001181271	2.927650609	FALSE	1.41E-05	1.95E-05	0.465491968	0.016377025	1.785764996	FALSE	1.18E+00	0.047198567	1.326071189	FALSE
TARS1	0.000303583	0.000284961	0.000350767	0.000364616	0.000382105	0.000336967	0.000324359	0.00025649	0.00031378	0.000336856	0.000311858	0.000355982	0.000322039	0.000294159	0.000354142	0.000237185	0.000312941	0.000300409	0.000217543	0.000243973	0.000217274	0.000242068	0.000234149	0.000220611	0.000303479	0.00022927	-0.404551866	0.001189235	2.924732363	FALSE	0.000337166	0.000316554	-0.091009089	0.335966435	0.473704109	FALSE	7.24E-01	0.000138587	3.858277048	TRUE
COX4I1	0.000111004	9.42E-05	0.000155958	0.000159371	0.0001641	0.000166532	0.000125894	5.95E-05	0.000168043	0.000130397	0.000153243	0.000238883	0.000129825	0.000101983	0.000185172	0.000125432	0.000105873	0.000110816	6.00E-05	6.18E-05	7.36E-05	7.52E-05	7.50E-05	6.88E-05	0.000126517	6.91E-05	-0.872913282	0.001199634	2.920951067	FALSE	0.000141858	0.000145995	0.041478428	0.881938817	0.054561542	FALSE	4.73E-01	0.00977848	2.009728635	FALSE
ILKAP	5.38E-05	5.15E-05	5.56E-05	5.60E-05	5.80E-05	5.08E-05	4.71E-05	4.38E-05	5.18E-05	4.37E-05	4.10E-05	5.14E-05	4.72E-05	4.27E-05	4.92E-05	4.49E-05	5.19E-05	5.73E-05	3.80E-05	3.96E-05	2.97E-05	4.05E-05	3.80E-05	3.63E-05	4.89E-05	3.70E-05	-0.401663805	0.001201456	2.920292235	FALSE	5.43E-05	4.65E-05	-0.22363417	0.00454558	2.342410735	FALSE	7.96E-01	0.002750615	2.560570163	FALSE
FAM111B	1.36E-05	1.54E-05	1.38E-05	1.53E-05	1.85E-05	1.11E-05	1.13E-05	1.36E-05	9.61E-06	1.16E-05	8.47E-06	1.13E-05	1.11E-05	1.32E-05	1.17E-05	7.64E-06	1.26E-05	1.68E-05	7.12E-06	7.03E-06	6.26E-06	6.22E-06	6.35E-06	7.04E-06	1.22E-05	6.67E-06	-0.868831404	0.001209636	2.917345369	FALSE	1.46E-05	1.10E-05	-0.411242318	0.014541265	1.837397805	FALSE	6.07E-01	0.00016689	3.777570243	TRUE
MCM6	0.00026178	0.000296027	0.000259018	0.000290336	0.000290892	0.000217804	0.000252629	0.000223179	0.000258566	0.000196657	0.000195718	0.000241004	0.000226737	0.000236966	0.000252733	0.000199306	0.000244794	0.000262379	0.000204697	0.000176722	0.000147995	0.000188508	0.000185455	0.000195542	0.000237153	0.000183153	-0.372765018	0.001225458	2.911701572	FALSE	0.00026931	0.000227959	-0.240492596	0.031343575	1.503851477	FALSE	8.03E-01	0.008656948	2.062635197	FALSE
MASP1	2.31E-06	5.01E-06	2.15E-06	5.20E-06	1.93E-06	2.29E-06	1.19E-06	7.24E-06	5.53E-06	2.00E-06	1.60E-06	1.39E-06	2.39E-06	3.18E-06	2.94E-06	3.16E-06	2.80E-06	3.08E-06	3.62E-06	5.47E-06	6.12E-06	6.94E-06	6.68E-06	9.27E-06	2.93E-06	6.35E-06	1.117437696	0.001230865	2.909789751	FALSE	3.15E-06	3.16E-06	0.005526688	0.99229742	0.003358138	FALSE	2.01E+00	0.033590088	1.473788854	FALSE
C19orf53	3.17E-06	7.39E-06	1.73E-06	4.99E-06	7.15E-06	1.05E-05	5.86E-06	7.82E-06	6.05E-06	4.71E-06	1.69E-05	6.22E-06	4.57E-06	4.95E-06	4.54E-06	4.77E-06	5.60E-06	5.06E-06	7.79E-06	4.97E-06	7.67E-06	6.90E-06	7.07E-06	6.94E-06	4.92E-06	6.89E-06	0.486679545	0.001232311	2.909279663	FALSE	5.82E-06	7.93E-06	0.447861065	0.370224138	0.43153527	FALSE	8.68E-01	0.593357474	0.226683583	FALSE
FAM83G	1.00E-05	1.46E-05	1.29E-05	1.19E-05	1.17E-05	8.19E-06	1.60E-05	1.30E-05	1.29E-05	1.15E-05	8.81E-06	1.45E-05	1.29E-05	1.33E-05	1.41E-05	9.64E-06	9.75E-06	1.38E-05	1.56E-05	1.46E-05	1.73E-05	1.75E-05	1.67E-05	1.72E-05	1.23E-05	1.65E-05	0.426664328	0.001236414	2.907835992	FALSE	1.15E-05	1.28E-05	0.146366818	0.383355847	0.416397908	FALSE	1.29E+00	0.00746946	2.126710814	FALSE
CARS1	6.32E-05	6.88E-05	6.80E-05	6.69E-05	7.14E-05	6.02E-05	7.84E-05	8.75E-05	7.12E-05	6.86E-05	5.73E-05	8.03E-05	6.24E-05	6.74E-05	6.78E-05	5.44E-05	6.48E-05	7.83E-05	9.18E-05	7.62E-05	8.25E-05	8.84E-05	7.77E-05	8.87E-05	6.59E-05	8.42E-05	0.354589704	0.001242791	2.905601895	FALSE	6.64E-05	7.39E-05	0.153763938	0.136746983	0.864082246	FALSE	1.14E+00	0.067677486	1.169555782	FALSE
MAT2A	0.000299001	0.000274593	0.000286636	0.000335926	0.000322761	0.000227121	0.000282073	0.000267095	0.000275719	0.000259566	0.000181711	0.00022266	0.000226598	0.000246651	0.000280452	0.000186428	0.000225269	0.000236588	0.000172697	0.000166482	0.00010855	0.000176681	0.000172497	0.000167901	0.000233664	0.000160801	-0.539160625	0.001244876	2.904873844	FALSE	0.000291006	0.000248137	-0.229911043	0.083527155	1.078172313	FALSE	6.48E-01	0.000977928	3.009693132	FALSE
ALG12	1.83E-06	1.73E-06	2.10E-06	3.62E-06	4.12E-06	4.77E-06	2.73E-06	6.26E-07	2.78E-06	3.46E-06	2.31E-06	3.14E-06	5.24E-06	4.13E-06	4.13E-06	4.75E-06	1.85E-06	5.86E-06	1.01E-06	2.23E-06	6.77E-08	7.31E-07	2.58E-06	1.10E-06	4.33E-06	1.29E-06	-1.7504566	0.001250395	2.90295264	FALSE	3.03E-06	2.51E-06	-0.272919688	0.455615305	0.341401695	FALSE	5.13E-01	0.054745333	1.2616529	FALSE
PGBD3	2.22E-05	2.02E-05	2.98E-05	2.16E-05	2.50E-05	1.84E-05	1.84E-05	1.18E-05	1.42E-05	1.42E-05	1.01E-05	1.68E-05	2.91E-05	2.46E-05	3.28E-05	1.73E-05	1.83E-05	2.42E-05	1.54E-05	1.15E-05	1.36E-05	1.49E-05	1.10E-05	1.12E-05	2.44E-05	1.29E-05	-0.915615514	0.001256366	2.900883974	FALSE	2.29E-05	1.43E-05	-0.682048257	0.001968199	2.705931008	FALSE	9.07E-01	0.391670997	0.407078587	FALSE
UQCRQ	2.30E-05	2.31E-05	3.19E-05	4.45E-05	5.35E-05	5.19E-05	3.27E-05	8.54E-06	2.82E-05	3.85E-05	2.54E-05	3.41E-05	2.77E-05	1.80E-05	3.43E-05	1.98E-05	2.12E-05	2.98E-05	1.42E-05	1.57E-05	7.23E-06	1.44E-05	8.61E-06	1.14E-05	2.51E-05	1.19E-05	-1.075226912	0.001269246	2.896454338	FALSE	3.80E-05	2.79E-05	-0.445041799	0.186603522	0.729080163	FALSE	4.28E-01	0.005440276	2.264379078	FALSE
DHFR	0.000386496	0.000377816	0.000403974	0.000494052	0.000396386	0.00047415	0.000278071	0.000279164	0.000340826	0.000390294	0.000359489	0.000323636	0.000467733	0.000475478	0.000429318	0.000332232	0.000475709	0.000367568	0.000288357	0.000293957	0.000363992	0.000276336	0.000230504	0.000214569	0.000424673	0.000277952	-0.61151457	0.001273994	2.894832498	FALSE	0.000422146	0.00032858	-0.361496904	0.006202188	2.207455062	FALSE	8.46E-01	0.103547671	0.984859665	FALSE
KIF11	0.00010491	9.92E-05	9.09E-05	0.000103969	9.60E-05	7.24E-05	8.57E-05	7.73E-05	8.01E-05	7.09E-05	5.28E-05	7.53E-05	6.78E-05	7.65E-05	7.52E-05	6.37E-05	8.62E-05	9.33E-05	0.00015322	0.000117247	8.89E-05	0.000112039	0.00012189	0.00012593	7.71E-05	0.000119868	0.636606418	0.001276709	2.893908073	FALSE	9.46E-05	7.37E-05	-0.359931673	0.01146388	1.940668363	FALSE	1.63E+00	0.000770189	3.113402533	FALSE
FTH1	5.12E-05	5.20E-05	5.09E-05	6.31E-05	7.00E-05	4.23E-05	4.31E-05	4.40E-05	4.03E-05	3.65E-05	3.43E-05	4.76E-05	3.91E-05	4.28E-05	4.96E-05	3.10E-05	4.53E-05	5.29E-05	2.87E-05	1.85E-05	1.34E-05	2.96E-05	2.91E-05	2.84E-05	4.34E-05	2.46E-05	-0.820813322	0.001280626	2.892577749	FALSE	5.49E-05	4.10E-05	-0.422668509	0.011656336	1.933437938	FALSE	6.00E-01	0.000832643	3.079541162	FALSE
CCNDBP1	9.50E-05	9.29E-05	8.02E-05	0.000104595	9.71E-05	7.14E-05	0.000101971	0.000101123	0.000106312	0.000103691	8.23E-05	9.57E-05	8.48E-05	9.29E-05	9.22E-05	6.59E-05	9.29E-05	9.52E-05	7.02E-05	6.72E-05	6.62E-05	6.81E-05	6.65E-05	5.94E-05	8.73E-05	6.63E-05	-0.398199922	0.001282158	2.892058448	FALSE	9.02E-05	9.85E-05	0.127355713	0.201935739	0.694786812	FALSE	6.72E-01	7.66579E-06	5.115442823	TRUE
CDC20	2.59E-05	2.91E-05	2.33E-05	2.28E-05	2.25E-05	1.91E-05	2.16E-05	1.52E-05	1.72E-05	1.71E-05	1.20E-05	1.77E-05	1.71E-05	1.91E-05	1.56E-05	2.04E-05	1.76E-05	2.37E-05	1.58E-05	1.08E-05	1.07E-05	1.13E-05	1.10E-05	1.45E-05	1.89E-05	1.24E-05	-0.612922495	0.001289307	2.889643681	FALSE	2.38E-05	1.68E-05	-0.50201039	0.004152516	2.381688712	FALSE	7.37E-01	0.01897366	1.721848891	FALSE
MLH1	3.88E-05	3.94E-05	3.80E-05	3.93E-05	4.06E-05	2.93E-05	3.48E-05	3.00E-05	3.10E-05	3.31E-05	2.34E-05	3.17E-05	2.99E-05	3.31E-05	3.49E-05	2.75E-05	3.46E-05	3.80E-05	2.88E-05	2.06E-05	2.54E-05	2.14E-05	2.26E-05	2.61E-05	3.30E-05	2.42E-05	-0.449266361	0.001290874	2.889116245	FALSE	3.76E-05	3.07E-05	-0.293979446	0.013845576	1.858688961	FALSE	7.88E-01	0.010130934	1.994350507	FALSE
AGK	7.08E-06	1.02E-05	9.27E-06	9.23E-06	9.36E-06	8.04E-06	9.26E-06	1.20E-05	1.31E-05	6.81E-06	8.45E-06	1.05E-05	7.13E-06	6.01E-06	9.47E-06	8.26E-06	5.44E-06	1.17E-05	1.53E-05	9.77E-06	1.96E-05	2.31E-05	2.48E-05	2.38E-05	8.00E-06	1.94E-05	1.277715472	0.001291451	2.888922025	FALSE	8.86E-06	1.00E-05	0.179699981	0.292205701	0.534311315	FALSE	1.93E+00	0.004641246	2.333365426	FALSE
FPGS	1.66E-05	1.64E-05	1.98E-05	1.97E-05	2.26E-05	1.34E-05	1.82E-05	1.39E-05	1.72E-05	1.56E-05	1.15E-05	2.10E-05	1.62E-05	1.84E-05	1.80E-05	1.34E-05	1.29E-05	1.78E-05	1.12E-05	9.14E-06	7.90E-06	9.08E-06	1.27E-05	1.26E-05	1.61E-05	1.04E-05	-0.628387983	0.001293829	2.888123145	FALSE	1.81E-05	1.62E-05	-0.154942344	0.357432369	0.446806121	FALSE	6.43E-01	0.004600296	2.337214209	FALSE
FAM177A1	3.27E-05	2.70E-05	2.98E-05	2.80E-05	2.37E-05	2.14E-05	3.89E-05	3.35E-05	3.32E-05	2.81E-05	2.42E-05	3.18E-05	2.69E-05	2.95E-05	3.02E-05	2.63E-05	2.59E-05	2.53E-05	4.37E-05	3.41E-05	3.65E-05	3.74E-05	3.14E-05	3.31E-05	2.74E-05	3.60E-05	0.396391311	0.001297314	2.88695488	FALSE	2.71E-05	3.16E-05	0.220812225	0.120758304	0.918082995	FALSE	1.14E+00	0.134869788	0.870085325	FALSE
PLK2	8.95E-06	1.00E-05	7.99E-06	4.97E-06	8.69E-06	8.38E-06	5.40E-06	3.62E-06	2.76E-06	5.09E-06	7.74E-06	6.38E-06	6.29E-06	6.88E-06	5.47E-06	6.60E-06	9.30E-06	1.01E-05	3.99E-06	4.03E-06	4.05E-06	4.47E-06	3.72E-06	4.33E-06	7.45E-06	4.10E-06	-0.861538641	0.001300588	2.885860209	FALSE	8.16E-06	5.16E-06	-0.660464207	0.014459588	1.839844081	FALSE	7.93E-01	0.18379345	0.735669969	FALSE
TFRC	0.000181001	0.000202794	0.00018623	0.000197649	0.000214725	0.000206301	0.000173895	0.000122858	0.000160609	0.000172614	0.00012181	0.000144786	0.000172347	0.000166048	0.000179524	0.000132195	0.000172255	0.000187871	0.000134075	0.000121129	0.000111253	0.000121272	0.000114199	0.000149461	0.000168374	0.000125231	-0.427069826	0.001304108	2.884686377	FALSE	0.000198117	0.000149429	-0.406892359	0.001187537	2.925352683	FALSE	8.38E-01	0.056151001	1.250642493	FALSE
ASXL2	5.84E-06	6.67E-06	6.40E-06	5.30E-06	4.55E-06	4.19E-06	6.19E-06	6.53E-06	7.66E-06	5.14E-06	5.08E-06	7.08E-06	3.37E-06	4.13E-06	5.06E-06	4.46E-06	5.33E-06	4.31E-06	6.84E-06	5.14E-06	7.37E-06	6.14E-06	5.91E-06	7.22E-06	4.44E-06	6.44E-06	0.534168814	0.001306097	2.884024482	FALSE	5.49E-06	6.28E-06	0.193466595	0.20795177	0.682037379	FALSE	1.02E+00	0.782015993	0.106784365	FALSE
NCSTN	1.75E-05	1.62E-05	2.39E-05	2.67E-05	3.50E-05	3.42E-05	1.44E-05	1.47E-05	2.43E-05	1.64E-05	1.99E-05	2.44E-05	2.58E-05	1.72E-05	2.70E-05	1.81E-05	2.49E-05	1.96E-05	1.35E-05	1.22E-05	1.62E-05	1.29E-05	1.46E-05	1.42E-05	2.21E-05	1.39E-05	-0.665505855	0.001311891	2.882102099	FALSE	2.56E-05	1.90E-05	-0.426416642	0.112775381	0.947785696	FALSE	7.32E-01	0.026128292	1.582888974	FALSE
ATXN2	6.94E-05	6.38E-05	5.17E-05	5.53E-05	5.35E-05	5.19E-05	7.74E-05	6.86E-05	6.65E-05	6.52E-05	5.43E-05	6.83E-05	5.75E-05	5.58E-05	5.46E-05	5.30E-05	5.47E-05	7.29E-05	7.89E-05	7.00E-05	7.34E-05	7.02E-05	7.13E-05	7.24E-05	5.81E-05	7.27E-05	0.323456946	0.001316966	2.880425524	FALSE	5.76E-05	6.67E-05	0.211946115	0.058161677	1.235363081	FALSE	1.09E+00	0.103470987	0.985181406	FALSE
RRAGB	5.02E-05	4.33E-05	4.99E-05	4.86E-05	3.95E-05	3.58E-05	4.92E-05	3.96E-05	4.30E-05	4.10E-05	3.65E-05	4.08E-05	4.96E-05	5.55E-05	4.65E-05	4.17E-05	3.44E-05	4.49E-05	3.25E-05	3.07E-05	3.08E-05	3.70E-05	2.93E-05	2.75E-05	4.54E-05	3.13E-05	-0.537272467	0.001318055	2.880066356	FALSE	4.45E-05	4.17E-05	-0.09523993	0.366976759	0.43536144	FALSE	7.51E-01	0.000792804	3.100833937	FALSE
CMAS	8.48E-05	7.98E-05	9.58E-05	0.000107842	0.00012306	8.07E-05	9.33E-05	9.66E-05	0.00010801	0.000102358	9.42E-05	0.000134086	5.73E-05	5.98E-05	6.77E-05	4.93E-05	5.34E-05	5.82E-05	8.46E-05	7.47E-05	6.35E-05	7.65E-05	7.14E-05	7.54E-05	5.76E-05	7.43E-05	0.368199775	0.001319144	2.879707663	FALSE	9.53E-05	0.000104752	0.136316531	0.341350349	0.466799649	FALSE	7.10E-01	0.001307768	2.883469287	FALSE
H1-2	0.000569457	0.000557112	0.000845944	0.001218905	0.001388753	0.001938725	0.000675956	0.000528094	0.001133304	0.001123337	0.002103832	0.001411197	0.00114899	0.000587175	0.001277177	0.000943082	0.001072445	0.000857199	0.000359853	0.00049042	0.000397244	0.00046976	0.000525279	0.000706611	0.000981012	0.000491528	-0.996997463	0.001322724	2.878530908	FALSE	0.001086483	0.00116262	0.097714599	0.815505419	0.088573149	FALSE	4.23E-01	0.017256232	1.763054024	FALSE
ID3	8.41E-06	6.94E-06	5.08E-06	4.43E-06	4.89E-06	5.33E-06	6.03E-06	5.60E-06	5.17E-06	5.06E-06	3.40E-06	4.69E-06	3.97E-06	3.53E-06	4.07E-06	5.46E-06	5.52E-06	6.35E-06	2.86E-06	2.69E-06	2.51E-06	3.17E-06	2.93E-06	2.20E-06	4.82E-06	2.73E-06	-0.820875286	0.001329067	2.876453283	FALSE	5.85E-06	4.99E-06	-0.228222265	0.264061386	0.578295101	FALSE	5.46E-01	0.000194231	3.711680672	TRUE
PLPP3	4.45E-06	7.22E-06	7.38E-06	6.63E-06	5.55E-06	5.09E-06	3.85E-06	3.00E-06	4.66E-06	4.19E-06	2.89E-06	3.31E-06	7.80E-06	6.07E-06	7.57E-06	3.76E-06	6.96E-06	7.41E-06	2.66E-06	4.13E-06	4.69E-06	3.65E-06	2.90E-06	3.08E-06	6.59E-06	3.52E-06	-0.905725289	0.001329192	2.87641213	FALSE	6.05E-06	3.65E-06	-0.729982707	0.001737942	2.759964842	FALSE	9.65E-01	0.770393744	0.113287252	FALSE
JUP	0.000139159	0.000159629	0.000179053	0.000164776	0.000199588	0.000171222	0.000167346	0.000111591	0.000164705	0.000168545	0.000152718	0.000211195	0.000156976	0.000131499	0.000157434	0.000118973	0.000128988	0.000167875	0.000116596	0.000106254	9.89E-05	0.000104369	8.99E-05	0.000111187	0.000143624	0.00010453	-0.458377548	0.001330038	2.876136083	FALSE	0.000168905	0.000162683	-0.054142383	0.695662862	0.157601181	FALSE	6.43E-01	0.001635765	2.786279199	FALSE
IL6ST	2.97E-05	3.42E-05	3.25E-05	3.67E-05	3.98E-05	2.82E-05	3.67E-05	2.73E-05	3.78E-05	3.51E-05	2.81E-05	4.92E-05	2.61E-05	2.76E-05	3.19E-05	3.19E-05	3.38E-05	4.22E-05	2.19E-05	1.79E-05	2.37E-05	1.93E-05	1.61E-05	2.41E-05	3.22E-05	2.05E-05	-0.652256016	0.001331096	2.875790622	FALSE	3.35E-05	3.57E-05	0.091131	0.567512971	0.246024208	FALSE	5.75E-01	0.001494036	2.825639011	FALSE
IGFBP7	0.000226795	0.000275948	0.000228347	0.000215409	0.000211919	0.000211185	0.000179547	0.000173613	0.00019167	0.000153183	0.000127839	0.000206106	0.000234742	0.000234126	0.000232253	0.000207454	0.000245125	0.000275497	0.000188709	0.000130151	0.00015597	0.000137293	0.000183342	0.000212707	0.0002382	0.000168029	-0.503460498	0.001335875	2.87423403	FALSE	0.000228267	0.000171993	-0.408375417	0.00406219	2.391239777	FALSE	9.77E-01	0.824520096	0.083798755	FALSE
TOM1	5.50E-05	5.91E-05	5.52E-05	4.86E-05	4.37E-05	4.14E-05	6.25E-05	6.53E-05	5.83E-05	4.50E-05	3.87E-05	5.87E-05	5.11E-05	4.62E-05	4.76E-05	5.01E-05	5.01E-05	5.58E-05	9.06E-05	6.53E-05	5.35E-05	8.73E-05	7.89E-05	8.29E-05	5.02E-05	7.64E-05	0.607884677	0.001340788	2.872640034	FALSE	5.05E-05	5.47E-05	0.115925711	0.432035244	0.364480823	FALSE	1.40E+00	0.013268706	1.877171424	FALSE
CCDC18	1.22E-06	4.68E-06	4.54E-06	2.74E-06	3.95E-06	1.45E-06	2.29E-06	2.07E-06	2.03E-06	1.83E-06	1.31E-06	2.30E-06	2.01E-06	2.51E-06	2.27E-06	2.49E-06	2.14E-06	3.48E-06	1.53E-06	1.60E-06	1.00E-06	1.45E-06	1.74E-06	1.11E-06	2.48E-06	1.40E-06	-0.82182453	0.001340793	2.872638211	FALSE	3.10E-06	1.97E-06	-0.651963793	0.109811938	0.959350445	FALSE	7.13E-01	0.014030624	1.852923026	FALSE
DBI	5.92E-05	4.81E-05	3.06E-05	2.63E-05	1.69E-05	8.20E-06	5.14E-05	0.000106216	1.81E-05	2.10E-05	1.37E-05	1.34E-05	2.36E-05	4.35E-05	2.04E-05	1.39E-05	1.59E-05	2.16E-05	0.000132515	0.000109791	3.13E-05	8.23E-05	9.00E-05	7.77E-05	2.31E-05	8.73E-05	1.914656126	0.001340848	2.872620393	FALSE	3.15E-05	3.73E-05	0.242660187	0.739008278	0.131350697	FALSE	2.34E+00	0.034633299	1.460506138	FALSE
OCIAD2	1.94E-05	2.26E-05	2.99E-05	3.48E-05	3.96E-05	3.66E-05	2.34E-05	1.39E-05	3.21E-05	3.04E-05	2.76E-05	4.55E-05	2.68E-05	2.03E-05	3.63E-05	2.70E-05	2.37E-05	3.10E-05	1.55E-05	1.64E-05	1.31E-05	1.70E-05	1.78E-05	2.02E-05	2.75E-05	1.67E-05	-0.722476181	0.001351977	2.869030808	FALSE	3.05E-05	2.88E-05	-0.082176586	0.760220523	0.11906041	FALSE	5.79E-01	0.019561782	1.708591595	FALSE
EIF3G	0.000209039	0.00021999	0.000199112	0.000233626	0.000170748	0.000143149	0.000235915	0.000343442	0.000199394	0.000170445	0.000210335	0.000158696	0.000178485	0.000261332	0.000177004	0.000184463	0.000200909	0.000242523	0.000337611	0.000269138	0.000325548	0.000365343	0.000476579	0.000488629	0.000207453	0.000377141	0.862323234	0.001355401	2.867932249	FALSE	0.000195944	0.000219705	0.165123592	0.453345702	0.343570497	FALSE	1.72E+00	0.005689948	2.244891723	FALSE
BOK	6.57E-06	9.37E-06	5.08E-06	6.36E-06	8.66E-06	6.53E-06	6.73E-06	5.51E-06	3.77E-06	6.91E-06	4.80E-06	8.22E-06	7.65E-06	7.10E-06	6.98E-06	5.23E-06	9.34E-06	6.40E-06	3.48E-06	6.39E-06	3.00E-06	3.35E-06	2.97E-06	2.63E-06	7.12E-06	3.63E-06	-0.969702114	0.001357385	2.867297073	FALSE	7.09E-06	5.99E-06	-0.243731735	0.261619926	0.582329182	FALSE	6.07E-01	0.0215016	1.667529228	FALSE
CRYL1	1.40E-05	1.43E-05	1.46E-05	1.37E-05	1.44E-05	9.33E-06	1.89E-05	1.79E-05	1.64E-05	1.23E-05	1.22E-05	2.00E-05	1.48E-05	1.47E-05	1.45E-05	1.40E-05	1.62E-05	1.99E-05	2.67E-05	2.00E-05	2.43E-05	2.21E-05	2.07E-05	3.10E-05	1.57E-05	2.41E-05	0.619586649	0.0013636	2.865312859	FALSE	1.34E-05	1.63E-05	0.282365069	0.099526791	1.002059997	FALSE	1.48E+00	0.004861952	2.313189324	FALSE
RAB2B	2.17E-05	3.00E-05	2.76E-05	2.30E-05	2.24E-05	1.85E-05	3.77E-05	3.13E-05	3.56E-05	3.32E-05	2.33E-05	4.33E-05	3.10E-05	2.80E-05	2.93E-05	2.01E-05	2.62E-05	3.80E-05	5.08E-05	4.25E-05	3.38E-05	4.64E-05	4.35E-05	5.36E-05	2.88E-05	4.51E-05	0.64828143	0.001365688	2.864648571	FALSE	2.39E-05	3.41E-05	0.512598395	0.010237926	1.989788026	FALSE	1.32E+00	0.01903753	1.720389394	FALSE
RABGEF1	4.09E-05	4.97E-05	3.92E-05	3.46E-05	3.84E-05	3.60E-05	5.45E-05	5.49E-05	4.93E-05	4.36E-05	4.15E-05	4.93E-05	3.44E-05	4.52E-05	3.97E-05	3.94E-05	4.31E-05	5.05E-05	6.51E-05	4.77E-05	5.20E-05	5.75E-05	6.36E-05	6.45E-05	4.21E-05	5.84E-05	0.473492874	0.001372648	2.862440673	FALSE	3.98E-05	4.88E-05	0.295677683	0.01591636	1.798156243	FALSE	1.20E+00	0.027991676	1.552971102	FALSE
UCHL3	0.000164285	0.000174226	0.000149909	0.00015665	0.000145379	0.00013053	0.000199043	0.000202362	0.000168299	0.000175093	0.00013956	0.000189109	0.000125362	0.000141223	0.000151837	0.000115306	0.000160613	0.000177399	0.000240382	0.000174649	0.000179538	0.000225736	0.000213645	0.000246644	0.00014529	0.000213432	0.554842723	0.001373429	2.862193929	FALSE	0.000153497	0.000178911	0.221036247	0.049859157	1.302255069	FALSE	1.19E+00	0.05220284	1.282305866	FALSE
MOB4	4.20E-05	5.59E-05	4.49E-05	4.51E-05	5.00E-05	3.65E-05	4.85E-05	5.88E-05	4.79E-05	4.81E-05	3.37E-05	5.54E-05	4.32E-05	5.03E-05	4.68E-05	3.69E-05	4.00E-05	4.80E-05	5.87E-05	5.19E-05	5.28E-05	5.42E-05	5.37E-05	5.43E-05	4.42E-05	5.43E-05	0.296017893	0.00138013	2.860079879	FALSE	4.57E-05	4.88E-05	0.092207863	0.513334886	0.289599221	FALSE	1.11E+00	0.163266708	0.787102365	FALSE
MYLK3	7.99E-05	6.10E-05	0.000230386	4.25E-05	0.000142653	8.17E-05	7.47E-05	8.20E-05	6.23E-05	7.38E-05	6.27E-05	7.44E-05	0.000113924	0.000106322	0.000117072	8.98E-05	0.000110657	0.000116357	2.20E-05	3.34E-05	6.18E-05	0.000104145	5.08E-05	5.81E-05	0.000109029	5.50E-05	-0.98683667	0.00138337	2.859061624	FALSE	0.000106368	7.17E-05	-0.569824144	0.251845464	0.598865866	FALSE	7.68E-01	0.196601396	0.706413403	FALSE
CDC7	2.50E-06	2.56E-06	1.97E-06	2.71E-06	1.81E-06	1.62E-06	1.84E-06	1.64E-06	1.52E-06	1.71E-06	1.67E-06	1.66E-06	1.53E-06	1.84E-06	1.13E-06	1.35E-06	1.42E-06	1.61E-06	1.10E-06	8.92E-07	1.01E-06	1.06E-06	7.58E-07	1.09E-06	1.48E-06	9.86E-07	-0.586228878	0.001401251	2.853484044	FALSE	2.19E-06	1.67E-06	-0.390967995	0.020429772	1.689736473	FALSE	5.89E-01	1.81085E-06	5.742116803	TRUE
MARCKS	0.000322052	0.000413532	0.000341679	0.000331604	0.000311596	0.000388925	0.000330836	0.000393974	0.000422422	0.000279285	0.000424463	0.000394872	0.000385161	0.000266024	0.000314041	0.000479868	0.000443704	0.000445205	0.000842275	0.000570435	0.000792474	0.000593794	0.000549588	0.00060048	0.000389	0.000658174	0.758698338	0.001409027	2.851080687	FALSE	0.000351565	0.000374309	0.090437948	0.446915598	0.349774488	FALSE	1.76E+00	0.000512253	3.290515171	FALSE
KIF3A	1.41E-05	1.68E-05	1.42E-05	1.46E-05	1.32E-05	1.11E-05	1.71E-05	2.22E-05	1.66E-05	1.27E-05	1.37E-05	1.60E-05	1.19E-05	1.39E-05	1.42E-05	1.24E-05	1.66E-05	1.60E-05	2.13E-05	1.72E-05	1.62E-05	2.00E-05	2.24E-05	2.11E-05	1.42E-05	1.97E-05	0.475034715	0.001409338	2.850984939	FALSE	1.40E-05	1.64E-05	0.226505235	0.156065761	0.806692366	FALSE	1.20E+00	0.077608727	1.110089441	FALSE
TMEM30A	1.90E-05	2.34E-05	3.08E-05	2.37E-05	4.04E-05	3.28E-05	1.99E-05	1.18E-05	2.63E-05	2.81E-05	1.88E-05	3.74E-05	2.69E-05	2.93E-05	3.69E-05	1.67E-05	2.10E-05	3.17E-05	1.48E-05	1.43E-05	1.38E-05	1.34E-05	1.26E-05	1.48E-05	2.71E-05	1.39E-05	-0.957104752	0.001410517	2.850621746	FALSE	2.83E-05	2.37E-05	-0.256325073	0.361166548	0.442292482	FALSE	5.88E-01	0.022841819	1.641269316	FALSE
PIP4K2A	4.35E-05	4.43E-05	2.81E-05	3.96E-05	3.83E-05	3.67E-05	4.54E-05	4.22E-05	4.00E-05	3.63E-05	3.40E-05	3.92E-05	3.95E-05	3.27E-05	3.70E-05	3.60E-05	4.11E-05	3.59E-05	4.76E-05	4.22E-05	4.27E-05	4.29E-05	4.68E-05	4.17E-05	3.70E-05	4.40E-05	0.247933436	0.001420021	2.847705244	FALSE	3.84E-05	3.95E-05	0.040116338	0.717632509	0.144097896	FALSE	1.11E+00	0.046295851	1.334457931	FALSE
AURKAIP1	4.88E-06	2.71E-06	1.14E-05	1.21E-05	1.74E-05	8.35E-06	1.73E-06	3.11E-06	1.84E-06	5.59E-06	3.19E-06	4.18E-06	5.86E-06	9.07E-06	1.15E-05	1.05E-05	3.78E-06	8.02E-06	2.96E-06	3.63E-06	3.09E-06	1.24E-06	3.01E-06	2.70E-06	8.12E-06	2.77E-06	-1.550369576	0.0014332	2.843693211	FALSE	9.48E-06	3.27E-06	-1.534961804	0.02024615	1.693657557	FALSE	8.47E-01	0.480877885	0.317965195	FALSE
USP47	5.94E-05	6.59E-05	6.04E-05	5.92E-05	6.02E-05	5.02E-05	7.27E-05	7.79E-05	6.81E-05	5.85E-05	5.25E-05	7.37E-05	5.72E-05	6.43E-05	5.78E-05	5.34E-05	6.52E-05	6.47E-05	8.03E-05	6.73E-05	6.61E-05	8.10E-05	7.96E-05	8.08E-05	6.04E-05	7.58E-05	0.327583712	0.001438572	2.842068498	FALSE	5.92E-05	6.72E-05	0.183565189	0.10460939	0.980429332	FALSE	1.13E+00	0.112516194	0.948784968	FALSE
FMR1	3.62E-05	3.80E-05	3.23E-05	3.51E-05	3.56E-05	2.69E-05	3.63E-05	3.80E-05	3.55E-05	3.10E-05	2.95E-05	3.29E-05	2.82E-05	3.24E-05	3.27E-05	2.43E-05	3.09E-05	3.64E-05	4.38E-05	3.43E-05	3.80E-05	4.27E-05	4.28E-05	4.37E-05	3.08E-05	4.09E-05	0.408046318	0.001447598	2.839352006	FALSE	3.40E-05	3.39E-05	-0.005695942	0.950442014	0.022074374	FALSE	1.21E+00	0.006885958	2.16203563	FALSE
APBB2	3.09E-05	3.39E-05	3.61E-05	3.34E-05	3.25E-05	2.72E-05	3.66E-05	3.82E-05	3.52E-05	3.07E-05	2.49E-05	3.50E-05	2.72E-05	3.04E-05	2.95E-05	2.65E-05	3.06E-05	3.82E-05	5.32E-05	3.66E-05	3.89E-05	4.58E-05	4.27E-05	5.39E-05	3.04E-05	4.52E-05	0.571706423	0.001456781	2.836605846	FALSE	3.23E-05	3.34E-05	0.048595142	0.645981944	0.189779621	FALSE	1.35E+00	0.007866869	2.1041981	FALSE
SH3KBP1	6.53E-05	7.77E-05	6.20E-05	6.06E-05	6.22E-05	5.70E-05	6.89E-05	9.11E-05	7.19E-05	5.42E-05	5.28E-05	6.26E-05	5.65E-05	5.18E-05	5.15E-05	5.49E-05	6.93E-05	7.21E-05	9.90E-05	7.19E-05	7.84E-05	8.59E-05	9.46E-05	0.000113708	5.93E-05	9.06E-05	0.609832042	0.001460747	2.835425138	FALSE	6.41E-05	6.69E-05	0.06159913	0.674073817	0.171292542	FALSE	1.35E+00	0.018727182	1.727527569	FALSE
PRXL2C	1.89E-05	1.98E-05	2.52E-05	2.51E-05	2.65E-05	2.38E-05	1.57E-05	1.41E-05	1.76E-05	1.74E-05	1.60E-05	2.17E-05	1.73E-05	2.06E-05	2.16E-05	1.40E-05	1.78E-05	2.72E-05	9.72E-06	8.94E-06	1.36E-05	1.01E-05	6.32E-06	1.34E-05	1.97E-05	1.03E-05	-0.932221448	0.001469261	2.832901189	FALSE	2.32E-05	1.71E-05	-0.442192849	0.004078899	2.38945709	FALSE	6.05E-01	0.001458473	2.836101577	FALSE
MYL9	0.001307799	0.00136867	0.001134802	0.001012424	0.000740199	0.000984847	0.001080966	0.001625209	0.001476534	0.000927974	0.001077082	0.001390134	0.00123829	0.001215752	0.001119176	0.001687069	0.001751055	0.001930499	0.002458349	0.001806377	0.002685605	0.002063683	0.002401681	0.002599317	0.001490307	0.002335835	0.648329212	0.001483667	2.828663695	FALSE	0.001091457	0.001262983	0.21058019	0.267256378	0.573071921	FALSE	1.85E+00	0.000121004	3.917200136	TRUE
USB1	1.90E-06	3.17E-06	9.57E-06	1.13E-05	9.46E-06	8.71E-06	8.69E-06	8.52E-06	1.25E-05	1.04E-05	8.36E-06	9.89E-06	5.85E-06	1.20E-05	9.59E-06	4.80E-06	6.62E-06	7.40E-06	2.81E-06	1.59E-06	3.44E-06	3.42E-06	3.06E-06	3.01E-06	7.70E-06	2.89E-06	-1.416131396	0.001492198	2.826173597	FALSE	7.36E-06	9.73E-06	0.402590757	0.194709667	0.710612486	FALSE	2.97E-01	2.17286E-06	5.662968234	TRUE
SRP9	0.000337897	0.000331532	0.000365461	0.000320326	0.000365917	0.000281834	0.000381039	0.000267378	0.000363806	0.000379933	0.000236936	0.000367858	0.000380067	0.000427469	0.000417124	0.000251939	0.000304473	0.000321825	0.000239705	0.000263492	0.000188638	0.000215135	0.000161679	0.000207804	0.000350483	0.000212742	-0.720237129	0.001498858	2.824239394	FALSE	0.000333828	0.000332825	-0.004339771	0.973054432	0.011862865	FALSE	6.39E-01	0.002426981	2.614933646	FALSE
ELAC1	7.20E-06	7.01E-06	6.31E-06	6.52E-06	6.01E-06	8.78E-06	8.23E-06	9.96E-06	5.82E-06	6.40E-06	5.35E-06	7.32E-06	4.27E-06	4.47E-06	4.61E-06	4.42E-06	6.91E-06	6.69E-06	8.55E-06	8.04E-06	1.21E-05	6.89E-06	9.04E-06	1.10E-05	5.23E-06	9.27E-06	0.826300341	0.001499495	2.824055013	FALSE	6.97E-06	7.18E-06	0.041842546	0.804714469	0.09435819	FALSE	1.29E+00	0.075418538	1.122521891	FALSE
EML2	8.65E-06	1.11E-05	8.43E-06	7.11E-06	8.33E-06	6.74E-06	1.24E-05	1.38E-05	1.23E-05	1.17E-05	8.63E-06	1.22E-05	1.04E-05	9.21E-06	8.58E-06	7.17E-06	7.89E-06	1.08E-05	1.87E-05	1.41E-05	9.33E-06	1.80E-05	1.63E-05	1.78E-05	9.00E-06	1.57E-05	0.80169872	0.001512845	2.820205532	FALSE	8.39E-06	1.19E-05	0.498473559	0.004395665	2.356975377	FALSE	1.32E+00	0.037792475	1.42259466	FALSE
USF1	1.12E-05	8.83E-06	7.91E-06	9.20E-06	9.53E-06	1.05E-05	1.04E-05	6.76E-06	9.19E-06	6.67E-06	6.02E-06	8.30E-06	7.90E-06	1.02E-05	8.86E-06	1.18E-05	9.86E-06	8.48E-06	6.15E-06	5.88E-06	5.74E-06	6.08E-06	6.68E-06	8.41E-06	9.51E-06	6.49E-06	-0.550753356	0.001518836	2.81848916	FALSE	9.53E-06	7.89E-06	-0.273127262	0.079805342	1.097968036	FALSE	8.23E-01	0.111596455	0.952349602	FALSE
ZC3H11A	1.96E-05	2.70E-05	1.97E-05	1.96E-05	1.80E-05	1.46E-05	2.40E-05	2.90E-05	2.14E-05	1.69E-05	1.68E-05	2.26E-05	1.95E-05	2.00E-05	1.99E-05	2.15E-05	1.78E-05	2.35E-05	3.49E-05	2.47E-05	2.67E-05	3.46E-05	4.24E-05	4.35E-05	2.04E-05	3.45E-05	0.75958743	0.001523153	2.817256329	FALSE	1.98E-05	2.18E-05	0.140868116	0.437924033	0.35860122	FALSE	1.58E+00	0.006368053	2.195993331	FALSE
SLC35C2	1.30E-06	4.94E-06	2.87E-06	2.93E-06	2.96E-06	1.60E-06	2.16E-06	3.34E-06	1.76E-06	1.33E-06	2.01E-06	1.74E-06	2.75E-06	2.41E-06	2.71E-06	2.20E-06	2.37E-06	2.04E-06	1.77E-06	1.47E-06	1.69E-06	1.19E-06	2.20E-06	1.48E-06	2.41E-06	1.63E-06	-0.56265727	0.001530942	2.815041186	FALSE	2.77E-06	2.06E-06	-0.427471501	0.261854208	0.581940442	FALSE	7.94E-01	0.206066711	0.68599216	FALSE
ZDHHC12	4.58E-06	4.00E-06	2.91E-06	2.97E-06	3.57E-06	1.96E-06	3.41E-06	3.07E-06	2.96E-06	2.01E-06	1.85E-06	3.68E-06	3.74E-06	4.60E-06	2.12E-06	3.19E-06	2.45E-06	2.56E-06	1.58E-06	1.90E-06	1.35E-06	1.25E-06	1.18E-06	8.07E-07	3.11E-06	1.34E-06	-1.211025585	0.001535747	2.813680406	FALSE	3.33E-06	2.83E-06	-0.236382899	0.322422686	0.491574408	FALSE	4.75E-01	0.001383036	2.859166592	FALSE
KCTD9	7.84E-05	9.26E-05	7.48E-05	8.36E-05	9.53E-05	6.87E-05	0.000110787	9.45E-05	8.90E-05	8.59E-05	6.69E-05	0.0001031	8.17E-05	7.91E-05	7.55E-05	6.91E-05	8.12E-05	9.45E-05	0.000145555	0.000120056	0.000125349	9.79E-05	0.000108287	9.77E-05	8.02E-05	0.000115816	0.53048938	0.001538972	2.812769151	FALSE	8.22E-05	9.17E-05	0.156903557	0.236702704	0.625796781	FALSE	1.26E+00	0.032989863	1.481619491	FALSE
ADGRA3	5.07E-06	6.61E-06	5.57E-06	5.16E-06	5.69E-06	6.23E-06	4.78E-06	4.77E-06	4.82E-06	4.62E-06	4.71E-06	4.76E-06	7.04E-06	4.05E-06	5.39E-06	2.79E-06	4.14E-06	8.72E-06	1.87E-06	9.01E-07	1.16E-06	1.47E-06	1.59E-06	1.75E-06	5.36E-06	1.46E-06	-1.877373597	0.00154623	2.810726037	FALSE	5.72E-06	4.74E-06	-0.271304717	0.00266042	2.575049812	FALSE	3.07E-01	1.06016E-09	8.974627083	TRUE
FBXL4	2.34E-06	3.27E-06	3.37E-06	2.19E-06	3.27E-06	2.34E-06	3.72E-06	1.91E-06	1.32E-06	2.14E-06	1.42E-06	2.43E-06	2.60E-06	2.09E-06	2.54E-06	2.48E-06	2.81E-06	3.01E-06	2.09E-06	1.12E-06	1.57E-06	1.36E-06	1.46E-06	2.25E-06	2.59E-06	1.64E-06	-0.655011143	0.00154755	2.810355196	FALSE	2.80E-06	2.16E-06	-0.375419578	0.160600892	0.794252047	FALSE	7.62E-01	0.226632052	0.644678669	FALSE
XPO6	7.84E-05	8.19E-05	6.86E-05	7.90E-05	7.77E-05	6.05E-05	8.77E-05	8.44E-05	7.73E-05	6.88E-05	6.33E-05	7.96E-05	6.84E-05	7.41E-05	7.19E-05	6.16E-05	8.20E-05	8.47E-05	6.50E-05	5.58E-05	5.33E-05	5.69E-05	5.66E-05	5.52E-05	7.38E-05	5.71E-05	-0.369301106	0.001550619	2.809494762	FALSE	7.43E-05	7.68E-05	0.047294735	0.634038414	0.197884429	FALSE	7.44E-01	0.000768284	3.114478068	FALSE
SDC4	5.60E-05	7.69E-05	7.58E-05	6.65E-05	6.64E-05	7.43E-05	7.03E-05	5.48E-05	8.45E-05	6.90E-05	7.44E-05	9.60E-05	6.89E-05	6.06E-05	6.83E-05	7.72E-05	8.34E-05	9.10E-05	4.03E-05	4.68E-05	5.59E-05	4.88E-05	4.57E-05	6.43E-05	7.49E-05	5.03E-05	-0.574309144	0.00155955	2.807000675	FALSE	6.93E-05	7.48E-05	0.110208653	0.425338419	0.371265388	FALSE	6.72E-01	0.004504223	2.346380095	FALSE
ERC1	5.56E-05	6.19E-05	6.45E-05	6.29E-05	5.90E-05	5.12E-05	6.51E-05	7.05E-05	7.25E-05	5.54E-05	5.42E-05	7.68E-05	5.40E-05	5.36E-05	5.34E-05	4.49E-05	5.39E-05	6.00E-05	7.73E-05	6.16E-05	5.96E-05	6.72E-05	7.05E-05	7.63E-05	5.33E-05	6.87E-05	0.367004087	0.001563932	2.805782256	FALSE	5.92E-05	6.57E-05	0.151260783	0.160653247	0.794110491	FALSE	1.05E+00	0.550223228	0.25946108	FALSE
KDM4B	1.49E-05	2.03E-05	1.47E-05	1.22E-05	1.83E-05	1.57E-05	1.77E-05	1.67E-05	1.71E-05	1.76E-05	1.08E-05	2.37E-05	1.57E-05	1.65E-05	1.42E-05	1.56E-05	1.77E-05	1.79E-05	1.24E-05	8.28E-06	1.20E-05	1.02E-05	1.28E-05	1.45E-05	1.63E-05	1.17E-05	-0.47250807	0.001575722	2.802520497	FALSE	1.60E-05	1.73E-05	0.108659269	0.551286741	0.258622453	FALSE	6.79E-01	0.014787909	1.830093225	FALSE
NFKB1	3.70E-05	3.83E-05	4.10E-05	4.29E-05	4.26E-05	3.13E-05	4.48E-05	4.36E-05	4.25E-05	4.40E-05	3.30E-05	4.73E-05	3.41E-05	4.06E-05	4.41E-05	3.69E-05	4.25E-05	4.82E-05	5.19E-05	5.17E-05	5.28E-05	4.69E-05	5.17E-05	4.94E-05	4.11E-05	5.07E-05	0.303858612	0.001604059	2.794779677	FALSE	3.88E-05	4.25E-05	0.130687449	0.201293584	0.696170068	FALSE	1.19E+00	0.003895419	2.409445874	FALSE
SLC29A1	2.58E-05	2.70E-05	3.45E-05	2.98E-05	3.91E-05	4.79E-05	3.01E-05	1.26E-05	5.12E-05	4.04E-05	3.31E-05	4.90E-05	3.17E-05	2.52E-05	3.62E-05	3.29E-05	3.83E-05	4.62E-05	2.72E-05	1.15E-05	1.04E-05	1.53E-05	1.26E-05	2.58E-05	3.51E-05	1.71E-05	-1.035049394	0.001610832	2.792949723	FALSE	3.40E-05	3.61E-05	0.083795721	0.768799599	0.114186852	FALSE	4.75E-01	0.01607818	1.793763127	FALSE
LIPA	1.16E-05	9.73E-06	8.39E-06	9.72E-06	1.01E-05	9.03E-06	9.82E-06	9.27E-06	9.46E-06	9.11E-06	8.10E-06	1.08E-05	8.14E-06	9.06E-06	9.24E-06	8.44E-06	1.04E-05	1.09E-05	8.00E-06	5.61E-06	7.80E-06	6.51E-06	6.12E-06	4.73E-06	9.36E-06	6.46E-06	-0.534617872	0.001633549	2.786867828	FALSE	9.75E-06	9.42E-06	-0.049432658	0.575834938	0.239701989	FALSE	6.86E-01	0.000847614	3.071801696	FALSE
FAM171B	2.33E-06	1.39E-06	2.34E-06	1.98E-06	3.13E-06	2.14E-06	4.30E-06	2.37E-06	2.97E-06	3.16E-06	2.06E-06	2.28E-06	8.17E-07	1.40E-06	2.09E-06	2.04E-06	1.93E-06	2.58E-06	7.14E-07	7.29E-07	7.81E-07	7.01E-07	7.37E-07	7.55E-07	1.81E-06	7.36E-07	-1.297914453	0.001633864	2.786784196	FALSE	2.22E-06	2.86E-06	0.366241417	0.148283824	0.828906222	FALSE	2.58E-01	9.0852E-05	4.041665446	TRUE
GAB2	4.79E-06	5.39E-06	4.13E-06	3.68E-06	3.54E-06	4.73E-06	5.21E-06	5.31E-06	5.54E-06	4.18E-06	3.43E-06	5.90E-06	3.81E-06	5.95E-06	3.82E-06	3.46E-06	5.30E-06	4.02E-06	7.25E-06	5.23E-06	6.64E-06	6.52E-06	6.44E-06	6.92E-06	4.39E-06	6.50E-06	0.564878271	0.001636457	2.786095307	FALSE	4.38E-06	4.93E-06	0.171436022	0.276222874	0.558740361	FALSE	1.32E+00	0.007698028	2.113620499	FALSE
ZNF593	1.84E-05	1.70E-05	9.53E-06	1.34E-05	2.35E-05	8.65E-06	2.29E-05	2.12E-05	1.51E-05	1.22E-05	1.29E-05	1.76E-05	1.38E-05	1.24E-05	1.18E-05	1.97E-05	9.96E-06	1.15E-05	2.29E-05	2.46E-05	2.46E-05	1.77E-05	1.89E-05	3.06E-05	1.32E-05	2.32E-05	0.815084731	0.001641402	2.784784965	FALSE	1.51E-05	1.70E-05	0.17314194	0.526333718	0.278738807	FALSE	1.37E+00	0.038345201	1.416288976	FALSE
MYD88	1.30E-05	1.33E-05	9.43E-06	1.10E-05	6.61E-06	9.40E-06	1.63E-05	1.61E-05	1.19E-05	1.05E-05	7.35E-06	1.26E-05	1.36E-05	1.00E-05	1.33E-05	1.27E-05	1.56E-05	1.69E-05	1.82E-05	1.70E-05	1.69E-05	2.01E-05	2.09E-05	2.11E-05	1.37E-05	1.90E-05	0.474059374	0.001644685	2.783917377	FALSE	1.05E-05	1.25E-05	0.252116915	0.276095939	0.558939981	FALSE	1.53E+00	0.002076344	2.682700695	FALSE
CFL1	0.006905665	0.005865727	0.004126554	0.004928907	0.003912478	0.004887073	0.005739074	0.007674596	0.006799826	0.004902388	0.005637063	0.005083118	0.004667401	0.00491213	0.004845372	0.006863542	0.006422555	0.006324545	0.006457445	0.007549874	0.010181083	0.008809156	0.009217261	0.008895722	0.005672591	0.008518424	0.586578675	0.001644762	2.783896929	FALSE	0.005104401	0.005972677	0.22663624	0.199170644	0.700774672	FALSE	1.43E+00	0.004240465	2.372586526	FALSE
RPL18A	0.000526322	0.000483646	0.000825311	0.001105674	0.001078575	0.001003429	0.000662218	0.000461179	0.000906644	0.001172177	0.001072048	0.000968882	0.000839418	0.00076752	0.000974341	0.000696833	0.000672551	0.000914826	0.000344991	0.000637545	0.000541799	0.000592071	0.000517521	0.000582334	0.000810915	0.000536044	-0.597200179	0.001659575	2.780002992	FALSE	0.00083716	0.000873858	0.061896235	0.819147175	0.086638062	FALSE	6.13E-01	0.015723031	1.80346373	FALSE
MIER1	2.05E-05	2.00E-05	1.52E-05	1.94E-05	1.61E-05	1.65E-05	2.02E-05	2.61E-05	2.34E-05	1.68E-05	1.68E-05	1.96E-05	1.66E-05	1.80E-05	1.63E-05	1.61E-05	1.96E-05	2.40E-05	3.03E-05	2.27E-05	2.34E-05	2.55E-05	2.63E-05	2.49E-05	1.84E-05	2.55E-05	0.469032765	0.001660314	2.779809652	FALSE	1.80E-05	2.05E-05	0.190960604	0.182758379	0.738122703	FALSE	1.24E+00	0.022750088	1.64301691	FALSE
NEDD4L	5.73E-05	6.78E-05	5.68E-05	4.98E-05	4.85E-05	5.21E-05	7.62E-05	6.48E-05	7.59E-05	5.62E-05	6.24E-05	7.36E-05	5.31E-05	5.62E-05	6.11E-05	5.93E-05	7.89E-05	6.76E-05	9.54E-05	7.75E-05	0.000108047	8.13E-05	7.89E-05	0.00010139	6.27E-05	9.04E-05	0.52841107	0.00166324	2.779045063	FALSE	5.54E-05	6.82E-05	0.299257977	0.0163578	1.7862751	FALSE	1.33E+00	0.005241124	2.280575586	FALSE
OGA	6.69E-05	6.86E-05	6.71E-05	6.58E-05	6.37E-05	6.82E-05	7.37E-05	6.53E-05	6.82E-05	6.50E-05	6.76E-05	7.45E-05	7.03E-05	6.54E-05	7.34E-05	6.26E-05	7.56E-05	8.87E-05	5.99E-05	4.83E-05	4.52E-05	5.79E-05	5.40E-05	5.71E-05	7.27E-05	5.37E-05	-0.436181007	0.00167642	2.775617108	FALSE	6.67E-05	6.90E-05	0.04941083	0.232805928	0.633005965	FALSE	7.78E-01	0.000359712	3.444045403	FALSE
CAVIN2	2.38E-05	2.87E-05	2.44E-05	2.63E-05	2.93E-05	1.78E-05	3.12E-05	3.40E-05	2.75E-05	2.43E-05	2.25E-05	3.11E-05	3.45E-05	3.66E-05	3.22E-05	2.27E-05	3.26E-05	3.40E-05	5.34E-05	3.81E-05	4.66E-05	4.12E-05	4.28E-05	4.50E-05	3.21E-05	4.45E-05	0.471927351	0.001680122	2.774659201	FALSE	2.50E-05	2.84E-05	0.18284875	0.205032113	0.688178113	FALSE	1.57E+00	0.000192963	3.714526603	TRUE
GGA2	9.23E-05	9.40E-05	0.000100869	0.000103319	0.00011149	0.000101157	0.00010586	9.15E-05	0.00010429	9.03E-05	9.84E-05	8.94E-05	0.000105182	0.000102877	0.000113437	7.22E-05	0.00010492	0.000122038	7.73E-05	6.99E-05	5.63E-05	7.24E-05	7.73E-05	7.36E-05	0.000103443	7.11E-05	-0.539923745	0.00168596	2.773152622	FALSE	0.000100526	9.66E-05	-0.057048073	0.363880745	0.439040925	FALSE	7.36E-01	0.000161643	3.791442529	TRUE
PCGF2	1.30E-05	2.10E-05	2.35E-05	2.12E-05	2.70E-05	1.61E-05	1.96E-05	1.81E-05	1.41E-05	2.07E-05	1.06E-05	1.41E-05	1.53E-05	1.83E-05	1.86E-05	1.91E-05	1.45E-05	2.39E-05	1.40E-05	1.21E-05	1.26E-05	1.18E-05	1.17E-05	1.14E-05	1.83E-05	1.23E-05	-0.573257173	0.001696537	2.770436643	FALSE	2.03E-05	1.62E-05	-0.325344262	0.145646137	0.836701031	FALSE	7.58E-01	0.037362697	1.427561778	FALSE
RNF113A	1.46E-05	1.30E-05	1.46E-05	1.68E-05	1.83E-05	1.04E-05	1.66E-05	1.22E-05	1.32E-05	1.10E-05	1.19E-05	1.71E-05	1.31E-05	1.31E-05	1.47E-05	1.70E-05	1.42E-05	1.66E-05	1.08E-05	1.15E-05	1.23E-05	1.11E-05	1.27E-05	1.06E-05	1.48E-05	1.15E-05	-0.361354703	0.001708346	2.767424158	FALSE	1.46E-05	1.37E-05	-0.097250326	0.551533654	0.258427982	FALSE	8.42E-01	0.079950831	1.097177018	FALSE
PLAT	5.49E-05	5.59E-05	6.79E-05	6.06E-05	0.000133295	0.000101332	3.47E-05	2.36E-05	4.55E-05	3.39E-05	5.02E-05	9.32E-05	4.05E-05	2.91E-05	3.20E-05	2.69E-05	3.60E-05	4.28E-05	2.13E-05	1.90E-05	2.45E-05	1.93E-05	1.93E-05	2.80E-05	3.46E-05	2.19E-05	-0.656793736	0.001711242	2.76668869	FALSE	7.90E-05	4.68E-05	-0.754011992	0.077821035	1.108902996	FALSE	4.68E-01	0.033744976	1.471790877	FALSE
CYLD	5.10E-05	5.62E-05	5.11E-05	5.23E-05	5.54E-05	4.07E-05	7.25E-05	5.98E-05	6.00E-05	5.00E-05	4.13E-05	6.91E-05	5.32E-05	5.82E-05	5.56E-05	5.08E-05	5.02E-05	6.28E-05	6.40E-05	5.89E-05	7.01E-05	6.62E-05	6.94E-05	7.14E-05	5.51E-05	6.67E-05	0.27429588	0.001711598	2.766598111	FALSE	5.11E-05	5.88E-05	0.202120116	0.176034545	0.754402098	FALSE	1.13E+00	0.155085161	0.809429754	FALSE
HSP90AA1	0.006233432	0.005691152	0.004614863	0.00476239	0.004264953	0.004893267	0.005980869	0.007287642	0.006670306	0.006013514	0.007046328	0.005216514	0.005012694	0.004513019	0.00462812	0.005150276	0.005616706	0.004905484	0.005327564	0.006039899	0.006383814	0.006074005	0.006555939	0.005678121	0.00497105	0.00600989	0.273788085	0.001716967	2.765238041	FALSE	0.005076676	0.006369196	0.327226939	0.014280123	1.84526806	FALSE	9.44E-01	0.349320926	0.456775398	FALSE
KLHL26	5.84E-06	6.47E-06	5.32E-06	5.60E-06	5.68E-06	4.35E-06	5.33E-06	6.20E-06	5.20E-06	5.30E-06	5.13E-06	5.45E-06	4.07E-06	5.32E-06	5.85E-06	3.35E-06	5.09E-06	4.83E-06	6.55E-06	6.03E-06	7.42E-06	6.96E-06	5.84E-06	7.23E-06	4.75E-06	6.67E-06	0.489554825	0.001721587	2.764071116	FALSE	5.55E-06	5.44E-06	-0.028872246	0.744322901	0.128238618	FALSE	1.23E+00	0.002448623	2.611078053	FALSE
CASP2	3.12E-05	3.21E-05	3.40E-05	3.39E-05	3.37E-05	2.25E-05	2.74E-05	2.53E-05	2.90E-05	2.21E-05	1.73E-05	2.77E-05	2.33E-05	2.86E-05	2.52E-05	2.05E-05	2.58E-05	3.01E-05	2.23E-05	1.60E-05	1.19E-05	1.59E-05	1.81E-05	1.83E-05	2.56E-05	1.71E-05	-0.582303213	0.001725008	2.763208786	FALSE	3.12E-05	2.48E-05	-0.332649038	0.029737953	1.526688933	FALSE	6.89E-01	0.006991296	2.155442316	FALSE
RFWD3	5.13E-06	7.08E-06	7.51E-06	7.58E-06	7.13E-06	3.41E-06	6.30E-06	3.67E-06	3.69E-06	4.22E-06	2.21E-06	7.20E-06	4.24E-06	5.06E-06	5.75E-06	5.93E-06	3.36E-06	8.17E-06	3.46E-06	1.31E-06	1.07E-06	2.97E-06	1.33E-06	2.34E-06	5.42E-06	2.08E-06	-1.3806114	0.001727257	2.762643099	FALSE	6.31E-06	4.55E-06	-0.471764133	0.115806747	0.936266139	FALSE	4.57E-01	0.016555898	1.781047257	FALSE
GORASP2	0.00016343	0.000192061	0.000145795	0.000147723	0.000163864	0.000150739	0.000184726	0.000197182	0.000186397	0.000132459	0.000140847	0.000198666	0.000140464	0.000160694	0.000147247	0.000143337	0.000139668	0.000165687	0.000248983	0.000172345	0.000181673	0.000222092	0.000185304	0.000209362	0.000149516	0.000203293	0.443259322	0.001727684	2.762535609	FALSE	0.000160602	0.000173379	0.110444156	0.37687574	0.423801818	FALSE	1.17E+00	0.105262	0.977728383	FALSE
CALM1;CALM2;CALM3	0.002083922	0.002143784	0.00171252	0.001372101	0.00100808	0.001690964	0.001884578	0.002811869	0.002143564	0.001245438	0.00201827	0.001762241	0.00139903	0.001590302	0.001296927	0.00280305	0.002350897	0.002103379	0.003047257	0.002813027	0.004996986	0.003388137	0.003524629	0.004315372	0.001923931	0.003680901	0.936002041	0.001733758	2.761011542	FALSE	0.001668562	0.00197766	0.245189375	0.284499015	0.545919233	FALSE	1.86E+00	0.001571392	2.803715478	FALSE
MAPKAPK2	4.54E-05	5.05E-05	5.00E-05	5.66E-05	5.10E-05	3.95E-05	4.52E-05	4.99E-05	4.34E-05	4.98E-05	3.15E-05	4.79E-05	4.74E-05	4.38E-05	4.96E-05	3.78E-05	4.55E-05	4.78E-05	4.04E-05	3.43E-05	2.92E-05	3.90E-05	3.54E-05	3.35E-05	4.53E-05	3.53E-05	-0.360893147	0.001734104	2.760924802	FALSE	4.88E-05	4.46E-05	-0.130650662	0.277849268	0.556190743	FALSE	7.91E-01	0.017079486	1.767525192	FALSE
CSGALNACT2	5.30E-06	2.98E-06	4.67E-06	4.70E-06	5.13E-06	5.27E-06	6.83E-06	5.00E-06	5.40E-06	3.96E-06	5.12E-06	5.94E-06	3.26E-06	3.70E-06	4.60E-06	5.37E-06	3.59E-06	5.41E-06	7.26E-06	5.04E-06	8.18E-06	6.30E-06	7.46E-06	8.89E-06	4.32E-06	7.19E-06	0.73411883	0.001740946	2.759214681	FALSE	4.67E-06	5.37E-06	0.200907533	0.217078339	0.663383511	FALSE	1.34E+00	0.023961308	1.620489478	FALSE
IGF2BP1	3.72E-05	4.56E-05	4.23E-05	3.90E-05	4.39E-05	3.58E-05	4.18E-05	4.91E-05	3.88E-05	3.89E-05	3.15E-05	4.39E-05	3.78E-05	4.22E-05	3.82E-05	3.10E-05	4.08E-05	3.96E-05	5.09E-05	4.45E-05	5.01E-05	4.25E-05	5.57E-05	5.50E-05	3.83E-05	4.98E-05	0.379631589	0.001749977	2.75696766	FALSE	4.06E-05	4.07E-05	0.001461521	0.988854575	0.004867573	FALSE	1.22E+00	0.018526412	1.732208691	FALSE
SLC2A3	6.64E-06	6.75E-06	1.16E-05	1.14E-05	1.57E-05	1.14E-05	1.31E-05	6.92E-06	1.50E-05	1.75E-05	1.56E-05	2.54E-05	9.11E-06	6.19E-06	9.42E-06	6.43E-06	9.48E-06	8.87E-06	1.65E-05	1.43E-05	1.02E-05	1.35E-05	1.32E-05	2.01E-05	8.25E-06	1.46E-05	0.827152042	0.001751808	2.756513575	FALSE	1.06E-05	1.56E-05	0.558971741	0.107417781	0.968923825	FALSE	9.39E-01	0.741627259	0.129814316	FALSE
TNFRSF10D	6.11E-06	7.05E-06	7.05E-06	7.49E-06	9.37E-06	7.87E-06	6.22E-06	4.14E-06	6.62E-06	5.89E-06	4.20E-06	8.76E-06	6.51E-06	5.91E-06	7.29E-06	7.64E-06	5.75E-06	8.77E-06	4.79E-06	3.40E-06	3.02E-06	3.50E-06	4.04E-06	6.18E-06	6.98E-06	4.15E-06	-0.74850497	0.001756844	2.755266815	FALSE	7.49E-06	5.97E-06	-0.326633186	0.097826476	1.009543593	FALSE	6.96E-01	0.057647265	1.239221294	FALSE
DNM1L	0.000169357	0.000185786	0.000187163	0.000200503	0.000223483	0.000179209	0.000205016	0.000204256	0.000217828	0.000182687	0.00017583	0.000241009	0.000144477	0.000137592	0.000141087	0.000118159	0.000142017	0.000160911	0.000214178	0.000164966	0.000157809	0.000187759	0.000180579	0.000190695	0.000140707	0.000182664	0.37649892	0.001763116	2.753719017	FALSE	0.000190917	0.000204438	0.098716226	0.300654245	0.521932659	FALSE	8.93E-01	0.11684492	0.932390163	FALSE
DOCK4	7.24E-06	6.58E-06	5.44E-06	4.64E-06	5.86E-06	5.08E-06	8.67E-06	7.02E-06	7.95E-06	6.10E-06	5.00E-06	7.97E-06	3.39E-06	4.00E-06	3.77E-06	4.17E-06	4.46E-06	3.35E-06	6.55E-06	4.35E-06	7.23E-06	5.59E-06	6.05E-06	8.36E-06	3.86E-06	6.36E-06	0.720582386	0.001773154	2.751253624	FALSE	5.81E-06	7.12E-06	0.294331041	0.083553471	1.078035505	FALSE	8.93E-01	0.357787277	0.446375107	FALSE
TGFB2	3.22E-05	3.95E-05	3.55E-05	3.31E-05	3.75E-05	3.17E-05	2.25E-05	1.70E-05	2.09E-05	2.27E-05	2.10E-05	2.42E-05	7.44E-05	6.72E-05	5.70E-05	4.69E-05	5.25E-05	4.31E-05	3.39E-05	4.45E-05	2.73E-05	3.61E-05	3.08E-05	2.61E-05	5.68E-05	3.31E-05	-0.779253482	0.001773559	2.751154327	FALSE	3.49E-05	2.14E-05	-0.707707921	8.55E-06	5.067906845	TRUE	1.55E+00	0.002511801	2.60001478	FALSE
RBM4	0.000143344	0.00015527	0.000137806	0.000147026	0.00016627	0.000124482	0.000145492	0.00011743	0.000124758	0.00012749	0.000100202	0.000150304	0.000118305	0.000145299	0.000141033	0.000107598	0.000127971	0.000151055	0.000102701	8.60E-05	8.16E-05	0.000100577	9.68E-05	0.000112938	0.000131877	9.68E-05	-0.446554436	0.001776731	2.750378274	FALSE	0.0001457	0.000127613	-0.191224674	0.087307665	1.058947628	FALSE	7.58E-01	0.005910897	2.228346609	FALSE
TYSND1	1.14E-05	1.46E-05	1.27E-05	1.30E-05	1.67E-05	1.16E-05	1.62E-05	9.80E-06	1.16E-05	1.06E-05	6.10E-06	1.40E-05	1.16E-05	1.19E-05	1.37E-05	1.02E-05	1.16E-05	1.46E-05	9.97E-06	7.30E-06	6.32E-06	7.68E-06	8.55E-06	1.05E-05	1.23E-05	8.39E-06	-0.548669701	0.001779678	2.749658686	FALSE	1.33E-05	1.14E-05	-0.227527039	0.265823138	0.57540722	FALSE	7.36E-01	0.085245307	1.069329521	FALSE
CA13	3.21E-05	3.92E-05	3.87E-05	3.68E-05	3.38E-05	2.39E-05	3.50E-05	5.56E-05	3.18E-05	2.60E-05	2.92E-05	3.21E-05	3.14E-05	3.47E-05	3.74E-05	2.48E-05	3.16E-05	4.20E-05	6.48E-05	4.36E-05	4.00E-05	5.42E-05	6.32E-05	5.66E-05	3.36E-05	5.37E-05	0.675949901	0.00179287	2.746451124	FALSE	3.41E-05	3.49E-05	0.034878482	0.868365423	0.061297478	FALSE	1.54E+00	0.010344965	1.985270955	FALSE
TSPAN10	7.54E-06	6.25E-06	4.87E-06	7.07E-06	6.79E-06	8.83E-06	7.85E-06	6.03E-06	6.23E-06	5.57E-06	5.88E-06	7.84E-06	5.58E-06	6.30E-06	8.18E-06	8.29E-06	6.72E-06	8.20E-06	3.90E-06	5.90E-06	4.33E-06	5.70E-06	3.43E-06	3.97E-06	7.21E-06	4.54E-06	-0.667012814	0.001795765	2.745750471	FALSE	6.89E-06	6.57E-06	-0.069880828	0.641692963	0.192672723	FALSE	6.92E-01	0.006240953	2.204749103	FALSE
BEX3	7.07E-06	1.73E-05	8.79E-06	7.73E-06	6.92E-06	6.19E-06	9.52E-06	8.02E-06	4.04E-06	6.42E-06	5.69E-06	7.39E-06	7.47E-06	9.70E-06	6.89E-06	1.47E-05	5.52E-06	1.38E-05	3.98E-06	2.27E-06	2.91E-06	2.98E-06	3.11E-06	3.17E-06	9.68E-06	3.07E-06	-1.656847262	0.0017977	2.74528287	FALSE	9.00E-06	6.85E-06	-0.394324225	0.275458217	0.559944268	FALSE	4.48E-01	0.00090147	3.045048654	FALSE
EVI2B	1.70E-06	3.00E-06	2.14E-06	1.38E-06	3.08E-06	1.05E-06	2.58E-06	5.31E-06	4.76E-06	1.60E-06	2.19E-06	4.71E-06	3.49E-06	1.41E-06	1.81E-06	3.99E-06	4.51E-06	3.27E-06	1.19E-05	3.01E-06	9.22E-06	1.04E-05	8.53E-06	1.22E-05	3.08E-06	9.20E-06	1.579888605	0.001802576	2.744106345	FALSE	2.06E-06	3.52E-06	0.774957301	0.073285893	1.134979615	FALSE	2.61E+00	0.003756705	2.425192873	FALSE
VPS26C	3.27E-05	3.68E-05	2.87E-05	2.95E-05	2.79E-05	2.54E-05	3.68E-05	4.24E-05	3.62E-05	3.09E-05	2.09E-05	3.34E-05	2.65E-05	3.54E-05	3.11E-05	2.68E-05	3.53E-05	3.62E-05	5.17E-05	3.59E-05	4.24E-05	4.37E-05	4.34E-05	4.31E-05	3.19E-05	4.34E-05	0.444387634	0.00180347	2.743891016	FALSE	3.01E-05	3.34E-05	0.148754097	0.356461906	0.447986875	FALSE	1.30E+00	0.019727759	1.704922236	FALSE
IFIT1	1.69E-05	2.30E-05	2.25E-05	1.85E-05	2.07E-05	1.47E-05	3.45E-05	3.93E-05	3.61E-05	3.79E-05	2.33E-05	3.70E-05	1.81E-05	1.98E-05	2.18E-05	1.38E-05	1.54E-05	1.91E-05	2.36E-05	2.10E-05	2.55E-05	2.94E-05	3.19E-05	3.11E-05	1.80E-05	2.71E-05	0.589466705	0.001803544	2.743873297	FALSE	1.94E-05	3.47E-05	0.839359202	0.000219455	3.658654882	FALSE	7.80E-01	0.027903262	1.554345016	FALSE
PLEKHA2	3.99E-05	4.44E-05	4.14E-05	3.87E-05	3.27E-05	3.24E-05	3.65E-05	3.54E-05	3.31E-05	3.04E-05	2.22E-05	3.60E-05	3.85E-05	4.00E-05	3.91E-05	3.58E-05	3.23E-05	4.26E-05	3.15E-05	3.21E-05	2.34E-05	3.32E-05	2.69E-05	2.78E-05	3.80E-05	2.92E-05	-0.383997614	0.001803548	2.743872283	FALSE	3.82E-05	3.23E-05	-0.244686925	0.071354601	1.14657802	FALSE	9.03E-01	0.272109471	0.565256341	FALSE
TROAP	2.22E-06	2.20E-06	4.69E-06	5.48E-06	5.16E-06	3.26E-06	1.09E-06	3.27E-06	2.02E-06	3.37E-06	2.88E-06	1.61E-06	3.34E-06	4.45E-06	3.64E-06	2.16E-06	1.56E-06	1.07E-06	6.14E-06	3.46E-06	5.90E-06	6.26E-06	6.17E-06	5.69E-06	2.71E-06	5.60E-06	1.050776695	0.001841907	2.734732262	FALSE	3.83E-06	2.37E-06	-0.691717103	0.06756777	1.170260414	FALSE	2.36E+00	0.000240331	3.619190041	TRUE
MLPH	3.39E-05	3.47E-05	3.44E-05	3.68E-05	3.44E-05	2.50E-05	2.04E-05	1.97E-05	1.88E-05	1.61E-05	1.04E-05	1.65E-05	1.61E-05	1.80E-05	2.19E-05	1.61E-05	2.21E-05	2.91E-05	1.12E-05	7.88E-06	8.43E-06	1.06E-05	1.29E-05	1.47E-05	2.05E-05	1.10E-05	-0.907894988	0.001844771	2.734057601	FALSE	3.32E-05	1.70E-05	-0.96671148	2.99E-05	4.523816071	TRUE	6.45E-01	0.007868451	2.10411078	FALSE
GGH	2.04E-05	2.31E-05	5.30E-05	3.77E-05	6.84E-05	5.11E-05	2.44E-05	1.97E-05	3.38E-05	4.66E-05	3.93E-05	5.01E-05	3.98E-05	3.95E-05	4.73E-05	2.49E-05	2.99E-05	2.95E-05	2.18E-05	2.15E-05	1.95E-05	2.21E-05	2.01E-05	1.77E-05	3.51E-05	2.04E-05	-0.781814622	0.001850815	2.732637006	FALSE	4.23E-05	3.56E-05	-0.247006445	0.480134439	0.318637142	FALSE	5.73E-01	0.011971306	1.921858456	FALSE
PLGRKT	4.14E-05	3.64E-05	3.01E-05	3.46E-05	3.39E-05	3.14E-05	3.93E-05	4.12E-05	4.22E-05	3.73E-05	4.65E-05	3.65E-05	2.94E-05	2.91E-05	2.80E-05	3.02E-05	3.70E-05	3.14E-05	4.37E-05	3.50E-05	5.90E-05	4.41E-05	5.65E-05	4.47E-05	3.08E-05	4.72E-05	0.613332373	0.001853464	2.732015732	FALSE	3.46E-05	4.05E-05	0.225928544	0.024315067	1.614124522	FALSE	1.16E+00	0.122848346	0.910630685	FALSE
GCLC	3.41E-05	3.43E-05	3.23E-05	2.97E-05	2.84E-05	2.57E-05	4.23E-05	3.98E-05	3.75E-05	3.63E-05	2.81E-05	3.59E-05	3.68E-05	3.43E-05	3.89E-05	2.34E-05	3.16E-05	3.82E-05	4.99E-05	4.42E-05	4.44E-05	4.10E-05	4.38E-05	4.97E-05	3.39E-05	4.55E-05	0.426480907	0.001857082	2.731168881	FALSE	3.08E-05	3.66E-05	0.251903942	0.035228107	1.453110691	FALSE	1.24E+00	0.004655538	2.332030121	FALSE
DNAJB11	0.000122385	0.000120548	0.000111855	0.000114137	0.000106938	9.63E-05	0.000125017	0.000139102	0.000125523	9.01E-05	6.31E-05	0.000126214	0.000106976	9.95E-05	0.00011525	9.80E-05	0.000134185	0.000148308	0.000211669	0.000153689	0.000131927	0.000203702	0.000206813	0.000222343	0.00011703	0.000188357	0.686590878	0.001868533	2.728499272	FALSE	0.000112035	0.000111513	-0.006738253	0.967252035	0.014460348	FALSE	1.69E+00	0.002336625	2.631411024	FALSE
SLC10A7	1.19E-06	1.91E-06	3.09E-06	1.52E-06	2.58E-06	4.77E-06	3.66E-06	2.68E-06	4.19E-06	2.63E-06	3.28E-06	2.41E-06	1.95E-06	2.72E-06	2.58E-06	2.87E-06	2.62E-06	1.92E-06	1.68E-06	2.08E-06	1.24E-06	1.53E-06	1.66E-06	1.39E-06	2.44E-06	1.60E-06	-0.615172661	0.001876767	2.726589546	FALSE	2.51E-06	3.14E-06	0.322384356	0.321787313	0.492431083	FALSE	5.08E-01	0.000498489	3.302344475	FALSE
PPP6R3	6.13E-05	6.32E-05	5.60E-05	6.10E-05	6.67E-05	4.64E-05	7.93E-05	8.42E-05	6.32E-05	5.99E-05	4.84E-05	6.37E-05	5.68E-05	6.11E-05	5.98E-05	5.50E-05	5.93E-05	7.57E-05	9.23E-05	7.67E-05	6.68E-05	8.06E-05	9.37E-05	8.71E-05	6.13E-05	8.29E-05	0.43512351	0.001895205	2.722343871	FALSE	5.91E-05	6.64E-05	0.16873782	0.2575948	0.589062908	FALSE	1.25E+00	0.03647058	1.43805733	FALSE
QKI	9.50E-05	0.000116754	0.000102821	8.89E-05	0.000102493	8.92E-05	9.30E-05	9.23E-05	7.73E-05	7.92E-05	6.90E-05	9.99E-05	9.06E-05	0.00010285	9.66E-05	7.63E-05	8.42E-05	0.000100676	8.01E-05	6.58E-05	5.31E-05	7.24E-05	7.36E-05	6.49E-05	9.19E-05	6.83E-05	-0.427506754	0.001905367	2.720021418	FALSE	9.92E-05	8.51E-05	-0.220583824	0.053926968	1.268193999	FALSE	8.03E-01	0.020512796	1.687975131	FALSE
RAVER2	5.68E-06	7.89E-06	7.05E-06	6.05E-06	7.54E-06	7.02E-06	7.30E-06	7.06E-06	6.05E-06	5.13E-06	5.56E-06	7.48E-06	6.55E-06	7.55E-06	6.42E-06	5.47E-06	7.05E-06	7.84E-06	4.38E-06	4.63E-06	6.47E-06	4.20E-06	4.53E-06	3.98E-06	6.81E-06	4.70E-06	-0.536763588	0.00191627	2.717543299	FALSE	6.87E-06	6.43E-06	-0.096078508	0.424038978	0.372594221	FALSE	7.31E-01	0.009728804	2.011940526	FALSE
PREPL	4.91E-05	4.67E-05	4.27E-05	4.78E-05	4.85E-05	3.49E-05	6.09E-05	5.53E-05	5.37E-05	5.84E-05	4.55E-05	5.73E-05	4.80E-05	5.26E-05	5.12E-05	3.55E-05	4.01E-05	4.64E-05	3.82E-05	3.18E-05	2.97E-05	3.33E-05	3.40E-05	3.35E-05	4.57E-05	3.34E-05	-0.449428958	0.00192583	2.715381998	FALSE	4.49E-05	5.52E-05	0.295537923	0.008213571	2.085467967	FALSE	6.06E-01	5.14185E-06	5.288880431	TRUE
N6AMT1	1.88E-05	2.14E-05	2.15E-05	2.32E-05	2.02E-05	1.59E-05	2.06E-05	2.87E-05	2.44E-05	1.86E-05	1.83E-05	2.45E-05	1.79E-05	2.35E-05	2.49E-05	2.15E-05	1.70E-05	1.91E-05	3.06E-05	2.29E-05	3.50E-05	3.26E-05	4.25E-05	3.27E-05	2.06E-05	3.27E-05	0.664396523	0.001944781	2.711129352	FALSE	2.02E-05	2.25E-05	0.157771502	0.261396653	0.582699978	FALSE	1.45E+00	0.007677211	2.114796528	FALSE
KIAA2013	3.20E-05	2.25E-05	3.41E-05	2.86E-05	3.91E-05	2.75E-05	2.88E-05	1.58E-05	2.59E-05	3.02E-05	2.41E-05	3.43E-05	3.52E-05	2.77E-05	2.78E-05	1.92E-05	2.43E-05	2.46E-05	2.08E-05	1.62E-05	1.70E-05	1.29E-05	1.55E-05	1.63E-05	2.65E-05	1.64E-05	-0.686976996	0.001946521	2.710740889	FALSE	3.06E-05	2.65E-05	-0.209627671	0.262652721	0.580618096	FALSE	6.20E-01	0.004799513	2.318802864	FALSE
FZD2	2.11E-05	2.25E-05	3.62E-05	4.10E-05	4.81E-05	3.36E-05	1.77E-05	1.19E-05	2.81E-05	2.84E-05	2.32E-05	2.10E-05	3.23E-05	2.38E-05	4.78E-05	1.98E-05	2.87E-05	2.82E-05	1.52E-05	1.54E-05	7.79E-06	1.50E-05	1.17E-05	1.23E-05	3.01E-05	1.29E-05	-1.222980418	0.001951467	2.709638888	FALSE	3.37E-05	2.17E-05	-0.636142588	0.037146855	1.430077955	FALSE	5.94E-01	0.011334175	1.945610074	FALSE
ADI1	4.85E-05	3.87E-05	4.40E-05	3.87E-05	4.75E-05	2.63E-05	5.06E-05	5.28E-05	3.90E-05	3.26E-05	4.25E-05	5.86E-05	3.58E-05	3.90E-05	3.52E-05	2.93E-05	4.07E-05	4.80E-05	6.41E-05	5.38E-05	4.28E-05	5.34E-05	6.98E-05	6.80E-05	3.80E-05	5.86E-05	0.62550437	0.001957355	2.708330505	FALSE	4.06E-05	4.60E-05	0.179969715	0.319952256	0.494914823	FALSE	1.27E+00	0.054738374	1.261708104	FALSE
HDAC3	0.000135908	0.000167888	0.000135858	0.00014314	0.000179703	0.000135438	0.000129113	0.000104051	0.000119161	0.000122347	9.83E-05	0.000149107	0.000138225	0.00017108	0.000147993	0.000116233	0.000106976	0.000170046	0.000111436	8.31E-05	6.74E-05	8.89E-05	9.84E-05	9.03E-05	0.000141759	8.99E-05	-0.656453496	0.001960142	2.707712394	FALSE	0.000149656	0.000120339	-0.314545988	0.022098595	1.655635337	FALSE	7.47E-01	0.009935229	2.002822138	FALSE
PRPSAP2	9.23E-05	0.000113566	9.58E-05	8.76E-05	9.38E-05	8.60E-05	0.00012079	9.69E-05	9.69E-05	9.66E-05	7.39E-05	0.000115159	8.52E-05	8.97E-05	9.05E-05	7.56E-05	9.22E-05	9.00E-05	0.000128989	0.000104089	0.000107634	9.98E-05	9.93E-05	0.000112326	8.72E-05	0.000108693	0.317761588	0.001961341	2.707446887	FALSE	9.48E-05	0.000100019	0.076771951	0.526158297	0.278883577	FALSE	1.09E+00	0.312105815	0.505698139	FALSE
NTMT1	0.000208714	0.000241798	0.000171105	0.000152604	0.000132921	0.000166617	0.000217951	0.000226483	0.000237113	0.000190724	0.00018011	0.000229452	0.000171039	0.000193179	0.000174906	0.000195361	0.000236736	0.000242609	0.000268371	0.000273218	0.000317955	0.000224598	0.000282049	0.000312767	0.000202305	0.000279826	0.467999744	0.001961556	2.707399247	FALSE	0.00017896	0.000213639	0.255537374	0.093429587	1.029515573	FALSE	1.31E+00	0.002709168	2.567164082	FALSE
PPP2CA	0.000204255	0.000208444	0.000197114	0.000232303	0.000239396	0.000184636	0.000231717	0.000242191	0.000218158	0.000192326	0.000202758	0.000270397	0.000173177	0.000210477	0.000198652	0.00018565	0.00017782	0.000230239	0.00028693	0.000241663	0.000226177	0.000269168	0.000225311	0.000264533	0.000196003	0.000252297	0.364249385	0.001961904	2.707322255	FALSE	0.000211025	0.000226258	0.100556028	0.314280327	0.502682803	FALSE	1.12E+00	0.122754355	0.910963092	FALSE
IPO9	0.00016607	0.000141214	0.000156295	0.00015312	0.000147339	0.000147766	0.000175334	0.000181989	0.000154488	0.000135965	0.000139388	0.000163127	0.000146143	0.000136277	0.000140336	0.000156661	0.000170572	0.000176167	0.000190465	0.00017253	0.000187259	0.000183726	0.00021115	0.000212361	0.000154359	0.000192915	0.321673164	0.001965052	2.70662589	FALSE	0.000151967	0.000158382	0.059646237	0.462971707	0.334445549	FALSE	1.22E+00	0.006157585	2.210589604	FALSE
BCL2L1	3.45E-05	2.79E-05	3.19E-05	2.87E-05	2.58E-05	3.03E-05	3.44E-05	2.95E-05	3.31E-05	3.05E-05	3.74E-05	3.33E-05	3.30E-05	4.37E-05	2.74E-05	3.17E-05	4.01E-05	3.77E-05	2.51E-05	2.11E-05	2.53E-05	2.91E-05	2.39E-05	2.00E-05	3.56E-05	2.41E-05	-0.563886225	0.001973363	2.704792932	FALSE	2.98E-05	3.30E-05	0.14627772	0.090725371	1.042271245	FALSE	7.29E-01	0.000473465	3.324712258	FALSE
UBE3A	3.17E-05	3.28E-05	3.46E-05	3.49E-05	3.31E-05	2.78E-05	3.45E-05	3.67E-05	2.93E-05	3.14E-05	2.95E-05	3.22E-05	2.83E-05	3.47E-05	3.44E-05	2.78E-05	3.07E-05	3.30E-05	3.93E-05	3.55E-05	3.66E-05	4.01E-05	4.23E-05	3.62E-05	3.15E-05	3.83E-05	0.282538003	0.001977008	2.703991666	FALSE	3.25E-05	3.23E-05	-0.00843263	0.906775618	0.042500166	FALSE	1.19E+00	0.003680554	2.434086852	FALSE
PARK7	0.000843347	0.000844944	0.000729025	0.000656312	0.000653349	0.000749475	0.000832059	0.001089922	0.000874263	0.00068377	0.000714699	0.000751234	0.000588455	0.000693838	0.000783423	0.000749226	0.000878557	0.000878809	0.001157273	0.00087243	0.000946566	0.00125053	0.00125926	0.001375367	0.000762051	0.001143571	0.58558561	0.00198361	2.702543735	FALSE	0.000746075	0.000824325	0.143891364	0.288845563	0.539334299	FALSE	1.39E+00	0.009725385	2.012093192	FALSE
PROSER3	7.79E-06	6.92E-06	5.70E-06	6.74E-06	8.25E-06	8.58E-06	6.95E-06	5.47E-06	6.19E-06	7.42E-06	9.52E-06	6.26E-06	6.58E-06	6.90E-06	6.09E-06	6.25E-06	6.23E-06	6.34E-06	4.92E-06	4.55E-06	5.59E-06	5.06E-06	5.01E-06	2.73E-06	6.40E-06	4.64E-06	-0.46238383	0.001985888	2.702045253	FALSE	7.33E-06	6.97E-06	-0.073359653	0.627894733	0.20211316	FALSE	6.66E-01	0.00819878	2.086250745	FALSE
ODC1	2.98E-06	2.05E-06	2.79E-06	3.26E-06	2.83E-06	2.75E-06	2.03E-06	1.67E-06	1.82E-06	1.95E-06	2.02E-06	3.55E-06	1.71E-06	2.40E-06	1.53E-06	1.62E-06	1.24E-06	1.67E-06	5.82E-07	1.17E-06	9.95E-07	9.25E-07	1.11E-06	9.47E-07	1.70E-06	9.57E-07	-0.825342428	0.001992802	2.700535854	FALSE	2.78E-06	2.17E-06	-0.352944163	0.093275364	1.030233048	FALSE	4.40E-01	0.001936205	2.713048744	FALSE
APEH	1.99E-05	2.27E-05	1.94E-05	2.03E-05	3.02E-05	3.18E-05	2.30E-05	2.23E-05	2.14E-05	2.85E-05	3.01E-05	3.04E-05	2.17E-05	2.51E-05	2.52E-05	2.11E-05	2.30E-05	2.06E-05	1.92E-05	1.30E-05	8.36E-06	1.22E-05	1.74E-05	1.86E-05	2.28E-05	1.48E-05	-0.622820416	0.00200426	2.698045878	FALSE	2.40E-05	2.60E-05	0.111230361	0.50983029	0.292574366	FALSE	5.70E-01	0.000991348	3.003774035	FALSE
STK39	8.27E-05	0.000103069	0.000122431	0.000108199	9.72E-05	7.24E-05	0.000106518	0.000168533	9.31E-05	8.29E-05	8.51E-05	9.79E-05	8.67E-05	9.97E-05	0.000108235	6.69E-05	0.000103745	0.000108794	0.0001515	0.000142697	0.000113286	0.00013568	0.000196611	0.00016891	9.57E-05	0.000151447	0.662673082	0.002012482	2.696267978	FALSE	9.77E-05	0.000105682	0.113817021	0.604079265	0.218906071	FALSE	1.43E+00	0.02612519	1.582940546	FALSE
ZNF507	4.25E-06	4.36E-06	2.93E-06	3.07E-06	3.22E-06	3.50E-06	4.92E-06	5.54E-06	4.25E-06	3.24E-06	1.56E-06	4.18E-06	1.62E-06	4.10E-06	2.07E-06	2.63E-06	3.38E-06	5.36E-06	7.60E-06	4.17E-06	1.10E-05	8.05E-06	7.02E-06	1.08E-05	3.19E-06	8.11E-06	1.343779114	0.002015238	2.695673678	FALSE	3.56E-06	3.95E-06	0.149792552	0.547344717	0.26173907	FALSE	2.05E+00	0.005761987	2.239427738	FALSE
INTS11	2.74E-05	2.65E-05	2.96E-05	2.69E-05	2.85E-05	2.89E-05	2.77E-05	2.41E-05	2.28E-05	2.92E-05	2.45E-05	3.03E-05	2.01E-05	2.38E-05	2.58E-05	2.29E-05	2.30E-05	2.56E-05	2.09E-05	1.66E-05	1.89E-05	2.04E-05	1.95E-05	1.75E-05	2.35E-05	1.90E-05	-0.310434352	0.002016369	2.695429988	FALSE	2.80E-05	2.64E-05	-0.08095258	0.280425692	0.552182199	FALSE	7.17E-01	0.000355116	3.449630222	FALSE
TGFBR2	3.76E-06	2.93E-06	4.42E-06	5.96E-06	5.82E-06	3.67E-06	6.47E-06	4.20E-06	5.49E-06	2.55E-06	7.31E-06	5.58E-06	3.26E-06	3.20E-06	2.71E-06	2.29E-06	5.16E-06	4.21E-06	1.44E-06	1.12E-06	1.54E-06	1.69E-06	1.79E-06	2.11E-06	3.47E-06	1.61E-06	-1.104102663	0.002016508	2.695400036	FALSE	4.43E-06	5.27E-06	0.249831907	0.349276406	0.45683075	FALSE	3.07E-01	0.000406078	3.391390698	FALSE
UBE2M	0.000190189	0.000191728	0.000165267	0.00016698	0.000156195	0.000213843	0.000195738	0.000190548	0.000198696	0.000220744	0.000192299	0.000169749	0.000164865	0.000171995	0.000163263	0.000167941	0.000182637	0.000155625	0.000209129	0.00017197	0.000190326	0.000195621	0.000197453	0.000208567	0.000167721	0.000195511	0.221186097	0.002032219	2.692029415	FALSE	0.0001807	0.000194629	0.107127525	0.236985208	0.625278761	FALSE	1.00E+00	0.92143711	0.035534301	FALSE
MCMBP	4.92E-05	5.87E-05	5.52E-05	5.60E-05	5.57E-05	4.75E-05	5.51E-05	4.68E-05	5.20E-05	4.97E-05	4.27E-05	5.73E-05	4.48E-05	4.47E-05	4.52E-05	4.09E-05	5.15E-05	5.83E-05	3.91E-05	3.37E-05	3.23E-05	3.44E-05	3.39E-05	4.03E-05	4.76E-05	3.56E-05	-0.417349184	0.002055667	2.687047164	FALSE	5.37E-05	5.06E-05	-0.086417572	0.296919305	0.527361565	FALSE	7.04E-01	0.000174065	3.759288148	TRUE
MTX3	7.47E-06	1.05E-05	5.74E-06	7.76E-06	7.58E-06	7.93E-06	1.10E-05	9.62E-06	8.53E-06	8.05E-06	4.41E-06	1.00E-05	5.70E-06	7.77E-06	6.65E-06	5.72E-06	7.82E-06	7.68E-06	7.85E-06	9.30E-06	1.03E-05	1.05E-05	1.28E-05	1.28E-05	6.89E-06	1.06E-05	0.61805876	0.002061721	2.685770195	FALSE	7.84E-06	8.61E-06	0.135987642	0.510824222	0.291728518	FALSE	1.23E+00	0.143301035	0.843750672	FALSE
GARRE1	5.73E-06	6.83E-06	4.86E-06	4.46E-06	4.24E-06	4.86E-06	8.39E-06	6.55E-06	6.76E-06	5.36E-06	5.03E-06	7.33E-06	6.27E-06	5.82E-06	5.24E-06	5.41E-06	5.97E-06	8.89E-06	1.05E-05	8.42E-06	8.44E-06	9.37E-06	8.02E-06	1.08E-05	6.27E-06	9.26E-06	0.562883746	0.002077113	2.682539918	FALSE	5.16E-06	6.57E-06	0.348023429	0.053367373	1.272724173	FALSE	1.41E+00	0.003206262	2.494001027	FALSE
TMEM109	9.72E-05	0.000109038	7.30E-05	6.56E-05	0.000122369	0.000179306	0.000103202	5.24E-05	8.48E-05	8.27E-05	9.34E-05	8.84E-05	8.68E-05	0.000100209	8.90E-05	8.84E-05	0.000110072	0.000114051	7.00E-05	6.49E-05	4.09E-05	7.75E-05	6.88E-05	8.05E-05	9.81E-05	6.71E-05	-0.547830471	0.002078668	2.68221484	FALSE	0.000107752	8.42E-05	-0.356627218	0.223144745	0.651413335	FALSE	7.97E-01	0.089357389	1.048869531	FALSE
MED13	7.67E-06	9.28E-06	7.39E-06	7.30E-06	7.76E-06	6.19E-06	1.18E-05	9.79E-06	1.04E-05	9.00E-06	7.01E-06	1.30E-05	5.12E-06	6.57E-06	6.40E-06	5.83E-06	6.92E-06	8.80E-06	9.45E-06	7.54E-06	9.29E-06	9.97E-06	9.12E-06	9.33E-06	6.61E-06	9.12E-06	0.464541945	0.002090907	2.679665257	FALSE	7.60E-06	1.02E-05	0.421086767	0.022220976	1.653236875	FALSE	8.96E-01	0.279856556	0.553064515	FALSE
KCMF1	3.62E-05	5.03E-05	4.35E-05	4.36E-05	3.54E-05	2.82E-05	4.43E-05	5.04E-05	4.81E-05	3.02E-05	4.16E-05	3.29E-05	2.95E-05	3.46E-05	3.96E-05	2.60E-05	3.50E-05	4.29E-05	4.33E-05	4.31E-05	4.59E-05	5.76E-05	5.44E-05	5.06E-05	3.46E-05	4.91E-05	0.50590798	0.002116892	2.674301305	FALSE	3.95E-05	4.12E-05	0.061153605	0.718136338	0.143793097	FALSE	1.19E+00	0.085102376	1.070058313	FALSE
RAB36	2.41E-06	3.06E-06	1.86E-06	3.54E-06	3.52E-06	2.17E-06	2.34E-06	1.66E-06	2.64E-06	1.95E-06	2.49E-06	3.58E-06	2.08E-06	2.22E-06	2.60E-06	2.66E-06	1.71E-06	2.29E-06	2.50E-06	3.40E-06	3.02E-06	3.06E-06	3.12E-06	3.05E-06	2.26E-06	3.03E-06	0.420472336	0.002117632	2.67414943	FALSE	2.76E-06	2.44E-06	-0.174882388	0.446999092	0.349693359	FALSE	1.24E+00	0.076984369	1.113597448	FALSE
EXTL3	3.78E-06	3.20E-06	8.45E-06	9.78E-06	8.14E-06	8.63E-06	5.66E-06	2.00E-06	3.55E-06	5.79E-06	7.09E-06	3.09E-06	5.06E-06	5.31E-06	4.23E-06	5.09E-06	5.57E-06	3.96E-06	4.32E-06	3.41E-06	2.61E-06	3.40E-06	3.74E-06	2.85E-06	4.87E-06	3.39E-06	-0.522524046	0.002125102	2.672620288	FALSE	7.00E-06	4.53E-06	-0.627220963	0.105056474	0.978577179	FALSE	7.48E-01	0.200787356	0.697263639	FALSE
MCCC1	1.11E-05	1.14E-05	1.05E-05	1.14E-05	1.21E-05	9.61E-06	1.42E-05	1.06E-05	1.14E-05	1.14E-05	8.19E-06	1.39E-05	9.60E-06	1.02E-05	1.16E-05	1.07E-05	1.09E-05	1.22E-05	1.24E-05	1.17E-05	1.29E-05	1.36E-05	1.38E-05	1.41E-05	1.09E-05	1.31E-05	0.265557515	0.002127843	2.672060476	FALSE	1.10E-05	1.16E-05	0.074789185	0.558864498	0.252693479	FALSE	1.13E+00	0.166869155	0.777623934	FALSE
ANXA1	0.002413927	0.002311376	0.002214584	0.002204687	0.002284041	0.002390887	0.002545959	0.002676435	0.002447937	0.002326039	0.002285024	0.002583684	0.002768293	0.002548167	0.002330519	0.002609194	0.002787146	0.00249236	0.002807585	0.00295284	0.003087345	0.002870676	0.003148149	0.002870605	0.00258928	0.0029562	0.191192905	0.002148914	2.667781042	FALSE	0.00230325	0.002477513	0.105221392	0.035477178	1.450050936	FALSE	1.19E+00	0.000182601	3.738496018	TRUE
ALDH9A1	0.000198312	0.00019826	0.000210618	0.000216576	0.000217103	0.000193231	0.000220353	0.000209994	0.000231291	0.000174685	0.000195058	0.000235755	0.000232176	0.000201977	0.000212011	0.000195363	0.000203247	0.000234942	0.000270845	0.000275127	0.000241708	0.000227513	0.00026788	0.000249063	0.000213286	0.000255356	0.259721274	0.002161318	2.665281376	FALSE	0.000205683	0.000211189	0.038113766	0.606887733	0.21689164	FALSE	1.21E+00	0.004717255	2.326310678	FALSE
ALG10;ALG10B	5.84E-06	1.10E-05	1.02E-05	1.53E-05	1.92E-05	1.27E-05	9.72E-06	5.50E-06	1.09E-05	1.36E-05	7.44E-06	7.05E-06	1.07E-05	8.37E-06	4.62E-06	6.07E-06	7.76E-06	9.61E-06	4.42E-06	4.43E-06	3.87E-06	3.10E-06	3.95E-06	4.27E-06	7.86E-06	4.01E-06	-0.972351842	0.002166152	2.664310985	FALSE	1.24E-05	9.04E-06	-0.451586573	0.166426702	0.778776993	FALSE	4.43E-01	0.002148193	2.667926689	FALSE
PTTG2	7.03E-06	1.17E-05	1.51E-05	1.11E-05	8.10E-06	1.00E-05	8.15E-06	1.04E-05	6.56E-06	4.70E-06	3.62E-06	6.08E-06	7.02E-06	7.96E-06	7.24E-06	7.11E-06	1.09E-05	1.28E-05	1.72E-05	1.27E-05	1.53E-05	1.12E-05	1.47E-05	1.43E-05	8.84E-06	1.42E-05	0.684091568	0.002170264	2.663487369	FALSE	1.05E-05	6.58E-06	-0.674117175	0.028492434	1.545270447	FALSE	2.16E+00	0.000167386	3.776279969	TRUE
NDUFAB1	8.29E-05	8.22E-05	0.00013212	0.00013278	0.000108987	8.96E-05	0.000100614	0.000107184	0.00010227	8.76E-05	6.28E-05	0.000100338	6.94E-05	7.78E-05	8.80E-05	6.99E-05	8.90E-05	7.92E-05	0.00013427	0.00010472	9.92E-05	0.000161604	0.000155152	0.000195867	7.89E-05	0.000141801	0.845652792	0.002183103	2.660925783	FALSE	0.000104769	9.35E-05	-0.164889092	0.356412931	0.448046548	FALSE	1.52E+00	0.014646325	1.834271339	FALSE
NDC1	1.54E-05	2.09E-05	2.26E-05	2.13E-05	2.86E-05	2.39E-05	1.64E-05	8.90E-06	2.17E-05	2.01E-05	1.68E-05	2.54E-05	2.27E-05	1.82E-05	2.61E-05	1.70E-05	1.84E-05	2.58E-05	1.57E-05	1.13E-05	1.09E-05	1.48E-05	1.31E-05	1.61E-05	2.14E-05	1.37E-05	-0.646003967	0.00218369	2.660809095	FALSE	2.21E-05	1.82E-05	-0.279948157	0.208456898	0.68098373	FALSE	7.49E-01	0.094807715	1.02315632	FALSE
CDKN2AIPNL	1.37E-05	1.49E-05	1.65E-05	2.06E-05	2.29E-05	1.94E-05	1.38E-05	1.44E-05	1.22E-05	1.52E-05	1.13E-05	1.65E-05	1.32E-05	1.55E-05	1.54E-05	1.15E-05	1.12E-05	1.35E-05	1.01E-05	1.20E-05	7.34E-06	8.60E-06	8.67E-06	6.47E-06	1.34E-05	8.87E-06	-0.593746122	0.002190105	2.659535092	FALSE	1.80E-05	1.39E-05	-0.373638797	0.032084415	1.49370588	FALSE	6.38E-01	0.001202432	2.919939498	FALSE
USP1	9.36E-06	1.18E-05	1.01E-05	1.11E-05	1.22E-05	7.78E-06	8.31E-06	9.27E-06	9.60E-06	9.27E-06	5.97E-06	8.42E-06	9.95E-06	1.05E-05	9.77E-06	4.79E-06	9.26E-06	8.94E-06	4.57E-06	3.77E-06	5.91E-06	2.71E-06	3.86E-06	6.78E-06	8.87E-06	4.60E-06	-0.947788852	0.00219238	2.659084261	FALSE	1.04E-05	8.47E-06	-0.294794697	0.051370771	1.289283912	FALSE	5.43E-01	0.000811688	3.090610794	FALSE
SAP30	3.47E-05	2.91E-05	3.04E-05	2.97E-05	3.00E-05	2.05E-05	2.67E-05	2.60E-05	2.72E-05	2.46E-05	1.77E-05	2.28E-05	2.19E-05	2.59E-05	2.76E-05	1.94E-05	2.32E-05	2.35E-05	2.16E-05	1.55E-05	1.54E-05	1.89E-05	1.54E-05	1.61E-05	2.36E-05	1.72E-05	-0.458413438	0.002199647	2.657647087	FALSE	2.91E-05	2.42E-05	-0.267544363	0.066146835	1.179490929	FALSE	7.11E-01	0.002958572	2.528917881	FALSE
DUSP1	2.29E-06	2.49E-06	1.90E-06	1.49E-06	2.59E-06	1.82E-06	3.76E-06	2.40E-06	2.72E-06	1.69E-06	1.41E-06	2.26E-06	2.22E-06	3.68E-06	2.13E-06	1.92E-06	1.56E-06	3.21E-06	8.47E-06	5.81E-06	1.04E-05	5.71E-06	4.68E-06	4.49E-06	2.45E-06	6.60E-06	1.426577092	0.002200866	2.65740634	FALSE	2.10E-06	2.37E-06	0.178291285	0.486177273	0.313205347	FALSE	2.78E+00	0.001964073	2.706842276	FALSE
ARF4	0.001014461	0.001026502	0.000887209	0.000885871	0.000700405	0.000873355	0.001095189	0.001347891	0.000906644	0.000921869	0.000900923	0.000961861	0.000910858	0.000976286	0.00083609	0.000890689	0.001017914	0.001174147	0.001506509	0.001258312	0.001056631	0.001392216	0.001233295	0.00129335	0.000967664	0.001290052	0.414851719	0.002230051	2.65168522	FALSE	0.000897967	0.001022396	0.187219408	0.179689299	0.745477786	FALSE	1.26E+00	0.017986958	1.745042286	FALSE
VKORC1L1	1.31E-05	2.27E-05	2.07E-05	2.01E-05	2.36E-05	2.29E-05	1.58E-05	7.97E-06	1.60E-05	1.72E-05	2.79E-05	1.88E-05	2.19E-05	2.01E-05	2.03E-05	1.74E-05	1.92E-05	1.60E-05	1.46E-05	1.80E-05	9.31E-06	1.17E-05	7.57E-06	9.35E-06	1.92E-05	1.18E-05	-0.70496812	0.002254941	2.646864739	FALSE	2.05E-05	1.73E-05	-0.246488701	0.317779086	0.497874688	FALSE	6.80E-01	0.10170393	0.992662264	FALSE
CBX2	2.33E-06	2.91E-06	2.18E-06	2.30E-06	2.16E-06	3.42E-06	1.27E-06	1.44E-06	2.72E-06	2.15E-06	1.85E-06	1.76E-06	1.89E-06	1.91E-06	1.84E-06	2.05E-06	2.31E-06	1.86E-06	1.52E-06	1.72E-06	1.74E-06	1.51E-06	1.43E-06	1.71E-06	1.98E-06	1.61E-06	-0.299288585	0.002256783	2.646510152	FALSE	2.55E-06	1.87E-06	-0.448716787	0.044625632	1.350415625	FALSE	8.60E-01	0.260818091	0.583662288	FALSE
LRIG1	1.12E-06	1.20E-06	1.45E-06	1.22E-06	1.98E-06	1.26E-06	9.34E-07	8.86E-07	8.81E-07	9.62E-07	8.49E-07	1.30E-06	1.09E-06	1.17E-06	1.47E-06	8.93E-07	1.46E-06	1.49E-06	8.91E-07	7.49E-07	7.18E-07	1.02E-06	6.23E-07	7.21E-07	1.26E-06	7.87E-07	-0.680961945	0.002263405	2.645237801	FALSE	1.37E-06	9.69E-07	-0.500337812	0.020479957	1.688670966	FALSE	8.12E-01	0.070753554	1.150251739	FALSE
TMED5	3.00E-05	2.22E-05	1.91E-05	2.05E-05	2.21E-05	2.70E-05	2.34E-05	1.70E-05	2.34E-05	2.32E-05	2.70E-05	1.91E-05	2.34E-05	1.84E-05	1.73E-05	1.95E-05	2.30E-05	2.74E-05	4.06E-05	3.17E-05	2.32E-05	3.32E-05	4.22E-05	4.09E-05	2.15E-05	3.53E-05	0.714750858	0.002264581	2.645012064	FALSE	2.35E-05	2.22E-05	-0.081789861	0.57596439	0.239604367	FALSE	1.59E+00	0.002877118	2.541042269	FALSE
MYLK	0.000188822	0.000195024	0.000175626	0.000172779	0.000169069	0.000141837	0.000138752	0.000129665	0.000127057	0.000116049	0.000104955	0.000125121	0.000192758	0.00018273	0.000189459	0.00017397	0.000192706	0.000228433	0.000159782	0.000154092	0.000153322	0.000165162	0.000169217	0.00016277	0.000193343	0.000160724	-0.266575024	0.002264721	2.644985305	FALSE	0.00017386	0.0001236	-0.492248435	0.000225235	3.647364622	FALSE	1.30E+00	4.45424E-05	4.351226395	TRUE
OXA1L	1.63E-05	2.25E-05	2.11E-05	2.46E-05	3.48E-05	3.88E-05	2.05E-05	1.74E-05	2.24E-05	2.41E-05	2.95E-05	3.25E-05	2.58E-05	1.60E-05	2.38E-05	2.07E-05	2.64E-05	2.29E-05	1.40E-05	1.59E-05	1.10E-05	1.41E-05	1.87E-05	1.59E-05	2.26E-05	1.50E-05	-0.595476795	0.002281488	2.64178176	FALSE	2.63E-05	2.44E-05	-0.110251202	0.655537149	0.183402692	FALSE	6.13E-01	0.003937453	2.404784588	FALSE
FANCD2	1.08E-05	1.18E-05	1.29E-05	1.44E-05	1.55E-05	9.75E-06	1.24E-05	1.06E-05	1.02E-05	9.19E-06	6.22E-06	1.03E-05	1.08E-05	1.06E-05	1.15E-05	9.83E-06	1.10E-05	1.32E-05	9.64E-06	7.09E-06	7.12E-06	8.77E-06	8.89E-06	9.49E-06	1.11E-05	8.50E-06	-0.391760982	0.002291456	2.639888572	FALSE	1.25E-05	9.83E-06	-0.351107221	0.051525327	1.287979247	FALSE	8.65E-01	0.19605346	0.707625489	FALSE
RASSF1	8.29E-06	1.02E-05	1.02E-05	1.21E-05	9.57E-06	6.09E-06	8.83E-06	5.56E-06	6.06E-06	8.18E-06	3.41E-06	6.51E-06	8.70E-06	9.10E-06	8.29E-06	9.42E-06	6.64E-06	6.69E-06	7.07E-06	5.16E-06	3.23E-06	5.80E-06	5.41E-06	3.60E-06	8.14E-06	5.04E-06	-0.690103739	0.002292716	2.639649808	FALSE	9.41E-06	6.43E-06	-0.550601098	0.02672629	1.573061322	FALSE	7.85E-01	0.190804778	0.719410755	FALSE
OGG1	1.94E-06	1.82E-06	2.53E-06	2.55E-06	3.38E-06	3.52E-06	2.35E-06	1.27E-06	2.33E-06	1.75E-06	2.78E-06	4.30E-06	1.71E-06	2.52E-06	2.02E-06	2.74E-06	2.80E-06	2.62E-06	1.89E-06	1.08E-06	1.23E-06	1.84E-06	1.35E-06	1.58E-06	2.40E-06	1.49E-06	-0.685023426	0.002293078	2.639581083	FALSE	2.63E-06	2.46E-06	-0.091693974	0.759701773	0.11935686	FALSE	6.06E-01	0.05510829	1.258783068	FALSE
RPL8	0.00075779	0.000695024	0.000845944	0.000799282	0.000733149	0.000910519	0.0006222	0.000709416	0.000900167	0.000946289	0.001097214	0.000821443	0.000952531	0.000847342	0.00089534	0.000817338	0.000775554	0.000777962	0.000610636	0.000794135	0.000638381	0.000689948	0.000478351	0.000612421	0.000844345	0.000637312	-0.405832077	0.002299715	2.638326074	FALSE	0.000790285	0.000849455	0.104165311	0.458177001	0.338966715	FALSE	7.50E-01	0.026377144	1.578772235	FALSE
CD63	1.88E-05	1.69E-05	2.32E-05	2.01E-05	3.07E-05	3.80E-05	2.63E-05	1.05E-05	1.45E-05	4.31E-05	1.74E-05	4.58E-05	2.84E-05	2.36E-05	3.14E-05	1.81E-05	1.36E-05	2.40E-05	1.29E-05	1.66E-05	1.00E-05	1.01E-05	9.55E-06	8.87E-06	2.32E-05	1.13E-05	-1.030739743	0.002300558	2.638166728	FALSE	2.46E-05	2.63E-05	0.092271139	0.820343471	0.086004274	FALSE	4.32E-01	0.038195929	1.417982924	FALSE
GNA12	9.28E-06	1.14E-05	1.63E-05	1.93E-05	1.88E-05	1.13E-05	7.21E-06	8.40E-06	1.30E-05	1.58E-05	8.03E-06	1.52E-05	1.55E-05	1.38E-05	1.88E-05	1.26E-05	9.66E-06	1.38E-05	6.66E-06	9.64E-06	3.84E-06	9.85E-06	9.32E-06	6.47E-06	1.40E-05	7.63E-06	-0.877277984	0.002301411	2.638005859	FALSE	1.44E-05	1.13E-05	-0.354710618	0.210772713	0.676185615	FALSE	6.77E-01	0.077031887	1.113329466	FALSE
ARMC5	5.52E-06	6.71E-06	6.37E-06	7.10E-06	7.51E-06	6.10E-06	7.39E-06	4.98E-06	6.05E-06	5.42E-06	4.64E-06	6.10E-06	4.34E-06	4.74E-06	6.41E-06	6.08E-06	5.65E-06	6.76E-06	3.84E-06	1.54E-06	3.22E-06	3.04E-06	7.98E-07	4.58E-06	5.67E-06	2.84E-06	-0.998510913	0.002307112	2.636931251	FALSE	6.55E-06	5.76E-06	-0.185163466	0.142399336	0.846492035	FALSE	4.92E-01	0.001969407	2.705664477	FALSE
RAB3B	5.98E-05	6.87E-05	5.34E-05	6.77E-05	6.63E-05	5.14E-05	7.90E-05	6.34E-05	8.22E-05	6.31E-05	5.83E-05	7.48E-05	7.99E-05	6.59E-05	7.15E-05	8.99E-05	7.53E-05	8.83E-05	8.86E-05	0.000114379	0.000114671	9.85E-05	9.25E-05	0.000114507	7.85E-05	0.000103849	0.4045644	0.002312112	2.635991122	FALSE	6.12E-05	7.01E-05	0.19661596	0.107419568	0.968916598	FALSE	1.48E+00	0.00034738	3.459195002	FALSE
BPNT1	9.48E-05	9.07E-05	9.09E-05	9.80E-05	9.44E-05	8.96E-05	0.000123035	0.000105417	0.00010362	9.21E-05	9.03E-05	0.000128697	9.58E-05	9.04E-05	9.67E-05	8.75E-05	9.98E-05	9.76E-05	0.000110092	0.000105771	0.000105674	0.000107677	0.000117546	9.85E-05	9.46E-05	0.000107545	0.184481646	0.002313582	2.635715113	FALSE	9.31E-05	0.00010719	0.203787083	0.057149244	1.242989508	FALSE	1.00E+00	0.960116365	0.017676128	FALSE
PMS1	4.16E-05	5.29E-05	4.55E-05	4.55E-05	5.01E-05	3.58E-05	4.12E-05	3.73E-05	4.42E-05	4.08E-05	2.39E-05	3.71E-05	3.05E-05	3.89E-05	4.71E-05	4.44E-05	3.77E-05	5.33E-05	2.49E-05	1.66E-05	3.41E-05	1.94E-05	2.28E-05	3.07E-05	4.20E-05	2.48E-05	-0.76117471	0.002320406	2.634436017	FALSE	4.52E-05	3.74E-05	-0.272941649	0.068689261	1.163111156	FALSE	6.62E-01	0.009824584	2.007685808	FALSE
H4C1	0.004491738	0.005111562	0.00722147	0.007126933	0.009657828	0.009414893	0.004089179	0.003682516	0.008159792	0.009096585	0.011626441	0.00685238	0.010239706	0.005667369	0.009480076	0.004762565	0.006010542	0.004062692	0.001944766	0.003014357	0.002311381	0.002531862	0.002940436	0.00161511	0.006703825	0.002392985	-1.486172898	0.002332037	2.632264645	FALSE	0.007170737	0.007251149	0.016088127	0.958731967	0.018302792	FALSE	3.30E-01	0.003215525	2.492748149	FALSE
TIGAR	6.90E-05	0.000100746	6.99E-05	8.29E-05	8.22E-05	9.31E-05	8.68E-05	7.68E-05	9.64E-05	8.08E-05	6.67E-05	9.64E-05	7.80E-05	6.91E-05	7.00E-05	6.31E-05	7.36E-05	7.27E-05	9.81E-05	8.07E-05	7.90E-05	8.03E-05	8.70E-05	8.93E-05	7.11E-05	8.57E-05	0.270147574	0.002367732	2.625667412	FALSE	8.30E-05	8.40E-05	0.017179394	0.889670137	0.050770987	FALSE	1.02E+00	0.760545849	0.118874599	FALSE
QDPR	0.000104018	0.000112255	8.92E-05	8.71E-05	7.39E-05	6.19E-05	0.000122479	0.000110235	9.38E-05	9.41E-05	5.51E-05	7.11E-05	8.90E-05	8.94E-05	8.77E-05	5.71E-05	9.28E-05	8.75E-05	0.000116702	0.000100902	0.000102089	0.000115019	0.000115295	0.000136811	8.39E-05	0.00011447	0.448261238	0.002382239	2.623014616	FALSE	8.81E-05	9.11E-05	0.049512081	0.812707614	0.090065671	FALSE	1.26E+00	0.068136215	1.166621994	FALSE
RBM3	0.000395429	0.000268118	0.000296637	0.000401664	0.00035754	0.000248473	0.000308315	0.000203078	0.000341465	0.000343572	0.000263192	0.000366678	0.000281981	0.000273595	0.000323548	0.000233798	0.000187842	0.000252207	0.000186542	0.000191702	0.000169194	0.000198733	0.000129796	0.000133884	0.000258828	0.000168309	-0.620887072	0.002394877	2.620716717	FALSE	0.000327977	0.000304383	-0.107703676	0.535262626	0.27143308	FALSE	5.53E-01	0.000633469	3.198274875	FALSE
SOWAHC	8.55E-06	1.23E-05	1.01E-05	1.08E-05	1.07E-05	9.15E-06	1.53E-05	1.63E-05	1.20E-05	7.79E-06	5.61E-06	1.48E-05	7.75E-06	1.03E-05	1.10E-05	6.66E-06	1.15E-05	1.39E-05	2.03E-05	1.11E-05	1.66E-05	1.71E-05	1.88E-05	2.10E-05	1.02E-05	1.75E-05	0.778977577	0.002420233	2.616142842	FALSE	1.03E-05	1.20E-05	0.220334515	0.385277066	0.414226842	FALSE	1.46E+00	0.037689691	1.423777422	FALSE
PACS1	4.51E-05	4.49E-05	4.85E-05	4.68E-05	4.89E-05	4.47E-05	4.16E-05	4.36E-05	4.37E-05	4.38E-05	4.06E-05	5.26E-05	4.52E-05	5.07E-05	5.08E-05	3.97E-05	3.96E-05	4.71E-05	4.03E-05	3.63E-05	3.33E-05	3.76E-05	3.30E-05	2.88E-05	4.55E-05	3.49E-05	-0.382782235	0.002422805	2.615681515	FALSE	4.65E-05	4.43E-05	-0.068493559	0.285067296	0.545052603	FALSE	7.87E-01	0.002858465	2.543867144	FALSE
GNPDA2	3.46E-05	3.81E-05	3.32E-05	2.47E-05	2.93E-05	5.24E-05	3.70E-05	4.28E-05	4.59E-05	4.87E-05	4.42E-05	4.88E-05	3.54E-05	3.90E-05	3.47E-05	4.01E-05	3.58E-05	2.59E-05	5.59E-05	5.43E-05	4.30E-05	5.11E-05	4.66E-05	3.98E-05	3.51E-05	4.85E-05	0.464121311	0.002427226	2.614889751	FALSE	3.54E-05	4.46E-05	0.334171567	0.057082154	1.24349965	FALSE	1.09E+00	0.24740317	0.60659474	FALSE
NRDE2	3.59E-06	5.32E-06	4.71E-06	4.94E-06	6.00E-06	3.63E-06	6.98E-06	5.97E-06	4.42E-06	5.43E-06	3.82E-06	8.13E-06	3.68E-06	3.62E-06	3.79E-06	3.93E-06	4.20E-06	4.90E-06	6.42E-06	5.37E-06	4.76E-06	4.98E-06	5.08E-06	5.04E-06	4.02E-06	5.28E-06	0.392069375	0.002433985	2.613682112	FALSE	4.70E-06	5.79E-06	0.30163768	0.180929585	0.742490412	FALSE	9.11E-01	0.476532086	0.321907852	FALSE
H3-7	0.000983905	0.001249959	0.001980746	0.002058152	0.002474378	0.003394317	0.001024073	0.001141516	0.001767955	0.002851077	0.003799984	0.001558636	0.00272662	0.001799067	0.002495103	0.001529889	0.002435724	0.000878809	0.00089021	0.001056982	0.000436416	0.000794672	0.000863307	0.00049701	0.001977535	0.000756433	-1.386419521	0.002441739	2.612300805	FALSE	0.002023576	0.002023873	0.000212073	0.999592098	0.000177186	FALSE	3.74E-01	0.019109809	1.718743653	FALSE
PITPNM2	2.49E-06	3.29E-06	2.73E-06	4.31E-06	4.20E-06	3.67E-06	3.38E-06	1.86E-06	3.00E-06	2.95E-06	1.25E-06	3.69E-06	1.75E-06	1.37E-06	1.89E-06	2.86E-06	2.81E-06	2.29E-06	1.83E-06	8.56E-07	6.62E-07	8.64E-07	5.01E-07	7.37E-07	2.16E-06	9.09E-07	-1.249028622	0.00244524	2.611678473	FALSE	3.45E-06	2.69E-06	-0.357890758	0.153691456	0.813350276	FALSE	3.38E-01	0.001964401	2.706769837	FALSE
GFUS	0.00012087	0.000109518	0.00010713	0.000115029	0.000102083	7.21E-05	0.000116411	0.000113781	0.000118122	9.14E-05	8.10E-05	0.000108527	9.76E-05	0.000113648	0.000108834	8.56E-05	0.00010202	0.000100303	0.000131471	0.000115686	0.000113626	0.000142837	0.000119782	0.000136397	0.000101334	0.000126633	0.321540751	0.002445285	2.611670512	FALSE	0.00010445	0.000104876	0.005867079	0.964576615	0.015663271	FALSE	1.21E+00	0.020272083	1.693101617	FALSE
TGOLN2	3.19E-05	3.85E-05	2.56E-05	3.08E-05	2.85E-05	2.48E-05	4.53E-05	3.84E-05	3.65E-05	2.41E-05	2.42E-05	3.95E-05	1.90E-05	2.80E-05	2.58E-05	2.23E-05	2.53E-05	3.41E-05	8.55E-05	4.55E-05	4.13E-05	4.88E-05	5.37E-05	4.66E-05	2.58E-05	5.36E-05	1.056157425	0.002454048	2.610116972	FALSE	3.00E-05	3.47E-05	0.208026198	0.281027679	0.551250904	FALSE	1.54E+00	0.030189283	1.520147194	FALSE
SKP1	0.000182865	0.000179598	0.000128203	0.000145695	0.000114913	0.000115084	0.000175461	0.00017399	0.000199097	0.000127122	0.000175949	0.000187134	0.000136301	0.000116611	0.000129487	0.0001571	0.000169246	0.000171162	0.000232135	0.000171514	0.00019665	0.000192617	0.000182238	0.000209803	0.000146651	0.000197493	0.429411319	0.002454607	2.61001803	FALSE	0.000144393	0.000173125	0.261815185	0.103395967	0.985496402	FALSE	1.14E+00	0.096240006	1.01664436	FALSE
GALNT2	0.000115343	0.000124411	0.000113625	0.000120229	0.000133412	9.77E-05	0.000108611	8.02E-05	9.44E-05	0.000106219	9.16E-05	0.000135912	0.000144489	0.000132768	0.000145679	9.67E-05	9.70E-05	0.000135473	0.000101162	8.79E-05	6.78E-05	8.80E-05	7.82E-05	8.05E-05	0.000125348	8.39E-05	-0.579072624	0.002462878	2.608557089	FALSE	0.000117454	0.000102832	-0.191807426	0.145033185	0.838532615	FALSE	8.16E-01	0.064139929	1.192871526	FALSE
CD320	1.79E-05	1.65E-05	2.65E-05	2.34E-05	3.04E-05	4.52E-05	1.33E-05	1.76E-05	1.69E-05	1.98E-05	2.13E-05	1.89E-05	2.48E-05	1.44E-05	2.15E-05	2.10E-05	2.30E-05	1.39E-05	1.07E-05	1.53E-05	1.05E-05	1.05E-05	7.27E-06	1.25E-05	1.98E-05	1.11E-05	-0.82892529	0.002480617	2.605440235	FALSE	2.66E-05	1.80E-05	-0.567194377	0.078576319	1.104708322	FALSE	6.19E-01	0.001359567	2.86659936	FALSE
POLR3G	6.92E-06	8.69E-06	1.07E-05	8.65E-06	8.33E-06	5.59E-06	6.70E-06	9.19E-06	8.65E-06	7.89E-06	7.28E-06	7.10E-06	6.13E-06	7.82E-06	8.15E-06	5.14E-06	7.32E-06	4.67E-06	9.70E-06	8.63E-06	8.32E-06	8.95E-06	9.51E-06	9.22E-06	6.54E-06	9.06E-06	0.470209663	0.002482313	2.605143494	FALSE	8.14E-06	7.80E-06	-0.061291173	0.68434077	0.164727586	FALSE	1.16E+00	0.0187454	1.727105293	FALSE
CC2D2A	1.82E-06	2.58E-06	1.97E-06	1.59E-06	1.23E-06	1.46E-06	1.45E-06	1.42E-06	1.52E-06	1.04E-06	7.35E-07	1.33E-06	1.19E-06	1.51E-06	1.06E-06	1.42E-06	1.70E-06	1.96E-06	6.46E-07	6.82E-07	9.80E-07	9.21E-07	1.01E-06	9.69E-07	1.47E-06	8.69E-07	-0.76117257	0.002488967	2.603980803	FALSE	1.78E-06	1.25E-06	-0.507478653	0.044348445	1.353121604	FALSE	6.95E-01	0.0218016	1.661511625	FALSE
DIMT1	2.74E-05	2.18E-05	2.88E-05	2.84E-05	2.68E-05	2.25E-05	2.44E-05	3.15E-05	1.86E-05	2.22E-05	1.89E-05	1.81E-05	2.27E-05	2.76E-05	2.51E-05	2.29E-05	2.34E-05	1.98E-05	3.20E-05	2.73E-05	2.79E-05	3.20E-05	3.63E-05	2.84E-05	2.36E-05	3.06E-05	0.378797183	0.002507572	2.600746617	FALSE	2.60E-05	2.23E-05	-0.219765589	0.162082644	0.790263488	FALSE	1.38E+00	0.007805529	2.107597641	FALSE
EIF2B2	7.65E-05	8.19E-05	7.71E-05	8.26E-05	7.49E-05	6.58E-05	9.38E-05	9.86E-05	8.03E-05	7.43E-05	5.99E-05	7.85E-05	5.78E-05	7.28E-05	7.42E-05	5.75E-05	7.27E-05	8.37E-05	0.000103998	8.07E-05	8.06E-05	9.62E-05	9.91E-05	0.000102216	6.98E-05	9.38E-05	0.426243507	0.00251094	2.60016374	FALSE	7.65E-05	8.09E-05	0.08084199	0.493565571	0.306655142	FALSE	1.16E+00	0.100479301	0.997923395	FALSE
KLHL5	1.24E-05	1.38E-05	1.14E-05	9.58E-06	1.14E-05	1.42E-05	1.20E-05	1.08E-05	1.14E-05	7.37E-06	1.00E-05	1.12E-05	1.06E-05	1.07E-05	1.02E-05	1.12E-05	1.24E-05	1.18E-05	8.68E-06	5.62E-06	8.05E-06	5.90E-06	8.61E-06	1.04E-05	1.11E-05	7.88E-06	-0.500755724	0.002513959	2.599641813	FALSE	1.21E-05	1.05E-05	-0.211671347	0.117934024	0.928360881	FALSE	7.52E-01	0.02719125	1.565570824	FALSE
ARHGDIB	1.73E-06	1.50E-06	1.71E-06	2.03E-06	3.34E-06	1.80E-06	2.22E-06	4.94E-07	1.42E-06	1.34E-06	1.85E-06	3.97E-06	3.39E-06	3.02E-06	3.05E-06	2.18E-06	3.04E-06	3.89E-06	5.47E-06	4.17E-06	4.77E-06	4.67E-06	3.40E-06	5.06E-06	3.09E-06	4.59E-06	0.569145814	0.002515039	2.599455288	FALSE	2.02E-06	1.88E-06	-0.101807589	0.808299682	0.092427592	FALSE	2.44E+00	0.000716672	3.144679511	FALSE
MYL12A;MYL12B	0.00106335	0.000977621	0.000859699	0.000739336	0.000696248	0.000774251	0.000981403	0.001199559	0.0011074	0.000836397	0.000795228	0.000982923	0.000833464	0.000816642	0.000684672	0.001409384	0.000908852	0.001188553	0.001527052	0.001191202	0.001722529	0.001466139	0.001525392	0.001570947	0.000973595	0.001500544	0.624092163	0.002515946	2.599298628	FALSE	0.000851751	0.000983819	0.207960811	0.156258839	0.806155406	FALSE	1.53E+00	0.000288418	3.539977848	TRUE
CHST12	3.69E-06	4.02E-06	5.24E-06	4.34E-06	5.19E-06	5.89E-06	2.84E-06	3.52E-06	4.75E-06	4.39E-06	5.25E-06	5.01E-06	4.47E-06	6.07E-06	6.86E-06	4.64E-06	3.90E-06	3.45E-06	1.80E-06	2.14E-06	2.09E-06	3.37E-06	1.96E-06	3.38E-06	4.90E-06	2.46E-06	-0.994662821	0.002520777	2.598465624	FALSE	4.73E-06	4.29E-06	-0.13973121	0.414557944	0.382414758	FALSE	5.72E-01	0.003400672	2.468435209	FALSE
NPAT	4.45E-06	4.31E-06	3.86E-06	3.55E-06	3.68E-06	2.63E-06	3.32E-06	3.87E-06	4.88E-06	4.03E-06	2.77E-06	3.06E-06	2.36E-06	4.26E-06	4.03E-06	4.80E-06	4.74E-06	5.10E-06	3.17E-06	1.57E-06	1.99E-06	2.38E-06	2.88E-06	1.92E-06	4.22E-06	2.32E-06	-0.86165123	0.002525651	2.597626586	FALSE	3.75E-06	3.66E-06	-0.035605753	0.828423093	0.081747804	FALSE	6.34E-01	0.007503264	2.124749757	FALSE
HOOK3	7.95E-05	7.84E-05	7.30E-05	7.65E-05	7.99E-05	6.66E-05	8.93E-05	9.25E-05	8.74E-05	6.39E-05	6.18E-05	9.32E-05	6.70E-05	7.59E-05	6.63E-05	5.95E-05	7.44E-05	8.14E-05	9.94E-05	9.32E-05	7.60E-05	8.32E-05	9.89E-05	9.33E-05	7.08E-05	9.07E-05	0.357372272	0.002530531	2.596788303	FALSE	7.56E-05	8.13E-05	0.10470569	0.384709524	0.414867062	FALSE	1.11E+00	0.214129687	0.669323118	FALSE
ATG13	1.52E-05	1.46E-05	1.17E-05	1.06E-05	1.16E-05	1.11E-05	1.69E-05	1.35E-05	1.57E-05	1.19E-05	1.11E-05	1.73E-05	1.18E-05	1.50E-05	1.24E-05	1.25E-05	1.25E-05	1.12E-05	2.40E-05	1.58E-05	1.64E-05	1.81E-05	1.56E-05	2.05E-05	1.26E-05	1.84E-05	0.54732844	0.002532608	2.596432012	FALSE	1.25E-05	1.44E-05	0.206086378	0.178884789	0.747426588	FALSE	1.28E+00	0.041866709	1.378131172	FALSE
C1orf50	6.90E-06	7.36E-06	5.88E-06	7.74E-06	5.71E-06	5.23E-06	8.05E-06	1.01E-05	8.25E-06	6.50E-06	4.71E-06	7.56E-06	5.71E-06	5.89E-06	6.01E-06	4.48E-06	7.98E-06	7.86E-06	1.30E-05	6.71E-06	1.09E-05	1.04E-05	1.23E-05	1.00E-05	6.32E-06	1.06E-05	0.738704887	0.002546651	2.594030619	FALSE	6.47E-06	7.53E-06	0.219164676	0.239484046	0.620723414	FALSE	1.40E+00	0.027225886	1.565017983	FALSE
RAB13	8.11E-05	8.78E-05	8.09E-05	8.91E-05	0.000100597	9.33E-05	7.41E-05	6.91E-05	9.71E-05	8.94E-05	9.29E-05	0.000105664	8.25E-05	7.36E-05	9.40E-05	7.51E-05	8.12E-05	8.69E-05	7.36E-05	4.55E-05	3.25E-05	6.41E-05	6.35E-05	5.03E-05	8.22E-05	5.49E-05	-0.58228987	0.002550925	2.593302383	FALSE	8.88E-05	8.80E-05	-0.012393179	0.908823597	0.041520405	FALSE	6.24E-01	0.002636544	2.57896497	FALSE
MPP1	4.14E-05	5.04E-05	3.91E-05	4.18E-05	4.43E-05	3.19E-05	4.08E-05	3.28E-05	3.02E-05	2.85E-05	2.46E-05	3.69E-05	4.23E-05	4.63E-05	4.98E-05	3.58E-05	3.91E-05	4.82E-05	3.54E-05	3.18E-05	2.86E-05	3.41E-05	3.53E-05	3.62E-05	4.36E-05	3.35E-05	-0.378120951	0.002553205	2.592914361	FALSE	4.15E-05	3.23E-05	-0.360978807	0.023870407	1.622140172	FALSE	1.04E+00	0.651894004	0.185823014	FALSE
MAFK	1.08E-05	1.01E-05	1.27E-05	1.06E-05	1.03E-05	1.19E-05	2.00E-05	1.36E-05	1.55E-05	1.41E-05	1.02E-05	1.33E-05	1.25E-05	1.23E-05	1.39E-05	1.46E-05	9.00E-06	1.67E-05	2.25E-05	1.64E-05	2.71E-05	1.67E-05	2.24E-05	2.09E-05	1.32E-05	2.10E-05	0.671874178	0.002556017	2.592436293	FALSE	1.11E-05	1.45E-05	0.385237095	0.034137652	1.466766348	FALSE	1.45E+00	0.011149341	1.952750788	FALSE
RPL12	0.001423911	0.001634024	0.001416784	0.00106571	0.001409902	0.001319324	0.001479216	0.001728396	0.001541294	0.001245438	0.001358935	0.00175522	0.001059691	0.001479779	0.00122451	0.001472256	0.001357219	0.00131101	0.001979005	0.001487605	0.001832595	0.001540062	0.002096602	0.001772835	0.001317411	0.001784784	0.438044264	0.002578873	2.588570036	FALSE	0.001378276	0.001518083	0.139386446	0.238613968	0.622304138	FALSE	1.18E+00	0.062958831	1.200943345	FALSE
HEG1	2.81E-05	3.99E-05	3.80E-05	3.44E-05	4.26E-05	3.82E-05	4.21E-05	2.31E-05	3.71E-05	3.55E-05	3.19E-05	5.25E-05	3.69E-05	3.55E-05	4.41E-05	4.05E-05	3.40E-05	4.79E-05	3.23E-05	2.37E-05	2.84E-05	2.87E-05	3.12E-05	3.27E-05	3.98E-05	2.95E-05	-0.433660391	0.002585162	2.587512318	FALSE	3.69E-05	3.70E-05	0.005836209	0.974361275	0.011279985	FALSE	7.97E-01	0.107742691	0.967612181	FALSE
GALNT1	3.99E-05	4.47E-05	4.45E-05	4.02E-05	4.48E-05	3.74E-05	3.98E-05	3.43E-05	3.17E-05	3.80E-05	2.89E-05	4.10E-05	4.91E-05	5.18E-05	6.06E-05	3.87E-05	4.09E-05	5.36E-05	4.17E-05	3.55E-05	2.83E-05	3.29E-05	3.37E-05	3.14E-05	4.91E-05	3.39E-05	-0.534296046	0.002586159	2.587344709	FALSE	4.19E-05	3.56E-05	-0.234238792	0.023149313	1.635461887	FALSE	9.52E-01	0.540190847	0.267452779	FALSE
NIF3L1	7.89E-05	8.82E-05	8.71E-05	8.85E-05	8.76E-05	7.42E-05	8.64E-05	9.45E-05	9.24E-05	7.57E-05	6.19E-05	9.68E-05	6.78E-05	6.44E-05	7.48E-05	6.69E-05	7.40E-05	8.35E-05	8.81E-05	7.95E-05	8.55E-05	0.000103012	8.63E-05	9.30E-05	7.19E-05	8.92E-05	0.311508199	0.002595809	2.585727228	FALSE	8.41E-05	8.46E-05	0.00969259	0.926928691	0.032953675	FALSE	1.05E+00	0.490469098	0.30938835	FALSE
RAB28	6.54E-06	8.40E-06	7.26E-06	5.86E-06	6.40E-06	6.17E-06	7.24E-06	7.56E-06	6.52E-06	5.38E-06	5.55E-06	7.62E-06	6.09E-06	7.21E-06	6.08E-06	4.40E-06	5.64E-06	6.52E-06	8.20E-06	7.93E-06	1.01E-05	6.99E-06	8.40E-06	7.94E-06	5.99E-06	8.27E-06	0.465313346	0.002601949	2.584701185	FALSE	6.77E-06	6.64E-06	-0.02703868	0.825440022	0.083314478	FALSE	1.24E+00	0.019912973	1.700863895	FALSE
SERPINB2	0.000155404	0.000154352	0.000136635	0.000139758	0.000171051	0.000106844	0.00017508	0.000152359	0.00012224	0.000127323	9.90E-05	0.00014093	0.000223969	0.000246505	0.000213309	0.000128159	0.000168716	0.000184971	0.000357059	0.000349664	0.000232284	0.000286217	0.000263176	0.000308542	0.000194271	0.00029949	0.624436842	0.002617272	2.582151174	FALSE	0.000144007	0.000136162	-0.080812206	0.587307382	0.231134541	FALSE	2.20E+00	2.87561E-05	4.541269477	TRUE
RMC1	2.49E-05	2.48E-05	2.17E-05	2.22E-05	2.06E-05	1.65E-05	2.85E-05	2.59E-05	2.68E-05	2.46E-05	2.23E-05	2.99E-05	2.47E-05	2.23E-05	2.29E-05	1.88E-05	2.30E-05	2.28E-05	2.63E-05	2.80E-05	2.37E-05	2.71E-05	2.60E-05	2.80E-05	2.24E-05	2.65E-05	0.242416594	0.002619326	2.581810483	FALSE	2.18E-05	2.63E-05	0.275577848	0.021709384	1.663352507	FALSE	1.01E+00	0.893875717	0.048722861	FALSE
SIRPB1	4.51E-06	5.45E-06	4.60E-06	3.39E-06	6.14E-06	3.04E-06	3.33E-06	4.86E-06	6.79E-06	5.59E-06	1.26E-05	1.08E-05	1.79E-05	5.87E-06	1.46E-05	1.73E-05	1.07E-05	1.42E-05	3.61E-06	4.89E-06	9.18E-06	6.12E-06	5.11E-06	2.44E-06	1.34E-05	5.22E-06	-1.363521774	0.002628087	2.580360277	FALSE	4.52E-06	7.34E-06	0.698234239	0.100511228	0.997785421	FALSE	7.12E-01	0.256469539	0.590964209	FALSE
RAD23A	9.71E-05	8.32E-05	7.98E-05	8.51E-05	6.35E-05	7.97E-05	8.46E-05	0.000129198	9.69E-05	8.31E-05	9.00E-05	7.24E-05	9.57E-05	9.31E-05	8.16E-05	8.43E-05	9.78E-05	7.62E-05	9.29E-05	0.000111884	0.000111122	0.00010516	0.000120418	0.000109745	8.81E-05	0.000108532	0.300868527	0.002643027	2.577898329	FALSE	8.14E-05	9.27E-05	0.187334984	0.246066715	0.608947129	FALSE	1.17E+00	0.103397003	0.985492048	FALSE
DCP1A	2.77E-05	2.84E-05	2.82E-05	2.69E-05	2.79E-05	2.56E-05	3.34E-05	3.36E-05	3.03E-05	2.55E-05	2.34E-05	3.32E-05	2.14E-05	2.20E-05	2.61E-05	1.65E-05	2.16E-05	2.60E-05	3.61E-05	2.73E-05	2.51E-05	3.14E-05	3.56E-05	3.46E-05	2.23E-05	3.17E-05	0.507477552	0.002684924	2.571068083	FALSE	2.74E-05	2.99E-05	0.124027155	0.214797099	0.667971589	FALSE	1.06E+00	0.511667083	0.291012521	FALSE
TPD52L1	2.19E-05	2.19E-05	2.54E-05	2.37E-05	2.25E-05	1.50E-05	2.14E-05	2.07E-05	1.86E-05	1.78E-05	1.36E-05	1.83E-05	2.58E-05	3.03E-05	2.90E-05	2.81E-05	2.43E-05	2.95E-05	2.18E-05	2.17E-05	1.70E-05	2.61E-05	2.25E-05	2.19E-05	2.78E-05	2.18E-05	-0.34972901	0.002691485	2.570007992	FALSE	2.17E-05	1.84E-05	-0.24139853	0.097048607	1.013010693	FALSE	1.19E+00	0.059976611	1.222018077	FALSE
DDT	0.000218892	0.000278239	0.000261328	0.000265824	0.000293283	0.000207803	0.00021528	0.000314675	0.000274072	0.000261247	0.000171828	0.000314743	0.00020502	0.00020249	0.000249782	0.000237177	0.000195523	0.000250972	0.000338929	0.000251029	0.000327941	0.000399953	0.000374723	0.000504369	0.000223494	0.000366157	0.712228668	0.002694442	2.569531122	FALSE	0.000254228	0.000258641	0.024825706	0.872770459	0.059099962	FALSE	1.42E+00	0.026979362	1.568968332	FALSE
UACA	0.000132389	0.000143987	0.000146366	0.00014202	0.000157268	0.000117334	0.00011121	0.000109777	9.62E-05	9.42E-05	8.59E-05	0.000123494	0.000111152	0.000113799	0.000121452	8.83E-05	0.000114378	0.000140852	9.41E-05	7.38E-05	5.91E-05	7.77E-05	9.23E-05	8.53E-05	0.000114989	8.04E-05	-0.516671633	0.002703533	2.568068385	FALSE	0.000139894	0.000103469	-0.435135499	0.000974745	3.011108826	FALSE	7.77E-01	0.013870541	1.857906614	FALSE
RBMXL1	3.85E-06	4.25E-06	3.24E-06	3.17E-06	2.43E-06	1.96E-06	3.51E-06	7.95E-06	5.23E-06	2.37E-06	2.74E-06	3.19E-06	1.87E-06	3.78E-06	2.40E-06	1.38E-06	3.58E-06	2.65E-06	7.06E-06	5.73E-06	5.93E-06	1.44E-05	1.43E-05	8.20E-06	2.61E-06	9.26E-06	1.82755001	0.002722266	2.565069456	FALSE	3.15E-06	4.17E-06	0.403331312	0.298931283	0.524428634	FALSE	2.22E+00	0.020361836	1.69118306	FALSE
FAM234A	1.64E-05	2.33E-05	2.52E-05	2.41E-05	3.12E-05	2.29E-05	1.76E-05	1.35E-05	2.06E-05	2.28E-05	2.47E-05	1.97E-05	2.20E-05	2.16E-05	2.57E-05	1.62E-05	2.06E-05	2.91E-05	1.61E-05	1.20E-05	8.23E-06	1.66E-05	1.54E-05	1.43E-05	2.25E-05	1.38E-05	-0.712010084	0.002724562	2.564703311	FALSE	2.38E-05	1.98E-05	-0.266423704	0.140854542	0.851229144	FALSE	6.94E-01	0.014874232	1.827565444	FALSE
CRBN	1.40E-05	1.83E-05	1.44E-05	1.14E-05	1.60E-05	1.87E-05	1.60E-05	1.57E-05	1.40E-05	1.39E-05	1.23E-05	2.00E-05	1.43E-05	1.42E-05	1.52E-05	1.55E-05	1.29E-05	1.42E-05	2.20E-05	1.82E-05	1.60E-05	1.93E-05	2.04E-05	2.67E-05	1.44E-05	2.04E-05	0.508685162	0.002726566	2.564383951	FALSE	1.55E-05	1.53E-05	-0.010845643	0.942590277	0.025677045	FALSE	1.33E+00	0.02014174	1.695903011	FALSE
FZD1	2.32E-06	3.27E-06	5.31E-06	4.60E-06	4.29E-06	4.34E-06	2.31E-06	2.46E-06	3.28E-06	2.55E-06	2.27E-06	3.74E-06	3.32E-06	4.00E-06	4.61E-06	6.07E-06	3.97E-06	3.29E-06	2.58E-06	2.56E-06	2.52E-06	2.33E-06	2.84E-06	2.20E-06	4.21E-06	2.50E-06	-0.749568985	0.002727973	2.564159912	FALSE	4.02E-06	2.77E-06	-0.538686017	0.030647491	1.513605079	FALSE	9.04E-01	0.336359976	0.473195688	FALSE
CST3	2.52E-05	2.64E-05	3.17E-05	2.60E-05	4.51E-05	2.70E-05	1.54E-05	1.84E-05	1.90E-05	2.23E-05	2.04E-05	2.32E-05	2.74E-05	2.79E-05	2.82E-05	1.59E-05	2.15E-05	2.18E-05	1.59E-05	1.74E-05	9.98E-06	1.59E-05	1.59E-05	1.33E-05	2.38E-05	1.47E-05	-0.690057823	0.002729457	2.563923694	FALSE	3.02E-05	1.98E-05	-0.611359104	0.010466453	1.980200457	FALSE	7.45E-01	0.009959907	2.001744735	FALSE
EPS15	3.79E-05	4.11E-05	3.80E-05	3.81E-05	3.55E-05	3.09E-05	4.60E-05	5.33E-05	4.01E-05	3.87E-05	3.59E-05	4.29E-05	3.42E-05	3.85E-05	3.83E-05	2.75E-05	3.58E-05	4.27E-05	6.22E-05	4.59E-05	3.93E-05	5.07E-05	5.75E-05	5.72E-05	3.62E-05	5.21E-05	0.528094505	0.002736254	2.562843594	FALSE	3.69E-05	4.28E-05	0.214398545	0.067889916	1.168194731	FALSE	1.22E+00	0.054876832	1.260610972	FALSE
PTPRM	1.04E-05	1.23E-05	9.48E-06	9.22E-06	9.89E-06	7.71E-06	1.07E-05	1.23E-05	1.08E-05	9.38E-06	8.52E-06	1.43E-05	1.27E-05	1.29E-05	1.05E-05	9.83E-06	1.19E-05	1.38E-05	1.02E-05	8.97E-06	9.93E-06	8.64E-06	8.79E-06	9.35E-06	1.19E-05	9.31E-06	-0.358867921	0.002752381	2.560291402	FALSE	9.82E-06	1.10E-05	0.164294793	0.281920965	0.549872627	FALSE	8.46E-01	0.083873448	1.076375503	FALSE
ARMCX2	8.26E-06	8.26E-06	1.30E-05	1.37E-05	1.74E-05	1.06E-05	6.25E-06	7.64E-06	8.27E-06	1.05E-05	6.42E-06	9.88E-06	5.97E-06	5.57E-06	9.98E-06	4.07E-06	7.18E-06	7.62E-06	3.20E-06	1.97E-06	1.61E-06	2.73E-06	4.29E-06	4.22E-06	6.73E-06	3.00E-06	-1.164483957	0.002765575	2.558214506	FALSE	1.19E-05	8.16E-06	-0.539953685	0.045117251	1.345657367	FALSE	3.68E-01	0.000120708	3.918262649	TRUE
MFN2	3.90E-05	3.98E-05	3.82E-05	4.01E-05	3.75E-05	2.87E-05	3.35E-05	3.01E-05	3.48E-05	3.34E-05	2.47E-05	3.77E-05	3.18E-05	3.23E-05	3.41E-05	2.58E-05	3.19E-05	3.49E-05	2.88E-05	2.47E-05	2.28E-05	2.76E-05	2.23E-05	2.49E-05	3.18E-05	2.52E-05	-0.336213387	0.00276569	2.5581965	FALSE	3.72E-05	3.24E-05	-0.201909844	0.083979622	1.075826086	FALSE	7.79E-01	0.006941592	2.158540935	FALSE
CMTR2	1.22E-05	1.07E-05	1.16E-05	1.38E-05	1.43E-05	9.64E-06	9.11E-06	1.15E-05	9.94E-06	1.03E-05	1.05E-05	9.77E-06	9.58E-06	1.17E-05	1.19E-05	1.05E-05	1.14E-05	9.82E-06	8.17E-06	7.61E-06	1.03E-05	8.98E-06	7.37E-06	8.40E-06	1.08E-05	8.47E-06	-0.352658706	0.002770184	2.557491444	FALSE	1.20E-05	1.02E-05	-0.24088016	0.043493557	1.361575068	FALSE	8.31E-01	0.010124767	1.994614975	FALSE
SIDT2	2.14E-06	2.45E-06	2.02E-06	2.38E-06	2.67E-06	2.33E-06	1.50E-06	1.57E-06	1.88E-06	2.91E-06	2.57E-06	2.38E-06	1.97E-06	2.23E-06	3.86E-06	3.49E-06	3.64E-06	2.28E-06	1.47E-06	1.55E-06	1.67E-06	1.58E-06	1.20E-06	1.73E-06	2.91E-06	1.53E-06	-0.926496984	0.002787901	2.554722668	FALSE	2.33E-06	2.13E-06	-0.127251109	0.452091554	0.344773606	FALSE	7.18E-01	0.034151064	1.466595756	FALSE
ZCCHC24	6.66E-06	7.83E-06	6.34E-06	7.69E-06	6.27E-06	6.22E-06	8.50E-06	4.90E-06	9.86E-06	8.80E-06	7.19E-06	8.37E-06	6.39E-06	6.97E-06	6.45E-06	6.59E-06	8.43E-06	7.18E-06	4.74E-06	4.76E-06	6.60E-06	4.31E-06	3.03E-06	5.19E-06	7.00E-06	4.77E-06	-0.554001702	0.002804304	2.552174905	FALSE	6.83E-06	7.94E-06	0.215936227	0.178146463	0.749222795	FALSE	6.01E-01	0.003814667	2.418543357	FALSE
GPR39	4.63E-06	6.16E-06	6.02E-06	6.40E-06	8.96E-06	7.32E-06	6.72E-06	3.05E-06	7.40E-06	4.85E-06	4.09E-06	8.29E-06	4.98E-06	5.40E-06	7.60E-06	5.96E-06	6.37E-06	7.55E-06	2.91E-06	2.28E-06	3.79E-06	5.34E-06	3.97E-06	4.61E-06	6.31E-06	3.82E-06	-0.72454914	0.002829243	2.548329804	FALSE	6.58E-06	5.73E-06	-0.198912009	0.427355735	0.369210463	FALSE	6.66E-01	0.071587534	1.145162596	FALSE
TSEN34	2.18E-05	2.42E-05	1.94E-05	2.90E-05	2.34E-05	2.35E-05	2.24E-05	1.68E-05	2.68E-05	1.99E-05	1.62E-05	2.36E-05	1.79E-05	1.84E-05	2.19E-05	2.33E-05	2.85E-05	2.76E-05	1.60E-05	1.11E-05	1.51E-05	1.39E-05	1.46E-05	1.82E-05	2.29E-05	1.48E-05	-0.631042513	0.002830748	2.548098728	FALSE	2.35E-05	2.09E-05	-0.168791666	0.249216076	0.603423946	FALSE	7.07E-01	0.009932819	2.002927493	FALSE
PVR	6.11E-05	8.87E-05	0.00012261	0.000119178	0.000111344	0.000116198	6.92E-05	7.13E-05	0.000103388	0.000142101	0.000170693	8.31E-05	0.000135457	0.00010635	0.000139512	0.000105359	0.000126272	9.79E-05	0.000141189	0.000178528	0.000158824	0.000181409	0.000155505	0.000138104	0.000118468	0.000158926	0.42386693	0.002837223	2.547106519	FALSE	0.000103188	0.000106628	0.047311561	0.863593796	0.063690486	FALSE	1.49E+00	0.017767207	1.750380837	FALSE
DIP2B	5.99E-05	6.92E-05	6.29E-05	6.01E-05	6.65E-05	5.44E-05	7.71E-05	7.01E-05	6.17E-05	6.47E-05	5.73E-05	8.04E-05	6.46E-05	6.33E-05	6.07E-05	5.34E-05	6.54E-05	6.72E-05	8.14E-05	6.90E-05	6.98E-05	7.24E-05	7.75E-05	8.64E-05	6.24E-05	7.61E-05	0.285230162	0.002841628	2.546432804	FALSE	6.22E-05	6.86E-05	0.141021993	0.164134669	0.784799676	FALSE	1.11E+00	0.135604387	0.867726259	FALSE
NUDCD1	7.16E-05	6.79E-05	6.26E-05	6.42E-05	6.51E-05	5.69E-05	7.98E-05	7.72E-05	6.86E-05	7.37E-05	5.94E-05	7.98E-05	6.37E-05	6.78E-05	5.78E-05	5.76E-05	5.88E-05	7.68E-05	0.000106584	8.20E-05	7.09E-05	8.81E-05	8.62E-05	8.25E-05	6.38E-05	8.60E-05	0.432262244	0.002842902	2.5462381	FALSE	6.47E-05	7.31E-05	0.175686242	0.053102961	1.274881259	FALSE	1.18E+00	0.048433438	1.314854703	FALSE
PGRMC1	3.85E-05	4.57E-05	4.01E-05	4.28E-05	5.00E-05	4.73E-05	4.35E-05	2.78E-05	4.91E-05	3.66E-05	3.61E-05	3.98E-05	4.84E-05	4.23E-05	4.75E-05	4.75E-05	5.34E-05	4.64E-05	3.98E-05	2.66E-05	2.19E-05	4.07E-05	2.92E-05	4.07E-05	4.76E-05	3.31E-05	-0.522060164	0.002848563	2.545374145	FALSE	4.41E-05	3.88E-05	-0.183498934	0.159220493	0.798001035	FALSE	8.54E-01	0.235667121	0.627701004	FALSE
ZCCHC2	3.98E-06	5.02E-06	4.16E-06	3.77E-06	4.82E-06	4.93E-06	5.57E-06	4.73E-06	4.21E-06	3.73E-06	3.33E-06	4.35E-06	3.04E-06	3.39E-06	3.88E-06	2.50E-06	4.50E-06	4.75E-06	2.27E-06	2.15E-06	2.25E-06	1.62E-06	1.73E-06	2.79E-06	3.68E-06	2.14E-06	-0.783441158	0.002858239	2.543901469	FALSE	4.45E-06	4.32E-06	-0.041970996	0.749840157	0.125031305	FALSE	4.94E-01	0.000131339	3.881607313	TRUE
ARHGAP12	1.29E-05	1.41E-05	1.08E-05	1.19E-05	1.15E-05	1.09E-05	1.76E-05	1.64E-05	1.51E-05	1.22E-05	1.12E-05	1.35E-05	1.20E-05	1.28E-05	1.12E-05	1.12E-05	1.21E-05	1.68E-05	2.02E-05	1.65E-05	1.46E-05	1.72E-05	1.67E-05	1.80E-05	1.27E-05	1.72E-05	0.438885672	0.002859948	2.543641816	FALSE	1.20E-05	1.43E-05	0.252946451	0.073041654	1.136429402	FALSE	1.20E+00	0.048355665	1.315552638	FALSE
RELB	5.23E-06	7.94E-06	5.05E-06	5.09E-06	4.13E-06	4.62E-06	1.06E-05	7.16E-06	9.09E-06	5.90E-06	5.88E-06	1.21E-05	4.94E-06	6.34E-06	6.79E-06	4.38E-06	6.12E-06	7.82E-06	1.17E-05	6.36E-06	8.51E-06	1.11E-05	1.16E-05	1.19E-05	6.07E-06	1.02E-05	0.747992322	0.002870358	2.542063863	FALSE	5.34E-06	8.46E-06	0.662100734	0.02541183	1.594964057	FALSE	1.21E+00	0.24290908	0.61455625	FALSE
KDM2B	4.36E-06	4.92E-06	5.78E-06	5.18E-06	5.16E-06	4.17E-06	4.60E-06	3.33E-06	4.57E-06	4.45E-06	4.11E-06	4.89E-06	6.23E-06	4.48E-06	4.06E-06	5.59E-06	2.49E-06	6.00E-06	2.06E-06	3.63E-06	1.58E-06	2.07E-06	2.36E-06	1.92E-06	4.81E-06	2.27E-06	-1.083915018	0.002871665	2.541866157	FALSE	4.93E-06	4.33E-06	-0.188004373	0.097092271	1.01281534	FALSE	5.24E-01	0.000224732	3.648334355	TRUE
ZNF706	4.44E-05	6.38E-05	0.000104982	0.000110824	0.000116625	9.81E-05	6.01E-05	1.50E-05	5.03E-05	8.14E-05	6.39E-05	6.16E-05	9.09E-05	0.000114322	9.65E-05	4.89E-05	6.59E-05	7.15E-05	5.97E-05	1.57E-05	5.62E-05	7.99E-06	1.74E-05	1.64E-05	8.14E-05	2.89E-05	-1.493875206	0.002884668	2.539904162	FALSE	8.98E-05	5.54E-05	-0.697505435	0.043564171	1.360870548	FALSE	5.22E-01	0.068706363	1.16300304	FALSE
KIF20A	4.09E-05	4.78E-05	4.54E-05	4.50E-05	4.42E-05	3.27E-05	2.55E-05	2.56E-05	2.55E-05	2.12E-05	1.19E-05	2.30E-05	3.02E-05	3.72E-05	3.70E-05	2.98E-05	3.88E-05	4.81E-05	3.08E-05	2.09E-05	1.69E-05	2.19E-05	2.45E-05	2.69E-05	3.69E-05	2.36E-05	-0.641024546	0.002893694	2.538547441	FALSE	4.27E-05	2.21E-05	-0.947511024	5.69E-05	4.245059475	FALSE	1.07E+00	0.618870486	0.208400228	FALSE
RPL10	0.001051128	0.000956672	0.001217333	0.001312155	0.001247763	0.001040593	0.001095189	0.000844851	0.001308157	0.001074496	0.001212975	0.001081216	0.001023971	0.001221892	0.001329844	0.000728269	0.000969442	0.001037283	0.00057636	0.000794135	0.000577845	0.000850114	0.000604404	0.000564096	0.001051784	0.000661159	-0.669768216	0.002895312	2.538304637	FALSE	0.001137607	0.001102814	-0.044813587	0.693575859	0.158906031	FALSE	6.00E-01	0.000311037	3.507187261	FALSE
RGS4	1.06E-06	1.84E-06	3.20E-06	1.97E-06	2.25E-06	1.16E-06	7.18E-07	6.66E-07	5.80E-07	6.00E-07	5.80E-07	5.33E-07	2.52E-06	2.38E-06	2.13E-06	5.25E-07	2.67E-06	1.75E-06	1.08E-06	6.19E-07	6.69E-07	7.66E-07	4.76E-07	5.22E-07	2.00E-06	6.88E-07	-1.537101945	0.002904103	2.536988	FALSE	1.91E-06	6.13E-07	-1.642756718	0.002347142	2.629460625	FALSE	1.12E+00	0.435711087	0.360801389	FALSE
VPS26A	0.000353139	0.000367005	0.000354802	0.00037745	0.00032642	0.000269781	0.000350571	0.000345784	0.000303688	0.000275705	0.000255605	0.000312987	0.000309103	0.000308619	0.000344033	0.00030186	0.000334832	0.000378696	0.000415255	0.000382443	0.000355138	0.000455987	0.000390742	0.000450633	0.000329524	0.000408366	0.309481727	0.00290986	2.536127846	FALSE	0.000341433	0.00030739	-0.151530594	0.155039152	0.809558616	FALSE	1.33E+00	0.001112179	2.953825313	FALSE
PPA1	0.000394562	0.000437429	0.000400596	0.000392185	0.000346965	0.000351123	0.000360929	0.000586885	0.000408205	0.000328197	0.000315962	0.000369686	0.000325198	0.00037147	0.000411394	0.000383175	0.000444092	0.000394961	0.000712168	0.000464326	0.000455525	0.000689948	0.000606115	0.000530378	0.000388382	0.00057641	0.569619754	0.002927099	2.533562588	FALSE	0.000387143	0.000394977	0.02890191	0.85874724	0.066134646	FALSE	1.46E+00	0.013744602	1.861867837	FALSE
SLC44A1	1.64E-05	2.68E-05	3.94E-05	3.88E-05	4.95E-05	3.50E-05	2.82E-05	1.72E-05	3.27E-05	3.60E-05	3.33E-05	5.15E-05	2.76E-05	2.11E-05	3.58E-05	2.25E-05	3.03E-05	3.64E-05	1.42E-05	1.70E-05	1.22E-05	2.28E-05	1.56E-05	1.99E-05	2.90E-05	1.69E-05	-0.773099014	0.002968466	2.52746799	FALSE	3.43E-05	3.31E-05	-0.050828462	0.859191946	0.065909803	FALSE	5.11E-01	0.007319659	2.135509153	FALSE
RABEP1	4.02E-05	3.84E-05	3.38E-05	3.54E-05	3.49E-05	2.94E-05	4.64E-05	4.13E-05	4.04E-05	3.91E-05	3.10E-05	4.65E-05	3.10E-05	3.59E-05	3.30E-05	2.81E-05	3.33E-05	3.93E-05	5.10E-05	3.74E-05	3.89E-05	4.20E-05	4.79E-05	4.65E-05	3.34E-05	4.39E-05	0.394022883	0.002975639	2.526419749	FALSE	3.53E-05	4.08E-05	0.207396344	0.078808467	1.103427122	FALSE	1.08E+00	0.350853847	0.454873757	FALSE
BMPER	5.67E-07	6.09E-07	5.73E-07	4.27E-07	4.99E-07	5.22E-07	5.88E-07	4.21E-07	4.22E-07	4.26E-07	3.91E-07	3.04E-07	7.70E-07	7.74E-07	7.67E-07	8.68E-07	9.18E-07	9.20E-07	9.73E-07	9.74E-07	1.05E-06	8.84E-07	1.03E-06	1.07E-06	8.36E-07	9.97E-07	0.253727987	0.002980079	2.525772285	FALSE	5.33E-07	4.25E-07	-0.325028037	0.041779876	1.379032853	FALSE	2.34E+00	2.50467E-07	6.601248682	TRUE
LPCAT4	1.13E-05	1.79E-05	2.17E-05	1.63E-05	1.85E-05	2.62E-05	1.62E-05	1.23E-05	1.61E-05	1.41E-05	1.57E-05	3.11E-05	1.72E-05	1.67E-05	1.62E-05	1.40E-05	1.78E-05	1.80E-05	1.46E-05	9.67E-06	1.51E-05	1.19E-05	8.50E-06	1.15E-05	1.66E-05	1.19E-05	-0.485584649	0.002988532	2.524542078	FALSE	1.86E-05	1.76E-05	-0.084761946	0.764040822	0.116883437	FALSE	6.76E-01	0.08419759	1.074700339	FALSE
TRIM21	2.02E-05	2.26E-05	1.83E-05	1.86E-05	1.80E-05	1.32E-05	2.79E-05	2.58E-05	2.64E-05	2.06E-05	2.01E-05	3.03E-05	1.81E-05	1.93E-05	1.72E-05	1.40E-05	2.19E-05	2.44E-05	2.90E-05	2.08E-05	2.74E-05	2.59E-05	2.89E-05	2.90E-05	1.91E-05	2.68E-05	0.486136171	0.002993442	2.523829114	FALSE	1.85E-05	2.52E-05	0.446153618	0.009212438	2.035625403	FALSE	1.06E+00	0.455737284	0.341285441	FALSE
RAB23	2.03E-05	3.13E-05	2.95E-05	2.94E-05	3.53E-05	2.78E-05	3.30E-05	2.53E-05	3.85E-05	3.25E-05	3.03E-05	3.83E-05	2.73E-05	1.96E-05	2.74E-05	2.79E-05	3.21E-05	3.93E-05	4.49E-05	3.97E-05	3.42E-05	4.44E-05	4.36E-05	5.36E-05	2.89E-05	4.34E-05	0.58563403	0.0030044	2.522242236	FALSE	2.89E-05	3.30E-05	0.188242004	0.191661267	0.717465646	FALSE	1.32E+00	0.010408398	1.982616127	FALSE
PTPRJ	2.02E-05	3.18E-05	3.05E-05	2.97E-05	3.04E-05	2.51E-05	1.96E-05	1.43E-05	2.49E-05	2.11E-05	1.80E-05	2.80E-05	3.02E-05	2.50E-05	3.20E-05	2.20E-05	3.06E-05	3.30E-05	2.01E-05	1.77E-05	1.75E-05	2.05E-05	1.76E-05	2.65E-05	2.88E-05	2.00E-05	-0.526443805	0.003009997	2.521433915	FALSE	2.80E-05	2.10E-05	-0.415310672	0.026955435	1.569353659	FALSE	9.54E-01	0.701584014	0.153920315	FALSE
CCNA2	1.28E-05	1.49E-05	1.32E-05	1.19E-05	8.49E-06	8.78E-06	1.55E-05	1.49E-05	1.40E-05	6.73E-06	6.16E-06	7.28E-06	8.42E-06	9.06E-06	1.08E-05	8.32E-06	1.12E-05	1.41E-05	1.97E-05	1.11E-05	1.55E-05	1.55E-05	1.69E-05	1.81E-05	1.03E-05	1.61E-05	0.647004512	0.003024566	2.519336996	FALSE	1.17E-05	1.08E-05	-0.118887921	0.668953049	0.174604362	FALSE	1.50E+00	0.032861229	1.483316192	FALSE
PLEKHA8	2.96E-06	2.71E-06	2.69E-06	2.86E-06	3.64E-06	2.86E-06	3.25E-06	4.22E-06	4.51E-06	2.60E-06	1.33E-06	2.93E-06	2.93E-06	2.75E-06	3.33E-06	2.26E-06	2.03E-06	3.42E-06	1.78E-06	1.79E-06	1.96E-06	2.21E-06	1.62E-06	1.60E-06	2.78E-06	1.83E-06	-0.608076391	0.003040312	2.517081814	FALSE	2.95E-06	3.14E-06	0.088407801	0.71272786	0.147076265	FALSE	5.82E-01	0.021120621	1.67529332	FALSE
ESRRA	6.93E-06	6.29E-06	4.95E-06	9.00E-06	5.89E-06	5.39E-06	8.88E-06	7.32E-06	8.55E-06	6.04E-06	8.38E-06	9.44E-06	5.30E-06	5.68E-06	6.20E-06	9.93E-06	5.38E-06	4.94E-06	2.42E-06	3.15E-06	3.01E-06	3.25E-06	4.24E-06	2.73E-06	6.24E-06	3.13E-06	-0.993509918	0.003042221	2.516809199	FALSE	6.41E-06	8.10E-06	0.337804012	0.053833332	1.268948738	FALSE	3.87E-01	4.87396E-06	5.312118332	TRUE
ANXA3	0.000102575	0.000118254	0.00012108	0.000108425	9.93E-05	8.10E-05	0.000115659	0.000122102	0.000105173	9.97E-05	6.97E-05	0.000101079	0.000127882	0.000144462	0.000153255	0.000102476	0.000119493	0.000140198	0.000194227	0.000166347	0.000177494	0.000163709	0.000153975	0.000157649	0.000131295	0.0001689	0.363362807	0.003046282	2.516229913	FALSE	0.000105102	0.000102242	-0.03979449	0.769677199	0.113691379	FALSE	1.65E+00	3.87664E-05	4.411543975	TRUE
AKAP8L	1.89E-05	1.83E-05	1.56E-05	1.79E-05	1.60E-05	1.31E-05	2.10E-05	2.05E-05	1.91E-05	1.15E-05	1.58E-05	1.95E-05	1.32E-05	1.53E-05	1.41E-05	1.17E-05	1.45E-05	1.61E-05	2.26E-05	1.34E-05	2.10E-05	2.33E-05	2.26E-05	2.00E-05	1.41E-05	2.05E-05	0.535952309	0.003050281	2.515660205	FALSE	1.66E-05	1.79E-05	0.105149615	0.483084581	0.315976824	FALSE	1.15E+00	0.24576648	0.60947735	FALSE
FHIP2A	8.91E-05	0.00010197	8.48E-05	9.31E-05	8.81E-05	7.85E-05	0.000101355	0.000103317	9.68E-05	8.64E-05	8.01E-05	9.09E-05	9.87E-05	9.73E-05	8.78E-05	8.23E-05	9.11E-05	0.000103213	0.000119645	0.000111743	9.36E-05	0.000122939	0.000122212	0.000119369	9.34E-05	0.000114919	0.299196836	0.003058341	2.514514082	FALSE	8.93E-05	9.31E-05	0.061302043	0.446416178	0.350260075	FALSE	1.23E+00	0.003972536	2.400932167	FALSE
PTPRK	2.67E-05	3.28E-05	3.02E-05	2.48E-05	3.23E-05	2.48E-05	3.30E-05	3.04E-05	2.95E-05	2.51E-05	2.34E-05	3.49E-05	2.46E-05	2.48E-05	2.57E-05	2.42E-05	2.59E-05	3.04E-05	3.21E-05	2.83E-05	3.12E-05	3.12E-05	3.21E-05	3.80E-05	2.59E-05	3.21E-05	0.310086133	0.00306624	2.513393912	FALSE	2.86E-05	2.94E-05	0.039183457	0.743384269	0.128786633	FALSE	1.09E+00	0.240537068	0.618817987	FALSE
EEF2	0.002572819	0.002318359	0.002262727	0.002244651	0.002093704	0.002743946	0.002425061	0.002431364	0.002519174	0.002405406	0.002521579	0.002267744	0.002649226	0.002486766	0.002304185	0.002582997	0.002714438	0.002600411	0.002163895	0.002499847	0.002289368	0.002100645	0.00208362	0.001987342	0.002556337	0.002187453	-0.224826249	0.003074045	2.512289812	FALSE	0.002372701	0.002428388	0.033468641	0.60727338	0.216615756	FALSE	9.01E-01	0.016426784	1.784447457	FALSE
QNG1	4.08E-06	3.66E-06	2.17E-06	3.35E-06	2.54E-06	2.75E-06	4.46E-06	4.40E-06	2.98E-06	2.46E-06	3.05E-06	3.33E-06	4.72E-06	5.30E-06	4.41E-06	5.97E-06	6.47E-06	4.43E-06	8.16E-06	7.10E-06	5.36E-06	8.01E-06	7.57E-06	7.90E-06	5.21E-06	7.35E-06	0.495366112	0.003074088	2.512283768	FALSE	3.09E-06	3.45E-06	0.156038604	0.444544042	0.352085206	FALSE	2.13E+00	2.81965E-05	4.549804868	TRUE
LGALS8	2.97E-05	2.77E-05	2.98E-05	2.93E-05	2.87E-05	2.41E-05	2.44E-05	3.07E-05	3.25E-05	2.77E-05	2.15E-05	3.32E-05	3.31E-05	3.13E-05	3.24E-05	2.50E-05	2.67E-05	2.72E-05	2.48E-05	2.38E-05	2.28E-05	2.41E-05	2.37E-05	1.98E-05	2.93E-05	2.32E-05	-0.336602151	0.003085815	2.510630113	FALSE	2.82E-05	2.83E-05	0.00571025	0.95862744	0.018350144	FALSE	8.18E-01	0.030189013	1.520151079	FALSE
DDX56	5.41E-05	6.23E-05	6.99E-05	6.31E-05	6.82E-05	5.03E-05	5.19E-05	4.83E-05	4.41E-05	4.55E-05	3.82E-05	5.51E-05	5.18E-05	5.74E-05	5.71E-05	3.92E-05	4.49E-05	5.53E-05	3.54E-05	3.41E-05	2.97E-05	3.77E-05	4.39E-05	4.05E-05	5.10E-05	3.69E-05	-0.467027761	0.003090544	2.50996506	FALSE	6.13E-05	4.72E-05	-0.377434269	0.005387538	2.268609629	FALSE	7.81E-01	0.008751122	2.057936253	FALSE
KIF4A	5.67E-05	6.27E-05	5.95E-05	5.60E-05	6.87E-05	4.32E-05	4.68E-05	3.79E-05	4.31E-05	4.14E-05	3.07E-05	3.50E-05	4.17E-05	4.99E-05	5.55E-05	4.66E-05	4.76E-05	4.89E-05	4.47E-05	2.94E-05	3.15E-05	3.00E-05	4.28E-05	3.55E-05	4.84E-05	3.57E-05	-0.439215172	0.003095584	2.50925739	FALSE	5.78E-05	3.92E-05	-0.561943108	0.001267534	2.897040416	FALSE	9.11E-01	0.358596536	0.44539391	FALSE
TMEM101	1.68E-05	1.99E-05	3.35E-05	2.77E-05	3.99E-05	1.16E-05	1.67E-05	6.30E-06	2.25E-05	2.29E-05	1.62E-05	3.81E-05	1.88E-05	1.93E-05	3.59E-05	1.72E-05	1.57E-05	1.73E-05	8.69E-06	7.84E-06	7.76E-06	9.45E-06	8.94E-06	9.59E-06	2.07E-05	8.71E-06	-1.249845628	0.003098365	2.508867372	FALSE	2.49E-05	2.05E-05	-0.283997801	0.485099922	0.314168796	FALSE	4.26E-01	0.021516323	1.667231937	FALSE
EPHA4	3.10E-06	5.32E-06	6.60E-06	5.95E-06	6.58E-06	5.37E-06	5.32E-06	3.22E-06	5.89E-06	5.26E-06	3.45E-06	6.27E-06	5.07E-06	4.73E-06	5.81E-06	5.61E-06	4.37E-06	5.89E-06	3.51E-06	2.96E-06	3.06E-06	3.68E-06	3.21E-06	5.21E-06	5.25E-06	3.61E-06	-0.541541089	0.003098513	2.508846688	FALSE	5.49E-06	4.90E-06	-0.163417007	0.44596363	0.350700559	FALSE	7.36E-01	0.063608653	1.196483803	FALSE
DEPDC7	1.58E-06	2.09E-06	1.90E-06	2.12E-06	2.14E-06	3.08E-06	2.75E-06	2.95E-06	2.33E-06	2.62E-06	2.30E-05	2.51E-06	3.23E-06	3.43E-06	3.04E-06	4.20E-06	2.56E-06	2.73E-06	2.19E-06	2.47E-06	2.01E-06	2.03E-06	2.30E-06	2.37E-06	3.20E-06	2.23E-06	-0.519087718	0.003100957	2.508504236	FALSE	2.15E-06	6.02E-06	1.484502622	0.281294467	0.55083881	FALSE	3.70E-01	0.289924124	0.537715646	FALSE
MZT2B	7.19E-05	0.000102893	0.000128403	0.000107181	0.000119349	0.000100765	9.40E-05	5.74E-05	6.95E-05	7.33E-05	3.94E-05	7.32E-05	8.48E-05	8.62E-05	0.000107185	5.30E-05	9.77E-05	9.80E-05	5.95E-05	4.43E-05	4.29E-05	5.95E-05	5.12E-05	6.75E-05	8.78E-05	5.41E-05	-0.697901885	0.00310448	2.508011068	FALSE	0.000105075	6.78E-05	-0.632181228	0.0064191	2.192525832	FALSE	7.98E-01	0.135731095	0.867320647	FALSE
GNB1	0.000256787	0.000271234	0.000346069	0.000335957	0.000373006	0.000299146	0.000261977	0.000179824	0.000275197	0.000377869	0.000285779	0.000454767	0.000344819	0.000369979	0.000408157	0.000223801	0.000246555	0.000290361	0.000181484	0.000214958	0.000167375	0.000190439	0.000112055	0.000228489	0.000313945	0.000182467	-0.782879693	0.003106292	2.507757661	FALSE	0.0003137	0.000305902	-0.036314295	0.861389005	0.064800676	FALSE	5.96E-01	0.01625991	1.788881875	FALSE
PATZ1	6.02E-06	5.22E-06	5.39E-06	4.19E-06	5.26E-06	4.63E-06	5.71E-06	3.57E-06	3.97E-06	4.39E-06	3.32E-06	6.44E-06	3.95E-06	5.41E-06	5.33E-06	3.57E-06	4.30E-06	5.95E-06	3.49E-06	2.21E-06	2.28E-06	1.18E-06	2.84E-06	3.79E-06	4.75E-06	2.63E-06	-0.852260731	0.003110606	2.507154952	FALSE	5.12E-06	4.57E-06	-0.164102296	0.357656529	0.446533843	FALSE	5.76E-01	0.012772284	1.893731417	FALSE
UQCRC1	6.12E-05	7.11E-05	8.92E-05	9.17E-05	0.000122243	0.000120615	7.52E-05	3.50E-05	9.21E-05	0.00010264	8.63E-05	0.00011622	6.47E-05	5.27E-05	9.49E-05	6.19E-05	6.39E-05	7.14E-05	3.34E-05	3.69E-05	5.44E-05	4.10E-05	3.50E-05	5.00E-05	6.82E-05	4.18E-05	-0.707926092	0.003117553	2.506186199	FALSE	9.27E-05	8.46E-05	-0.132094564	0.608408328	0.21580485	FALSE	4.94E-01	0.005055541	2.296232341	FALSE
ZBTB7A	1.24E-05	1.27E-05	1.42E-05	1.34E-05	1.60E-05	1.09E-05	1.39E-05	1.04E-05	1.44E-05	1.27E-05	8.55E-06	1.16E-05	1.28E-05	9.48E-06	1.38E-05	8.87E-06	1.06E-05	1.19E-05	8.69E-06	4.39E-06	2.63E-06	5.92E-06	8.91E-06	7.19E-06	1.12E-05	6.29E-06	-0.838274247	0.003120649	2.505755135	FALSE	1.32E-05	1.19E-05	-0.15062833	0.280341542	0.552312542	FALSE	5.27E-01	0.001954422	2.708981624	FALSE
POC1A	1.28E-05	1.19E-05	1.14E-05	1.15E-05	1.23E-05	9.50E-06	9.48E-06	7.26E-06	8.75E-06	1.04E-05	7.73E-06	1.15E-05	1.05E-05	1.29E-05	1.10E-05	1.15E-05	9.92E-06	1.42E-05	1.06E-05	6.92E-06	9.67E-06	6.87E-06	7.12E-06	7.29E-06	1.17E-05	8.08E-06	-0.529393098	0.003127806	2.504760123	FALSE	1.16E-05	9.18E-06	-0.331925129	0.014437594	1.840505162	FALSE	8.79E-01	0.262608184	0.580691743	FALSE
MTA2	9.32E-05	0.000104016	9.46E-05	8.56E-05	0.000101396	9.01E-05	9.68E-05	8.14E-05	9.52E-05	8.76E-05	7.21E-05	0.000101531	8.76E-05	8.63E-05	8.69E-05	6.36E-05	8.22E-05	9.77E-05	7.40E-05	5.98E-05	5.29E-05	5.86E-05	6.52E-05	6.65E-05	8.41E-05	6.28E-05	-0.419651626	0.003147931	2.501974862	FALSE	9.48E-05	8.91E-05	-0.089469038	0.305878593	0.514450916	FALSE	7.05E-01	0.000641092	3.193079721	FALSE
MT-ND3	4.64E-06	4.30E-06	3.17E-06	5.24E-06	5.34E-06	5.98E-06	7.25E-06	5.14E-06	4.27E-06	4.02E-06	2.12E-06	6.56E-06	2.60E-06	3.42E-06	3.70E-06	2.38E-06	3.45E-06	4.39E-06	8.09E-06	7.22E-06	3.41E-06	5.47E-06	7.45E-06	9.35E-06	3.32E-06	6.83E-06	1.03941813	0.003152616	2.501328921	FALSE	4.78E-06	4.90E-06	0.034969965	0.893992653	0.04866605	FALSE	1.40E+00	0.121523576	0.915339458	FALSE
TRIM16	1.96E-05	2.22E-05	1.93E-05	1.91E-05	2.09E-05	1.26E-05	1.69E-05	1.63E-05	1.70E-05	1.55E-05	1.17E-05	1.71E-05	1.72E-05	1.74E-05	1.89E-05	1.64E-05	1.53E-05	2.15E-05	1.52E-05	1.14E-05	1.24E-05	1.44E-05	1.36E-05	1.48E-05	1.78E-05	1.36E-05	-0.382934111	0.003159283	2.500411404	FALSE	1.90E-05	1.57E-05	-0.268276128	0.071696957	1.144499277	FALSE	8.66E-01	0.072861791	1.137500161	FALSE
INO80E	1.81E-05	2.73E-05	1.87E-05	1.50E-05	1.26E-05	1.82E-05	2.94E-05	2.34E-05	2.25E-05	1.84E-05	9.62E-06	1.58E-05	1.21E-05	1.16E-05	1.69E-05	1.73E-05	1.88E-05	1.37E-05	2.41E-05	1.49E-05	2.57E-05	2.31E-05	2.65E-05	2.58E-05	1.51E-05	2.34E-05	0.630629842	0.003180373	2.497521917	FALSE	1.83E-05	1.99E-05	0.115391835	0.668428462	0.174945066	FALSE	1.18E+00	0.31281939	0.504706335	FALSE
CSNK1D	2.63E-05	2.73E-05	2.90E-05	3.13E-05	2.95E-05	2.64E-05	2.59E-05	2.63E-05	2.58E-05	2.80E-05	2.19E-05	2.53E-05	2.87E-05	3.02E-05	2.73E-05	2.66E-05	2.65E-05	2.49E-05	2.52E-05	2.40E-05	2.54E-05	2.21E-05	2.36E-05	2.26E-05	2.74E-05	2.38E-05	-0.200873854	0.003185347	2.4968433	FALSE	2.83E-05	2.55E-05	-0.147044568	0.037522846	1.425704232	FALSE	9.32E-01	0.106487419	0.9727017	FALSE
LTBP1	1.36E-05	1.64E-05	1.43E-05	1.17E-05	1.61E-05	1.42E-05	1.26E-05	9.18E-06	8.75E-06	1.12E-05	6.79E-06	1.10E-05	1.01E-05	1.16E-05	1.07E-05	1.33E-05	1.22E-05	1.65E-05	7.06E-06	6.03E-06	5.43E-06	6.09E-06	9.14E-06	1.09E-05	1.24E-05	7.45E-06	-0.735289185	0.003212052	2.493217453	FALSE	1.44E-05	9.92E-06	-0.534939931	0.002441403	2.6123606	FALSE	7.51E-01	0.070260365	1.153289596	FALSE
UBL5	5.26E-05	6.06E-05	5.30E-05	5.72E-05	6.00E-05	6.85E-05	4.06E-05	5.62E-05	4.50E-05	6.09E-05	6.66E-05	4.24E-05	8.48E-05	5.50E-05	5.64E-05	9.15E-05	7.04E-05	4.59E-05	2.43E-05	5.03E-05	3.61E-05	3.18E-05	3.80E-05	3.53E-05	6.74E-05	3.60E-05	-0.904979995	0.00321432	2.4929109	FALSE	5.86E-05	5.19E-05	-0.17555781	0.209925668	0.677934456	FALSE	6.93E-01	0.017553116	1.755645771	FALSE
DDX10	5.20E-05	5.48E-05	5.05E-05	5.49E-05	5.14E-05	4.51E-05	5.93E-05	4.84E-05	4.70E-05	3.87E-05	3.66E-05	5.13E-05	4.35E-05	4.75E-05	3.98E-05	3.80E-05	4.55E-05	5.72E-05	7.55E-05	5.44E-05	4.99E-05	6.99E-05	6.69E-05	7.47E-05	4.53E-05	6.52E-05	0.526705419	0.003215327	2.492774885	FALSE	5.14E-05	4.69E-05	-0.134125402	0.246751314	0.607740525	FALSE	1.39E+00	0.007926101	2.100940406	FALSE
CCDC93	3.97E-05	3.80E-05	3.47E-05	3.24E-05	3.57E-05	3.25E-05	3.75E-05	4.01E-05	3.51E-05	3.27E-05	2.94E-05	3.60E-05	3.48E-05	3.74E-05	3.80E-05	3.71E-05	3.78E-05	3.79E-05	3.97E-05	4.01E-05	4.27E-05	4.52E-05	4.60E-05	3.92E-05	3.72E-05	4.22E-05	0.181831072	0.003217996	2.492414504	FALSE	3.55E-05	3.51E-05	-0.014201492	0.861539187	0.064724964	FALSE	1.20E+00	0.004708174	2.327147531	FALSE
NFASC	1.61E-05	2.36E-05	1.95E-05	2.00E-05	2.00E-05	1.50E-05	2.18E-05	1.66E-05	2.64E-05	2.04E-05	1.59E-05	2.91E-05	3.26E-05	2.67E-05	3.37E-05	2.92E-05	2.93E-05	3.30E-05	2.38E-05	2.33E-05	2.39E-05	2.64E-05	2.13E-05	2.91E-05	3.08E-05	2.46E-05	-0.321390162	0.003249009	2.488249071	FALSE	1.90E-05	2.17E-05	0.189897461	0.308181869	0.511192915	FALSE	1.13E+00	0.258928235	0.58682059	FALSE
MEST	4.50E-05	4.34E-05	3.84E-05	4.44E-05	6.84E-05	7.64E-05	2.24E-05	1.48E-05	3.12E-05	4.54E-05	6.02E-05	4.08E-05	6.94E-05	4.93E-05	5.73E-05	4.19E-05	3.49E-05	4.07E-05	3.75E-05	2.99E-05	2.45E-05	2.46E-05	2.46E-05	1.76E-05	4.89E-05	2.65E-05	-0.886332032	0.003268606	2.485637399	FALSE	5.27E-05	3.58E-05	-0.556766636	0.099391913	1.002648949	FALSE	7.39E-01	0.227601136	0.642825574	FALSE
TRIM44	1.68E-05	1.43E-05	1.47E-05	2.27E-05	2.35E-05	1.01E-05	1.56E-05	1.31E-05	1.44E-05	1.74E-05	1.43E-05	1.80E-05	1.44E-05	1.45E-05	1.73E-05	8.72E-06	1.17E-05	1.74E-05	9.48E-06	1.01E-05	7.07E-06	9.03E-06	5.73E-06	7.39E-06	1.40E-05	8.13E-06	-0.781995253	0.003282808	2.483754565	FALSE	1.70E-05	1.55E-05	-0.135453833	0.515961571	0.287382644	FALSE	5.25E-01	3.26202E-05	4.486513651	TRUE
TNPO2	3.95E-05	4.52E-05	3.55E-05	3.61E-05	3.51E-05	2.93E-05	4.50E-05	3.66E-05	4.12E-05	3.06E-05	3.33E-05	4.36E-05	3.11E-05	3.12E-05	2.98E-05	3.06E-05	3.28E-05	4.24E-05	5.06E-05	4.00E-05	3.60E-05	4.50E-05	5.12E-05	4.67E-05	3.30E-05	4.49E-05	0.445461462	0.00329334	2.482363407	FALSE	3.68E-05	3.84E-05	0.060227408	0.63431489	0.197695093	FALSE	1.17E+00	0.084414701	1.073581915	FALSE
CAP2	0.000157663	0.000145809	0.000135947	0.000123219	0.000129313	0.000100538	0.000165059	0.000179044	0.000182399	0.000171293	0.000127279	0.000199314	0.000151648	0.000158937	0.000138241	0.000142481	0.000126347	0.000148983	0.000247145	0.000168739	0.000182474	0.000226022	0.000187234	0.00017252	0.000144439	0.000197355	0.450331713	0.003293865	2.482294177	FALSE	0.000132082	0.000170731	0.370295331	0.012681423	1.896832017	FALSE	1.16E+00	0.134139637	0.872442874	FALSE
CBX1	0.00014299	0.000150617	0.000130387	0.000134279	0.000109401	0.00010904	0.000140023	0.000145554	0.000147339	0.000135175	0.000100514	0.000138964	0.000118227	0.000105788	0.000115528	0.000141094	0.000140185	0.000153041	0.000170308	0.0001461	0.000166414	0.000150492	0.00017946	0.000179967	0.000128977	0.000165457	0.359342544	0.003295102	2.482131133	FALSE	0.000129452	0.000134595	0.056204134	0.616315051	0.210197226	FALSE	1.23E+00	0.007174352	2.144217304	FALSE
MOXD1	1.73E-05	1.74E-05	3.23E-05	2.90E-05	3.53E-05	3.00E-05	1.68E-05	1.58E-05	2.25E-05	3.10E-05	2.95E-05	3.76E-05	3.22E-05	2.05E-05	3.07E-05	3.01E-05	2.78E-05	1.95E-05	1.68E-05	1.85E-05	1.65E-05	1.72E-05	1.88E-05	2.01E-05	2.68E-05	1.80E-05	-0.575537214	0.00331714	2.479236227	FALSE	2.69E-05	2.56E-05	-0.07343549	0.783658571	0.105873112	FALSE	7.03E-01	0.060038195	1.221572374	FALSE
GRWD1	4.49E-05	4.98E-05	5.09E-05	5.39E-05	5.38E-05	3.75E-05	4.13E-05	5.84E-05	4.26E-05	3.94E-05	3.35E-05	4.49E-05	3.69E-05	3.68E-05	3.66E-05	4.05E-05	4.53E-05	5.11E-05	5.99E-05	4.74E-05	5.03E-05	6.26E-05	5.76E-05	5.00E-05	4.12E-05	5.46E-05	0.406056677	0.003320939	2.478739052	FALSE	4.85E-05	4.34E-05	-0.16035845	0.259049501	0.586617241	FALSE	1.26E+00	0.024162166	1.616864133	FALSE
IRF2BP1	2.82E-05	3.72E-05	3.27E-05	3.02E-05	2.99E-05	3.04E-05	2.59E-05	2.69E-05	2.09E-05	2.30E-05	1.94E-05	2.72E-05	2.63E-05	2.76E-05	2.48E-05	1.86E-05	2.84E-05	3.49E-05	2.22E-05	1.55E-05	1.07E-05	1.74E-05	1.54E-05	1.82E-05	2.68E-05	1.66E-05	-0.692568666	0.003337823	2.476536644	FALSE	3.14E-05	2.39E-05	-0.395685165	0.002273357	2.643332289	FALSE	6.94E-01	0.00511272	2.291348004	FALSE
CENPM	4.98E-05	5.22E-05	5.53E-05	4.99E-05	4.94E-05	4.07E-05	5.34E-05	4.51E-05	4.01E-05	3.54E-05	2.59E-05	3.87E-05	4.42E-05	4.63E-05	4.13E-05	4.50E-05	3.21E-05	5.67E-05	3.01E-05	3.06E-05	2.14E-05	3.45E-05	3.16E-05	3.19E-05	4.43E-05	3.00E-05	-0.561598661	0.003346922	2.47535438	FALSE	4.95E-05	3.98E-05	-0.317587059	0.044705724	1.349636869	FALSE	7.54E-01	0.04220948	1.374589998	FALSE
RMI2	2.14E-05	1.98E-05	1.99E-05	2.23E-05	2.33E-05	1.35E-05	1.71E-05	1.52E-05	1.53E-05	1.58E-05	8.51E-06	1.57E-05	1.46E-05	1.77E-05	1.87E-05	1.43E-05	1.18E-05	1.87E-05	1.37E-05	9.23E-06	9.04E-06	1.21E-05	1.01E-05	9.58E-06	1.60E-05	1.06E-05	-0.585973485	0.003360205	2.473634279	FALSE	2.00E-05	1.46E-05	-0.454846913	0.017063868	1.767922514	FALSE	7.28E-01	0.022049971	1.656591976	FALSE
RPRD1B	6.39E-05	6.25E-05	6.78E-05	5.69E-05	6.69E-05	5.45E-05	7.18E-05	7.30E-05	7.75E-05	6.00E-05	5.03E-05	7.48E-05	5.41E-05	6.35E-05	6.11E-05	5.24E-05	6.55E-05	5.54E-05	8.29E-05	7.39E-05	6.14E-05	8.37E-05	8.90E-05	6.98E-05	5.87E-05	7.68E-05	0.38805657	0.003361991	2.473403435	FALSE	6.21E-05	6.79E-05	0.129276044	0.255098755	0.593291661	FALSE	1.13E+00	0.17001668	0.769508469	FALSE
MAB21L1	9.71E-06	1.27E-05	9.28E-06	1.14E-05	1.08E-05	4.85E-06	1.01E-05	9.88E-06	7.53E-06	7.87E-06	4.67E-06	7.33E-06	8.76E-06	1.03E-05	9.34E-06	4.80E-06	7.95E-06	9.61E-06	5.80E-06	5.27E-06	4.36E-06	5.83E-06	4.72E-06	5.55E-06	8.47E-06	5.26E-06	-0.687879814	0.003384679	2.470482567	FALSE	9.80E-06	7.90E-06	-0.309774603	0.198909016	0.701345531	FALSE	6.65E-01	0.01084611	1.964725991	FALSE
MTPN	0.000398021	0.000381337	0.000430632	0.000352633	0.000322173	0.000285012	0.000358736	0.00057962	0.000472141	0.000295892	0.000237906	0.000339433	0.000280636	0.000370964	0.000387347	0.000363503	0.000383568	0.000355847	0.000691625	0.000480927	0.000410453	0.000671467	0.000579264	0.000459176	0.000356978	0.000548819	0.620495757	0.003399817	2.468544454	FALSE	0.000361635	0.000380621	0.073823314	0.738367566	0.131727389	FALSE	1.44E+00	0.036542095	1.437206563	FALSE
MBD3	3.31E-05	4.10E-05	3.55E-05	3.57E-05	3.87E-05	2.73E-05	3.38E-05	3.16E-05	3.17E-05	2.63E-05	2.13E-05	3.13E-05	2.61E-05	3.19E-05	2.96E-05	2.08E-05	2.75E-05	3.77E-05	1.91E-05	1.90E-05	1.35E-05	1.74E-05	2.31E-05	2.04E-05	2.89E-05	1.88E-05	-0.624724315	0.003409706	2.467283072	FALSE	3.52E-05	2.93E-05	-0.264227284	0.054779652	1.261380733	FALSE	6.39E-01	0.000978389	3.009488377	FALSE
BMP1	4.69E-06	3.51E-06	3.57E-06	3.18E-06	4.02E-06	3.32E-06	2.74E-06	3.22E-06	3.95E-06	3.31E-06	2.73E-06	3.42E-06	3.15E-06	3.82E-06	3.83E-06	4.12E-06	3.74E-06	4.72E-06	3.42E-06	1.80E-06	2.48E-06	3.14E-06	2.67E-06	2.74E-06	3.90E-06	2.71E-06	-0.524206244	0.003412372	2.466943657	FALSE	3.72E-06	3.23E-06	-0.203164373	0.1275015	0.894484707	FALSE	8.39E-01	0.10944459	0.9608057	FALSE
BAZ1B	2.36E-05	3.10E-05	3.36E-05	3.12E-05	3.61E-05	2.68E-05	3.08E-05	2.47E-05	2.74E-05	2.67E-05	1.97E-05	3.29E-05	3.07E-05	2.76E-05	3.20E-05	2.21E-05	2.27E-05	2.57E-05	2.07E-05	1.64E-05	1.24E-05	2.10E-05	1.87E-05	2.14E-05	2.68E-05	1.84E-05	-0.539304115	0.003422934	2.46560151	FALSE	3.04E-05	2.70E-05	-0.168714732	0.235534181	0.627946059	FALSE	6.82E-01	0.004700152	2.327888136	FALSE
MORC3	2.11E-05	2.47E-05	2.47E-05	2.32E-05	2.34E-05	1.77E-05	2.36E-05	2.42E-05	2.39E-05	2.29E-05	1.67E-05	2.74E-05	1.72E-05	2.18E-05	2.12E-05	1.46E-05	2.20E-05	2.18E-05	2.86E-05	2.45E-05	2.13E-05	2.80E-05	2.90E-05	2.78E-05	1.98E-05	2.65E-05	0.425249596	0.00342498	2.465341954	FALSE	2.25E-05	2.31E-05	0.041973278	0.720427748	0.142409568	FALSE	1.15E+00	0.103522505	0.984965226	FALSE
STAT5B	2.57E-05	2.86E-05	3.00E-05	2.78E-05	3.16E-05	2.34E-05	3.96E-05	3.35E-05	2.63E-05	3.19E-05	2.26E-05	3.59E-05	2.89E-05	3.06E-05	3.10E-05	2.26E-05	2.72E-05	3.37E-05	4.09E-05	3.48E-05	3.43E-05	3.28E-05	4.00E-05	3.91E-05	2.90E-05	3.70E-05	0.351267842	0.003443227	2.463034398	FALSE	2.79E-05	3.17E-05	0.18356633	0.208777537	0.68031623	FALSE	1.17E+00	0.096332721	1.016226174	FALSE
GAS2L1	1.08E-05	8.78E-06	1.09E-05	1.14E-05	1.12E-05	6.04E-06	9.75E-06	8.09E-06	8.19E-06	8.12E-06	6.33E-06	8.92E-06	9.41E-06	1.25E-05	9.74E-06	1.01E-05	8.20E-06	1.25E-05	8.29E-06	7.08E-06	7.19E-06	8.48E-06	6.99E-06	5.78E-06	1.04E-05	7.30E-06	-0.510444248	0.003446733	2.46259241	FALSE	9.86E-06	8.23E-06	-0.259382768	0.126572421	0.897660915	FALSE	8.87E-01	0.158618293	0.799646727	FALSE
MAP4	0.000586774	0.000705284	0.000589665	0.000488898	0.000490479	0.000662759	0.000627118	0.000793257	0.000587721	0.000593398	0.000629136	0.000661132	0.000631052	0.000626297	0.000580013	0.0006392	0.000787672	0.000635072	0.000862819	0.000699062	0.000858513	0.00073923	0.000941199	0.000914808	0.000649884	0.000835939	0.363214319	0.003457918	2.461185295	FALSE	0.00058731	0.000648627	0.143267241	0.224724147	0.64835026	FALSE	1.29E+00	0.003853819	2.414108716	FALSE
ROGDI	8.11E-06	9.57E-06	6.66E-06	6.98E-06	6.03E-06	5.27E-06	1.15E-05	6.73E-06	8.65E-06	7.30E-06	3.36E-06	8.51E-06	7.03E-06	6.85E-06	7.02E-06	6.73E-06	8.05E-06	9.01E-06	1.27E-05	8.22E-06	1.08E-05	8.93E-06	1.10E-05	1.01E-05	7.45E-06	1.03E-05	0.465730805	0.003459935	2.460932028	FALSE	7.10E-06	7.68E-06	0.111875565	0.659745092	0.180623832	FALSE	1.34E+00	0.067433137	1.171126634	FALSE
ACTA2	8.96E-05	0.00012243	7.93E-05	6.33E-05	4.21E-05	6.39E-05	0.000118247	7.34E-05	0.000111437	8.35E-05	5.41E-05	9.33E-05	8.66E-05	7.69E-05	8.94E-05	9.79E-05	8.94E-05	0.000101238	0.000190756	0.000122592	0.000150247	0.000123647	0.00010588	0.000136442	9.02E-05	0.000138261	0.615499141	0.003469328	2.459754658	FALSE	7.67E-05	8.90E-05	0.213481492	0.430910303	0.365613122	FALSE	1.55E+00	0.010100846	1.995642249	FALSE
JUND	3.53E-05	3.99E-05	3.74E-05	3.96E-05	3.69E-05	2.33E-05	3.43E-05	2.29E-05	3.78E-05	2.41E-05	1.96E-05	3.82E-05	3.19E-05	2.98E-05	3.47E-05	3.05E-05	3.04E-05	4.15E-05	2.91E-05	2.53E-05	1.55E-05	2.42E-05	2.32E-05	2.29E-05	3.31E-05	2.34E-05	-0.504342129	0.0034722	2.459395306	FALSE	3.54E-05	2.95E-05	-0.263493524	0.190266549	0.720637559	FALSE	7.93E-01	0.140997277	0.850789274	FALSE
EFL1	6.95E-05	6.80E-05	6.52E-05	6.21E-05	6.51E-05	4.97E-05	7.68E-05	7.82E-05	7.88E-05	6.70E-05	5.33E-05	8.14E-05	6.24E-05	6.90E-05	7.22E-05	6.48E-05	7.52E-05	8.50E-05	0.000103499	7.68E-05	8.13E-05	9.70E-05	9.58E-05	0.000101043	7.15E-05	9.26E-05	0.373494564	0.003491809	2.45694947	FALSE	6.33E-05	7.26E-05	0.198478923	0.104931145	0.979095588	FALSE	1.28E+00	0.009356786	2.028873313	FALSE
COX7C	5.57E-06	6.86E-06	1.56E-05	1.44E-05	2.90E-05	1.45E-05	8.91E-06	1.38E-05	8.21E-06	2.18E-05	6.84E-06	3.09E-05	9.57E-06	8.72E-06	1.81E-05	9.49E-06	3.68E-06	7.77E-06	1.17E-06	2.06E-06	1.96E-06	1.48E-06	3.96E-06	1.82E-06	9.56E-06	2.08E-06	-2.202428946	0.003495699	2.456465968	FALSE	1.43E-05	1.51E-05	0.073212244	0.887936328	0.051618175	FALSE	1.38E-01	0.007462811	2.127097553	FALSE
MBOAT7	5.76E-05	6.62E-05	5.33E-05	3.92E-05	4.86E-05	4.37E-05	7.91E-05	5.71E-05	4.92E-05	4.95E-05	3.61E-05	5.96E-05	5.94E-05	5.90E-05	5.43E-05	4.45E-05	4.89E-05	5.51E-05	9.04E-05	7.41E-05	6.19E-05	7.66E-05	6.89E-05	0.000105211	5.35E-05	7.95E-05	0.57128772	0.003496718	2.456339411	FALSE	5.15E-05	5.51E-05	0.098428598	0.61903916	0.208281877	FALSE	1.44E+00	0.018306938	1.737384293	FALSE
KCNAB2	3.33E-06	2.93E-06	2.61E-06	1.89E-06	2.40E-06	3.17E-06	3.43E-06	3.30E-06	3.89E-06	2.92E-06	3.19E-06	3.86E-06	1.83E-06	2.47E-06	2.03E-06	1.84E-06	1.80E-06	1.64E-06	4.13E-06	1.96E-06	4.46E-06	3.44E-06	5.60E-06	3.59E-06	1.93E-06	3.86E-06	0.99716302	0.003503093	2.455548336	FALSE	2.72E-06	3.43E-06	0.333078087	0.024684129	1.6075822	FALSE	1.13E+00	0.424107395	0.372524155	FALSE
PPP1R12A	0.000177549	0.000166424	0.000177189	0.000183697	0.000185011	0.000132935	0.00016486	0.000188589	0.000158461	0.00015982	0.000137862	0.00016321	0.000157917	0.000181706	0.000172815	0.000125168	0.000146746	0.000162801	0.000202808	0.000175394	0.000182599	0.000199211	0.000207703	0.000199525	0.000157859	0.00019454	0.301430157	0.003528875	2.452363769	FALSE	0.000170467	0.000162134	-0.07231317	0.440094499	0.35645406	FALSE	1.20E+00	0.003157225	2.500694424	FALSE
GOT1	0.000358854	0.000388907	0.00037172	0.000393777	0.000402771	0.000399931	0.000448297	0.000230998	0.000393674	0.000362512	0.000348244	0.000430994	0.000440935	0.000499756	0.00038362	0.000343993	0.000440501	0.00039246	0.000293023	0.000372033	0.00033021	0.00028168	0.000194965	0.000199149	0.000416878	0.00027851	-0.581895571	0.003530082	2.452215178	FALSE	0.000385993	0.00036912	-0.06448709	0.615228611	0.210963476	FALSE	7.55E-01	0.06075344	1.216429127	FALSE
GRPEL1	6.83E-05	7.99E-05	7.04E-05	7.36E-05	6.42E-05	8.62E-05	7.88E-05	8.47E-05	8.29E-05	6.07E-05	7.18E-05	9.89E-05	5.21E-05	5.72E-05	7.96E-05	5.06E-05	7.79E-05	8.34E-05	9.54E-05	7.98E-05	9.59E-05	0.0001092	0.000137445	0.000125577	6.68E-05	0.000107226	0.682597344	0.003534804	2.451634667	FALSE	7.38E-05	7.96E-05	0.110400381	0.366651462	0.435746579	FALSE	1.35E+00	0.021779315	1.661955775	FALSE
FAM210B	1.01E-06	1.00E-06	2.42E-06	2.46E-06	2.10E-06	2.28E-06	4.92E-07	7.83E-07	1.16E-06	2.67E-06	1.64E-06	1.71E-06	2.21E-06	1.29E-06	2.16E-06	1.45E-06	1.85E-06	1.18E-06	1.24E-06	9.49E-07	9.22E-07	2.65E-07	7.99E-07	8.80E-07	1.69E-06	8.42E-07	-1.005584502	0.003536389	2.451440006	FALSE	1.88E-06	1.41E-06	-0.415110717	0.294047785	0.531582088	FALSE	5.98E-01	0.130140461	0.88558766	FALSE
PCDH7	8.55E-06	1.07E-05	1.10E-05	1.19E-05	1.01E-05	8.82E-06	6.78E-06	9.13E-06	7.20E-06	8.65E-06	6.04E-06	7.56E-06	9.71E-06	1.22E-05	1.05E-05	1.11E-05	7.47E-06	1.02E-05	1.13E-05	1.25E-05	1.44E-05	1.40E-05	1.34E-05	1.37E-05	1.02E-05	1.32E-05	0.376444192	0.003550302	2.449734698	FALSE	1.02E-05	7.56E-06	-0.430413176	0.004264344	2.370147804	FALSE	1.75E+00	7.04384E-06	5.152190286	TRUE
PFDN4	0.000156226	0.000151145	0.000101918	0.000112622	0.000123821	0.000121458	0.00018688	0.000137988	0.000189513	0.000127758	0.000102193	0.000166034	0.000118135	0.000126483	0.000115994	0.000127782	0.000143194	0.000179149	0.000199469	0.000170651	0.000153721	0.000179898	0.000180057	0.000191771	0.000135123	0.000179261	0.407792486	0.003570261	2.44730009	FALSE	0.000127865	0.000151728	0.246863725	0.184178037	0.734762161	FALSE	1.18E+00	0.10965113	0.959986888	FALSE
BUD31	7.14E-05	9.11E-05	7.50E-05	7.80E-05	8.35E-05	7.42E-05	5.79E-05	6.14E-05	7.00E-05	6.90E-05	6.99E-05	5.62E-05	6.23E-05	7.26E-05	7.59E-05	4.22E-05	6.99E-05	7.49E-05	3.55E-05	4.60E-05	3.85E-05	5.40E-05	4.75E-05	4.27E-05	6.63E-05	4.40E-05	-0.59019033	0.003571512	2.44714783	FALSE	7.89E-05	6.41E-05	-0.299425658	0.00374664	2.426358064	FALSE	6.87E-01	0.000319071	3.496112005	FALSE
RWDD2A	2.70E-06	3.12E-06	1.63E-06	2.69E-06	2.58E-06	1.39E-06	2.35E-06	1.65E-06	1.45E-06	2.43E-06	1.68E-06	2.83E-06	2.83E-06	2.83E-06	2.82E-06	3.08E-06	3.00E-06	4.03E-06	1.49E-06	1.98E-06	1.91E-06	1.91E-06	2.51E-06	2.74E-06	3.10E-06	2.09E-06	-0.569280127	0.003584393	2.445584423	FALSE	2.35E-06	2.06E-06	-0.188607403	0.437407877	0.3591134	FALSE	1.01E+00	0.936692263	0.028403067	FALSE
PLS1	3.08E-05	3.56E-05	3.54E-05	2.49E-05	2.87E-05	3.05E-05	4.85E-05	4.97E-05	4.98E-05	4.00E-05	3.47E-05	5.39E-05	2.65E-05	3.28E-05	2.74E-05	3.01E-05	3.54E-05	3.46E-05	5.16E-05	3.71E-05	3.35E-05	4.33E-05	4.94E-05	5.17E-05	3.12E-05	4.45E-05	0.513085749	0.00360116	2.443557533	FALSE	3.10E-05	4.61E-05	0.572976065	0.001198434	2.9213859	FALSE	9.64E-01	0.711051908	0.148098694	FALSE
POLD1	7.05E-05	7.07E-05	7.87E-05	8.41E-05	8.71E-05	7.17E-05	6.27E-05	5.49E-05	5.92E-05	5.83E-05	5.37E-05	6.33E-05	5.64E-05	6.17E-05	6.95E-05	4.92E-05	6.17E-05	6.30E-05	5.08E-05	4.27E-05	4.00E-05	5.30E-05	4.71E-05	4.94E-05	6.02E-05	4.72E-05	-0.352614987	0.003606316	2.442936178	FALSE	7.71E-05	5.87E-05	-0.394669098	0.00027529	3.560209474	FALSE	8.04E-01	0.001236365	2.907853203	FALSE
SCRN1	0.000222485	0.00019322	0.000208766	0.000211	0.000211306	0.000177309	0.000235034	0.000274245	0.000255001	0.000217913	0.000200352	0.000227889	0.00019555	0.000259143	0.000228304	0.000181404	0.000229962	0.000249425	0.000298268	0.000264798	0.000269979	0.000258015	0.000313251	0.000281113	0.000223965	0.000280904	0.326803296	0.003606621	2.44289954	FALSE	0.000204014	0.000235072	0.204433371	0.033629246	1.473282866	FALSE	1.19E+00	0.007810872	2.107300471	FALSE
MSL2	1.82E-06	4.38E-06	3.97E-06	4.87E-06	4.69E-06	2.00E-06	2.83E-07	3.63E-06	3.02E-06	2.16E-06	1.33E-06	4.72E-06	2.99E-06	3.67E-06	4.36E-06	3.11E-06	4.15E-06	4.07E-06	1.99E-06	2.45E-06	3.05E-06	3.20E-06	2.18E-06	1.48E-06	3.73E-06	2.39E-06	-0.640116206	0.00361202	2.44224983	FALSE	3.62E-06	2.52E-06	-0.521233342	0.23000792	0.638257209	FALSE	9.47E-01	0.854609936	0.068232062	FALSE
PFDN2	0.000228789	0.000244261	0.000298981	0.000278309	0.000253563	0.000270725	0.000284605	0.000328226	0.000299199	0.000207137	0.000264063	0.000300859	0.000249496	0.000258504	0.000229002	0.000222437	0.000250681	0.000234697	0.000307455	0.000299786	0.000260286	0.000329755	0.000409263	0.000401101	0.000240803	0.000334608	0.474617757	0.003612352	2.442209883	FALSE	0.000262438	0.000280682	0.096958609	0.381377498	0.418644935	FALSE	1.19E+00	0.098026071	1.008658405	FALSE
MAN2A2	6.64E-06	6.12E-06	7.91E-06	5.81E-06	7.43E-06	6.55E-06	8.46E-06	5.47E-06	7.05E-06	6.16E-06	4.79E-06	1.02E-05	4.15E-06	5.95E-06	6.27E-06	5.20E-06	5.67E-06	6.25E-06	3.85E-06	3.98E-06	2.89E-06	3.57E-06	5.12E-06	4.04E-06	5.58E-06	3.91E-06	-0.514527279	0.003634463	2.439559709	FALSE	6.75E-06	7.02E-06	0.05673035	0.764522694	0.116609618	FALSE	5.57E-01	0.005043631	2.297256705	FALSE
CDC34	2.18E-05	2.65E-05	2.28E-05	2.79E-05	3.05E-05	2.36E-05	3.00E-05	2.74E-05	2.66E-05	2.06E-05	2.02E-05	2.67E-05	2.72E-05	2.13E-05	2.24E-05	2.02E-05	2.13E-05	1.82E-05	1.84E-05	1.55E-05	9.75E-06	1.53E-05	1.49E-05	1.74E-05	2.18E-05	1.52E-05	-0.517297147	0.003638025	2.439134272	FALSE	2.55E-05	2.53E-05	-0.016768653	0.891495253	0.049880965	FALSE	6.02E-01	0.000553713	3.25671523	FALSE
PRIM2	2.24E-05	2.74E-05	2.81E-05	3.16E-05	3.09E-05	2.92E-05	1.82E-05	2.54E-05	1.65E-05	2.90E-05	1.89E-05	1.93E-05	2.10E-05	2.60E-05	2.42E-05	1.89E-05	3.13E-05	2.76E-05	1.72E-05	1.77E-05	1.86E-05	1.51E-05	1.97E-05	1.68E-05	2.48E-05	1.75E-05	-0.503484699	0.003644108	2.438408724	FALSE	2.83E-05	2.12E-05	-0.414788062	0.014643651	1.834350625	FALSE	8.26E-01	0.108261648	0.965525366	FALSE
NSA2	0.00010234	0.000112224	0.000118609	0.000121087	0.000111907	9.89E-05	0.00011165	0.000106676	0.000101263	8.46E-05	8.65E-05	0.000106418	8.08E-05	9.88E-05	0.000102375	6.73E-05	8.86E-05	0.000107644	6.76E-05	6.06E-05	5.05E-05	7.13E-05	6.94E-05	6.90E-05	9.09E-05	6.47E-05	-0.490329807	0.003645906	2.438194528	FALSE	0.000110845	9.95E-05	-0.155610108	0.081253188	1.090159591	FALSE	6.50E-01	0.000105479	3.976834638	TRUE
E2F4	9.40E-06	1.33E-05	1.08E-05	8.67E-06	8.31E-06	6.50E-06	1.15E-05	1.10E-05	8.90E-06	1.07E-05	5.74E-06	1.13E-05	7.73E-06	1.03E-05	1.05E-05	6.63E-06	1.19E-05	8.31E-06	6.84E-06	4.99E-06	5.36E-06	5.89E-06	5.51E-06	6.96E-06	9.22E-06	5.93E-06	-0.638269597	0.003667217	2.435663358	FALSE	9.49E-06	9.86E-06	0.054222714	0.78791342	0.103521502	FALSE	6.01E-01	0.002233033	2.651104848	FALSE
BNIP3	6.67E-06	8.59E-06	8.60E-06	1.28E-05	9.96E-06	5.32E-06	5.27E-06	5.58E-06	5.89E-06	4.01E-06	4.46E-06	6.07E-06	4.87E-06	5.66E-06	9.08E-06	5.69E-06	6.16E-06	8.85E-06	3.11E-06	2.15E-06	5.77E-07	4.17E-06	3.64E-06	4.86E-06	6.71E-06	3.09E-06	-1.121749066	0.003667637	2.435613693	FALSE	8.66E-06	5.21E-06	-0.73225037	0.011548967	1.937456842	FALSE	5.92E-01	0.01340883	1.872609113	FALSE
STUB1	7.59E-05	7.34E-05	6.96E-05	7.29E-05	7.80E-05	5.92E-05	8.45E-05	7.36E-05	6.02E-05	5.81E-05	4.51E-05	7.19E-05	5.71E-05	6.24E-05	6.19E-05	5.66E-05	6.13E-05	7.30E-05	5.80E-05	4.46E-05	3.88E-05	5.02E-05	5.14E-05	4.86E-05	6.21E-05	4.86E-05	-0.353154368	0.003669072	2.435443773	FALSE	7.15E-05	6.56E-05	-0.125103347	0.367258547	0.435028089	FALSE	7.41E-01	0.021762349	1.662294234	FALSE
PGM1	0.000179126	0.000218368	0.000187522	0.000173029	0.000189764	0.000165428	0.000195812	0.000212894	0.00017867	0.000175242	0.000154119	0.000190296	0.000195496	0.000186965	0.000182311	0.000155191	0.000196696	0.000210669	0.000277982	0.000230077	0.000208271	0.000223961	0.000247546	0.000223617	0.000187888	0.000235242	0.324274617	0.003702054	2.431557206	FALSE	0.000185539	0.000184505	-0.008062168	0.927778665	0.032555619	FALSE	1.27E+00	0.002829091	2.548353034	FALSE
B4GALT1	4.59E-05	4.98E-05	4.22E-05	3.53E-05	3.67E-05	5.34E-05	4.49E-05	4.44E-05	3.17E-05	4.14E-05	4.79E-05	4.40E-05	5.08E-05	4.78E-05	4.21E-05	3.43E-05	3.92E-05	5.92E-05	3.72E-05	2.84E-05	2.20E-05	2.79E-05	3.29E-05	3.04E-05	4.56E-05	2.98E-05	-0.614021044	0.003707742	2.430890538	FALSE	4.39E-05	4.24E-05	-0.049945496	0.697275828	0.15659539	FALSE	7.03E-01	0.002292536	2.639683859	FALSE
TRIT1	5.93E-06	6.70E-06	5.36E-06	7.05E-06	6.75E-06	6.33E-06	7.88E-06	4.76E-06	6.90E-06	5.49E-06	5.76E-06	6.56E-06	5.39E-06	4.95E-06	6.07E-06	5.60E-06	5.78E-06	7.88E-06	4.10E-06	3.56E-06	2.84E-06	4.61E-06	4.66E-06	4.43E-06	5.94E-06	4.03E-06	-0.55915232	0.003713494	2.430217259	FALSE	6.35E-06	6.23E-06	-0.028105119	0.818832869	0.086804732	FALSE	6.48E-01	0.002277274	2.642584693	FALSE
PROSER2	5.53E-06	6.02E-06	4.54E-06	6.26E-06	7.56E-06	4.66E-06	9.50E-06	1.04E-05	6.01E-06	8.36E-06	5.82E-06	1.27E-05	4.57E-06	7.24E-06	7.72E-06	3.94E-06	5.60E-06	3.89E-06	1.01E-05	8.85E-06	9.08E-06	7.95E-06	6.74E-06	8.79E-06	5.49E-06	8.59E-06	0.645283003	0.003756979	2.425161267	FALSE	5.76E-06	8.80E-06	0.610522725	0.027278192	1.564184417	FALSE	9.76E-01	0.863544999	0.063715027	FALSE
DPP3	0.000250291	0.000229802	0.000226152	0.000220706	0.000203868	0.000218689	0.00025575	0.000260877	0.000258573	0.00024529	0.000214809	0.000283154	0.000245432	0.00024878	0.000237121	0.000264822	0.000236123	0.000275065	0.000288069	0.00027404	0.00030403	0.000289476	0.000268808	0.000272381	0.000251224	0.000282801	0.170812661	0.003765821	2.424140342	FALSE	0.000224918	0.000253076	0.170169905	0.029534967	1.529663505	FALSE	1.12E+00	0.019478795	1.710437915	FALSE
NCAPG2	2.43E-05	2.67E-05	3.00E-05	3.02E-05	3.02E-05	2.10E-05	2.24E-05	2.07E-05	2.17E-05	2.20E-05	1.56E-05	2.06E-05	1.97E-05	2.36E-05	2.62E-05	1.61E-05	2.27E-05	2.58E-05	1.67E-05	1.47E-05	1.57E-05	1.75E-05	1.76E-05	1.40E-05	2.24E-05	1.60E-05	-0.479256793	0.003769518	2.423714126	FALSE	2.71E-05	2.05E-05	-0.40217074	0.005332106	2.27310121	FALSE	7.83E-01	0.003734175	2.427805371	FALSE
G6PC3	6.00E-06	5.60E-06	6.16E-06	1.08E-05	1.61E-05	1.49E-05	6.36E-06	6.79E-06	9.56E-06	1.32E-05	9.43E-06	1.26E-05	1.66E-05	1.20E-05	9.56E-06	8.91E-06	8.75E-06	1.04E-05	6.93E-06	8.15E-06	4.56E-06	5.38E-06	6.29E-06	4.66E-06	1.10E-05	5.99E-06	-0.88167707	0.003772167	2.423409136	FALSE	9.94E-06	9.66E-06	-0.040689431	0.905075688	0.043315101	FALSE	6.21E-01	0.017802176	1.749526913	FALSE
BLOC1S5	4.45E-05	5.81E-05	5.46E-05	5.74E-05	6.42E-05	4.10E-05	6.08E-05	5.76E-05	5.35E-05	5.66E-05	4.22E-05	4.88E-05	5.84E-05	4.77E-05	6.40E-05	4.69E-05	4.39E-05	6.23E-05	8.25E-05	8.08E-05	9.95E-05	7.19E-05	7.52E-05	5.94E-05	5.39E-05	7.82E-05	0.537473933	0.003791436	2.421196217	FALSE	5.33E-05	5.32E-05	-0.002039793	0.987071893	0.005651215	FALSE	1.47E+00	0.002143043	2.668969159	FALSE
SNRNP25	2.77E-06	1.73E-06	2.50E-06	2.44E-06	2.57E-06	8.22E-07	1.63E-06	1.49E-06	2.59E-06	1.82E-06	9.33E-07	1.89E-06	1.11E-06	2.18E-06	1.97E-06	2.59E-06	2.01E-06	2.59E-06	8.81E-07	1.30E-06	1.23E-06	1.27E-06	1.33E-06	1.22E-06	2.08E-06	1.21E-06	-0.783726579	0.003792941	2.421023935	FALSE	2.14E-06	1.73E-06	-0.309526783	0.294729587	0.530576264	FALSE	6.99E-01	0.048901802	1.310675139	FALSE
RNPEPL1	1.49E-05	2.02E-05	2.22E-05	1.28E-05	1.69E-05	8.41E-06	1.59E-05	1.57E-05	1.41E-05	1.99E-05	1.00E-05	1.18E-05	1.45E-05	1.54E-05	1.61E-05	8.73E-06	1.16E-05	1.57E-05	2.29E-05	1.64E-05	2.09E-05	1.61E-05	2.32E-05	2.26E-05	1.37E-05	2.04E-05	0.572399846	0.00380336	2.419832508	FALSE	1.59E-05	1.46E-05	-0.12689695	0.602532235	0.220019713	FALSE	1.40E+00	0.013541739	1.868325558	FALSE
PGM2L1	2.17E-05	2.40E-05	2.26E-05	2.14E-05	1.82E-05	1.71E-05	2.46E-05	1.62E-05	2.13E-05	2.03E-05	1.53E-05	2.01E-05	1.90E-05	2.04E-05	2.19E-05	1.87E-05	1.92E-05	1.91E-05	2.84E-05	2.27E-05	2.47E-05	2.41E-05	2.02E-05	2.57E-05	1.97E-05	2.43E-05	0.302165712	0.003813177	2.418713	FALSE	2.08E-05	1.96E-05	-0.08415594	0.51851046	0.285242478	FALSE	1.24E+00	0.026386526	1.578617787	FALSE
ITGB1BP1	1.11E-05	1.24E-05	1.10E-05	1.03E-05	1.04E-05	7.76E-06	1.29E-05	1.16E-05	1.10E-05	9.51E-06	7.16E-06	1.35E-05	7.78E-06	1.02E-05	1.10E-05	1.18E-05	1.01E-05	1.06E-05	6.47E-06	6.07E-06	7.50E-06	9.19E-06	7.27E-06	8.47E-06	1.03E-05	7.50E-06	-0.452644442	0.003818587	2.418097271	FALSE	1.05E-05	1.09E-05	0.058233577	0.712125817	0.147443269	FALSE	6.85E-01	0.008993155	2.046087924	FALSE
LARP4B	4.36E-05	3.73E-05	3.65E-05	3.40E-05	3.01E-05	3.54E-05	4.54E-05	5.00E-05	4.06E-05	3.33E-05	3.31E-05	4.04E-05	3.28E-05	3.77E-05	3.20E-05	3.66E-05	3.60E-05	4.46E-05	5.03E-05	3.86E-05	4.90E-05	4.62E-05	5.96E-05	5.18E-05	3.66E-05	4.92E-05	0.4264579	0.003819851	2.417953544	FALSE	3.61E-05	4.05E-05	0.163929423	0.212616537	0.672402961	FALSE	1.22E+00	0.049135856	1.308601477	FALSE
SOX9	2.09E-05	1.69E-05	2.12E-05	2.19E-05	2.31E-05	1.73E-05	1.19E-05	7.75E-06	8.45E-06	7.88E-06	4.30E-06	1.33E-05	9.40E-06	1.13E-05	1.27E-05	7.80E-06	1.30E-05	1.65E-05	7.28E-06	8.28E-06	4.50E-06	5.54E-06	7.05E-06	7.31E-06	1.18E-05	6.66E-06	-0.824071861	0.003824332	2.417444358	FALSE	2.02E-05	8.93E-06	-1.17926161	4.93E-05	4.307255371	FALSE	7.46E-01	0.144491776	0.840156871	FALSE
PPM1G	0.000158463	0.00018567	0.000148989	0.000162212	0.000163646	0.000176993	0.000160179	0.000134419	0.000144463	0.000158797	0.000157385	0.000162337	0.000164204	0.000157063	0.000158064	0.000140463	0.000175742	0.00014949	0.0001447	0.000142721	0.00011109	0.000131803	0.000109182	0.000127616	0.000157504	0.000127852	-0.300916428	0.003827608	2.41707251	FALSE	0.000165995	0.00015293	-0.118272324	0.092822334	1.032347515	FALSE	8.36E-01	0.00836913	2.07731971	FALSE
TSC22D2	3.02E-05	3.03E-05	1.84E-05	2.82E-05	2.28E-05	2.27E-05	4.18E-05	2.88E-05	2.94E-05	3.55E-05	2.52E-05	3.47E-05	3.04E-05	2.96E-05	2.74E-05	2.76E-05	3.06E-05	3.11E-05	4.02E-05	3.43E-05	3.23E-05	4.14E-05	3.35E-05	3.35E-05	2.94E-05	3.59E-05	0.285319847	0.003828923	2.416923314	FALSE	2.54E-05	3.26E-05	0.358138215	0.045819057	1.338953857	FALSE	1.10E+00	0.284434659	0.546017485	FALSE
UCK1	3.40E-05	2.92E-05	3.29E-05	4.10E-05	3.72E-05	2.37E-05	3.23E-05	2.83E-05	2.48E-05	1.83E-05	1.61E-05	2.75E-05	3.18E-05	2.65E-05	2.99E-05	2.06E-05	2.48E-05	2.73E-05	1.74E-05	1.99E-05	1.28E-05	1.70E-05	1.82E-05	2.47E-05	2.68E-05	1.84E-05	-0.546303742	0.003851885	2.414326736	FALSE	3.30E-05	2.45E-05	-0.428115337	0.038144127	1.418572316	FALSE	7.48E-01	0.066615058	1.176427589	FALSE
POLR2B	6.04E-05	7.43E-05	7.16E-05	7.27E-05	7.87E-05	5.58E-05	7.35E-05	5.75E-05	6.23E-05	6.86E-05	5.33E-05	7.38E-05	6.11E-05	6.91E-05	6.81E-05	4.35E-05	5.52E-05	7.33E-05	4.89E-05	4.12E-05	3.32E-05	4.45E-05	4.35E-05	4.66E-05	6.17E-05	4.30E-05	-0.522289645	0.003852803	2.41422324	FALSE	6.89E-05	6.48E-05	-0.088084687	0.43435225	0.362157925	FALSE	6.63E-01	0.000351771	3.4537399	FALSE
CHURC1	3.65E-05	4.44E-05	3.50E-05	3.96E-05	3.76E-05	2.16E-05	4.36E-05	4.74E-05	3.67E-05	3.64E-05	3.52E-05	4.32E-05	2.71E-05	4.00E-05	3.55E-05	3.21E-05	3.29E-05	3.66E-05	4.82E-05	3.61E-05	4.14E-05	4.72E-05	4.79E-05	5.47E-05	3.40E-05	4.59E-05	0.431253521	0.003855438	2.413926306	FALSE	3.58E-05	4.04E-05	0.175783252	0.241566954	0.616962476	FALSE	1.14E+00	0.126681628	0.897286363	FALSE
UBIAD1	7.10E-06	7.76E-06	9.57E-06	7.37E-06	1.06E-05	3.75E-07	9.36E-06	8.67E-06	6.15E-06	8.01E-06	3.98E-06	8.05E-06	3.07E-06	1.13E-05	7.94E-06	8.85E-06	4.52E-06	1.15E-05	2.67E-06	2.59E-06	2.96E-06	2.62E-06	2.33E-06	2.20E-06	7.86E-06	2.56E-06	-1.617054885	0.003875064	2.411721088	FALSE	7.13E-06	7.37E-06	0.047437774	0.88932931	0.050937394	FALSE	3.47E-01	0.000148483	3.828323963	TRUE
EID2	1.61E-06	2.29E-06	2.30E-06	1.02E-06	1.82E-06	1.75E-06	2.43E-06	2.09E-06	1.47E-06	1.03E-06	1.19E-06	1.57E-06	1.12E-06	1.12E-06	8.88E-07	8.15E-07	8.63E-07	9.49E-07	1.17E-06	2.27E-06	1.67E-06	1.56E-06	2.11E-06	3.02E-06	9.60E-07	1.97E-06	1.036640961	0.003886528	2.410438145	FALSE	1.80E-06	1.63E-06	-0.143196753	0.574254493	0.240895598	FALSE	1.21E+00	0.346257668	0.4606006	FALSE
UBE2K	0.000131183	0.000141261	0.000129451	0.000112663	0.000141527	0.000112566	0.000150747	0.00014581	0.000121402	0.000133603	8.68E-05	0.000126816	0.000105126	0.000127872	9.79E-05	9.96E-05	0.000127551	0.000128637	0.000166972	0.000123581	0.000132138	0.000168286	0.000162802	0.000154931	0.000114449	0.000151452	0.404156596	0.003896911	2.4092795	FALSE	0.000128108	0.000127522	-0.006613583	0.957532889	0.0188463	FALSE	1.19E+00	0.077118858	1.112839411	FALSE
ZER1	1.12E-05	1.25E-05	1.13E-05	1.10E-05	1.10E-05	1.09E-05	1.48E-05	1.55E-05	1.27E-05	1.02E-05	1.01E-05	1.37E-05	1.15E-05	1.46E-05	1.43E-05	7.71E-06	1.31E-05	1.32E-05	9.42E-06	7.02E-06	1.91E-06	7.74E-06	8.83E-06	5.03E-06	1.24E-05	6.66E-06	-0.896657757	0.003920299	2.40668083	FALSE	1.13E-05	1.28E-05	0.183917956	0.140506657	0.852303098	FALSE	5.19E-01	0.001809805	2.742368326	FALSE
EIF4H	0.000460172	0.000490109	0.000448761	0.000465343	0.000408495	0.000367042	0.000481981	0.000527414	0.000397056	0.00029838	0.000338987	0.000434627	0.000297629	0.000334146	0.000362883	0.000486572	0.00044795	0.000546936	0.000669894	0.000535835	0.000577845	0.000539363	0.000561153	0.000725538	0.000412686	0.000601605	0.543770674	0.003922593	2.406426718	FALSE	0.000439987	0.000413074	-0.091059843	0.512584897	0.290234194	FALSE	1.46E+00	0.002637647	2.578783349	FALSE
PXYLP1	4.41E-06	4.25E-06	2.64E-06	4.65E-06	3.77E-06	3.53E-06	3.63E-06	2.61E-06	2.58E-06	3.35E-06	3.36E-06	4.27E-06	4.03E-06	3.27E-06	4.32E-06	2.33E-06	4.22E-06	6.79E-06	1.67E-06	2.09E-06	2.14E-06	1.70E-06	1.79E-06	1.86E-06	4.16E-06	1.87E-06	-1.150725363	0.003935115	2.405042578	FALSE	3.88E-06	3.30E-06	-0.232880619	0.176071956	0.75430981	FALSE	5.68E-01	0.000403163	3.394519419	FALSE
WWC2	1.68E-05	1.56E-05	1.67E-05	1.39E-05	1.31E-05	1.33E-05	1.98E-05	2.22E-05	1.64E-05	1.83E-05	1.25E-05	1.69E-05	1.49E-05	2.11E-05	1.79E-05	1.83E-05	1.62E-05	1.69E-05	2.76E-05	2.19E-05	1.79E-05	2.48E-05	2.38E-05	2.44E-05	1.75E-05	2.34E-05	0.418193158	0.003955019	2.402851373	FALSE	1.49E-05	1.77E-05	0.24921909	0.093838984	1.027616705	FALSE	1.32E+00	0.012664237	1.897420967	FALSE
CNN1	3.49E-06	4.79E-06	5.90E-06	6.03E-06	3.88E-06	4.67E-06	6.27E-06	4.95E-06	5.94E-06	5.66E-06	5.55E-06	8.04E-06	7.07E-06	9.11E-06	8.82E-06	5.47E-06	7.45E-06	1.03E-05	9.83E-06	9.71E-06	1.16E-05	1.23E-05	1.19E-05	1.33E-05	8.04E-06	1.14E-05	0.507344787	0.003969438	2.401270952	FALSE	4.79E-06	6.07E-06	0.340234449	0.060810244	1.216023254	FALSE	1.88E+00	2.20014E-05	4.657550269	TRUE
WLS	1.40E-05	1.62E-05	1.89E-05	2.17E-05	2.61E-05	1.67E-05	1.34E-05	1.09E-05	1.70E-05	1.77E-05	1.79E-05	1.32E-05	1.60E-05	1.46E-05	2.20E-05	1.12E-05	1.46E-05	1.75E-05	8.59E-06	9.04E-06	1.20E-05	1.11E-05	1.03E-05	9.97E-06	1.60E-05	1.02E-05	-0.651633504	0.003973022	2.400879057	FALSE	1.89E-05	1.50E-05	-0.334966294	0.09699341	1.013257772	FALSE	6.78E-01	0.003832741	2.416490507	FALSE
ASF1B	3.42E-05	3.79E-05	2.74E-05	3.45E-05	2.90E-05	3.68E-05	2.96E-05	2.64E-05	3.31E-05	3.40E-05	1.95E-05	3.12E-05	1.85E-05	3.54E-05	2.48E-05	2.50E-05	3.23E-05	3.07E-05	2.38E-05	1.30E-05	1.66E-05	1.47E-05	1.80E-05	1.40E-05	2.78E-05	1.67E-05	-0.734694404	0.003975537	2.400604192	FALSE	3.33E-05	2.90E-05	-0.201457362	0.15083723	0.821491452	FALSE	5.76E-01	0.001121898	2.950046819	FALSE
STARD13	3.27E-05	3.63E-05	3.38E-05	3.20E-05	3.14E-05	3.33E-05	4.06E-05	3.65E-05	3.49E-05	3.16E-05	2.65E-05	3.95E-05	3.37E-05	3.86E-05	3.41E-05	2.60E-05	3.65E-05	4.02E-05	5.14E-05	4.17E-05	4.00E-05	4.66E-05	4.35E-05	4.42E-05	3.48E-05	4.46E-05	0.356235523	0.0040056	2.397332431	FALSE	3.32E-05	3.49E-05	0.071940542	0.469047148	0.3287835	FALSE	1.28E+00	0.005076798	2.29441011	FALSE
TMEM87B	8.29E-06	7.10E-06	7.79E-06	6.50E-06	6.74E-06	3.59E-06	7.86E-06	1.01E-05	8.19E-06	6.57E-06	4.39E-06	5.72E-06	6.75E-06	6.93E-06	7.26E-06	4.52E-06	4.78E-06	7.00E-06	1.43E-05	9.08E-06	9.02E-06	9.79E-06	7.70E-06	1.10E-05	6.21E-06	1.01E-05	0.709067613	0.004032989	2.394372913	FALSE	6.67E-06	7.14E-06	0.099595263	0.664562518	0.177464157	FALSE	1.42E+00	0.037265381	1.428694433	FALSE
ACBD3	0.000109456	0.000126665	0.000100975	0.000100484	9.52E-05	8.80E-05	0.00014804	0.000140014	0.000105694	0.000101029	7.65E-05	0.000118845	9.84E-05	0.000106317	0.000100182	8.63E-05	0.000107928	0.00012856	0.000166446	0.000141871	0.000110327	0.000132409	0.000148708	0.000174081	0.000104612	0.00014564	0.477365587	0.004037924	2.393841859	FALSE	0.000103458	0.000115022	0.152865562	0.361775937	0.441560323	FALSE	1.27E+00	0.058746034	1.231021447	FALSE
PTBP2	0.000448205	0.000517268	0.000687759	0.00067939	0.000596637	0.000300532	0.000503172	0.000321937	0.000415313	0.000447599	0.000180248	0.000580235	0.000501602	0.000592523	0.000583166	0.000260378	0.00042053	0.000720335	0.000208402	0.000290707	0.000175416	0.000360211	0.000267358	0.000198284	0.000513089	0.000250063	-1.036918019	0.004042671	2.393331566	FALSE	0.000538298	0.000408084	-0.399539888	0.150994778	0.821038073	FALSE	6.13E-01	0.033622539	1.473369499	FALSE
GPAM	1.23E-05	1.41E-05	1.35E-05	1.03E-05	1.16E-05	1.64E-05	1.38E-05	9.88E-06	1.30E-05	1.17E-05	7.94E-06	1.46E-05	1.12E-05	1.24E-05	1.14E-05	9.72E-06	1.36E-05	1.55E-05	9.61E-06	7.92E-06	7.15E-06	8.26E-06	7.65E-06	1.08E-05	1.23E-05	8.57E-06	-0.52048832	0.004045249	2.393054717	FALSE	1.30E-05	1.18E-05	-0.139036595	0.396916888	0.401300423	FALSE	7.25E-01	0.019977794	1.699452472	FALSE
TBCC	4.30E-05	5.30E-05	4.70E-05	4.30E-05	4.60E-05	5.07E-05	4.56E-05	3.77E-05	4.51E-05	3.94E-05	3.73E-05	5.20E-05	5.22E-05	4.70E-05	4.73E-05	5.29E-05	4.83E-05	5.35E-05	4.25E-05	4.48E-05	3.18E-05	4.51E-05	3.99E-05	4.40E-05	5.02E-05	4.13E-05	-0.280000048	0.004046587	2.392911165	FALSE	4.71E-05	4.28E-05	-0.137406449	0.16648932	0.778613622	FALSE	9.65E-01	0.638179182	0.195057367	FALSE
NRP1	8.22E-05	9.24E-05	0.000124107	0.000126785	0.000127276	0.000109553	5.36E-05	5.17E-05	7.27E-05	6.52E-05	5.41E-05	6.70E-05	9.34E-05	6.69E-05	0.000102565	7.48E-05	0.00010313	0.000112192	5.38E-05	5.63E-05	5.83E-05	6.83E-05	6.87E-05	7.23E-05	9.22E-05	6.29E-05	-0.550680203	0.004057536	2.391737565	FALSE	0.000110391	6.07E-05	-0.862340975	0.000185546	3.731548057	FALSE	1.04E+00	0.652534995	0.185396193	FALSE
PZP	2.41E-05	3.22E-05	5.15E-05	5.25E-05	2.87E-05	2.33E-05	2.64E-05	0.000128597	4.75E-05	6.04E-05	1.42E-05	1.96E-05	1.59E-05	5.70E-05	3.46E-05	3.51E-05	3.38E-05	3.89E-05	3.07E-05	7.64E-05	9.28E-05	0.000110601	8.67E-05	9.61E-05	3.59E-05	8.22E-05	1.195726811	0.004058892	2.39159248	FALSE	3.54E-05	4.95E-05	0.483449324	0.456656204	0.340410638	FALSE	1.66E+00	0.144876943	0.839000727	FALSE
CPOX	6.08E-05	6.69E-05	7.84E-05	7.72E-05	8.15E-05	7.88E-05	6.76E-05	4.53E-05	6.98E-05	7.04E-05	6.43E-05	7.82E-05	6.26E-05	5.57E-05	7.15E-05	5.12E-05	6.62E-05	6.24E-05	4.63E-05	5.12E-05	4.19E-05	5.33E-05	5.20E-05	4.82E-05	6.16E-05	4.88E-05	-0.334505173	0.004063674	2.391081087	FALSE	7.40E-05	6.60E-05	-0.164705765	0.186410447	0.729529752	FALSE	7.40E-01	0.005457552	2.263002084	FALSE
RAB32	6.92E-05	7.75E-05	7.64E-05	8.45E-05	8.61E-05	6.52E-05	7.32E-05	6.98E-05	7.47E-05	6.55E-05	5.82E-05	6.74E-05	8.88E-05	8.01E-05	8.94E-05	5.87E-05	7.48E-05	8.50E-05	0.000111139	9.21E-05	9.00E-05	0.000108354	0.000100518	0.000113139	7.95E-05	0.000102535	0.367435303	0.004066563	2.390772449	FALSE	7.65E-05	6.81E-05	-0.166740972	0.071634993	1.144874778	FALSE	1.50E+00	2.63365E-05	4.579441203	TRUE
GFRA1	5.47E-06	7.22E-06	5.64E-06	5.50E-06	7.34E-06	5.96E-06	7.17E-06	5.38E-06	7.80E-06	7.65E-06	5.14E-06	7.48E-06	1.84E-05	1.60E-05	1.63E-05	1.06E-05	1.43E-05	1.64E-05	9.95E-06	1.09E-05	1.19E-05	1.18E-05	8.69E-06	1.17E-05	1.53E-05	1.08E-05	-0.50066562	0.004083869	2.388928196	FALSE	6.19E-06	6.77E-06	0.130013386	0.354252545	0.450687021	FALSE	1.60E+00	0.000206715	3.684627261	TRUE
PCK2	1.10E-05	1.29E-05	1.38E-05	1.23E-05	1.39E-05	1.58E-05	1.59E-05	1.08E-05	1.76E-05	1.77E-05	1.54E-05	2.45E-05	1.10E-05	9.85E-06	1.27E-05	1.10E-05	1.16E-05	1.72E-05	1.72E-05	1.34E-05	1.70E-05	2.03E-05	1.90E-05	1.88E-05	1.22E-05	1.76E-05	0.525405486	0.004084308	2.388881472	FALSE	1.33E-05	1.70E-05	0.354062708	0.085618139	1.067434218	FALSE	1.04E+00	0.761673475	0.118231169	FALSE
SPA17	6.79E-06	6.63E-06	5.50E-06	5.59E-06	6.30E-06	4.58E-06	4.58E-06	4.52E-06	2.69E-06	6.00E-06	4.36E-06	4.30E-06	5.01E-06	6.39E-06	4.64E-06	4.73E-06	4.80E-06	5.62E-06	3.11E-06	2.24E-06	3.86E-06	4.00E-06	4.37E-06	4.12E-06	5.20E-06	3.62E-06	-0.52432909	0.00410191	2.387013888	FALSE	5.90E-06	4.41E-06	-0.419931259	0.021761725	1.662306679	FALSE	8.20E-01	0.173264272	0.761290982	FALSE
AOX1	1.95E-06	4.40E-06	1.97E-06	1.23E-06	1.68E-06	1.54E-06	3.42E-06	4.19E-06	3.89E-06	3.82E-06	3.81E-06	3.59E-06	3.50E-06	4.71E-06	3.14E-06	4.51E-06	4.19E-06	4.44E-06	3.62E-06	2.59E-06	3.13E-06	2.95E-06	2.31E-06	2.89E-06	4.08E-06	2.91E-06	-0.485514426	0.004102661	2.386934375	FALSE	2.13E-06	3.79E-06	0.830667928	0.006240971	2.204747866	FALSE	7.70E-01	0.002216465	2.654339132	FALSE
VPS28	6.20E-05	6.27E-05	3.78E-05	3.71E-05	4.02E-05	4.02E-05	5.73E-05	5.38E-05	4.58E-05	4.19E-05	3.53E-05	4.73E-05	4.58E-05	4.50E-05	3.39E-05	3.75E-05	4.48E-05	5.13E-05	7.43E-05	6.31E-05	4.44E-05	6.14E-05	5.65E-05	6.60E-05	4.31E-05	6.10E-05	0.501548418	0.004104535	2.386736083	FALSE	4.66E-05	4.69E-05	0.007860522	0.96669606	0.014710051	FALSE	1.30E+00	0.022873986	1.640658146	FALSE
DLAT	3.80E-05	4.36E-05	3.08E-05	3.89E-05	4.04E-05	3.87E-05	4.49E-05	3.61E-05	4.50E-05	4.04E-05	4.54E-05	4.75E-05	3.86E-05	2.63E-05	3.52E-05	3.07E-05	3.57E-05	4.22E-05	5.02E-05	4.40E-05	5.64E-05	4.84E-05	4.32E-05	6.98E-05	3.48E-05	5.20E-05	0.580601849	0.004130851	2.383960512	FALSE	3.84E-05	4.32E-05	0.170737476	0.074575249	1.127405286	FALSE	1.20E+00	0.073328067	1.134729764	FALSE
FGFRL1	5.04E-06	5.26E-06	6.66E-06	4.58E-06	4.70E-06	5.29E-06	4.59E-06	3.56E-06	5.79E-06	6.36E-06	2.91E-06	6.13E-06	3.43E-06	3.61E-06	6.47E-06	3.91E-06	6.22E-06	3.51E-06	3.55E-06	2.13E-06	1.13E-06	1.75E-06	2.03E-06	1.82E-06	4.52E-06	2.07E-06	-1.129635175	0.004186174	2.378182772	FALSE	5.26E-06	4.89E-06	-0.104323138	0.590817568	0.228546599	FALSE	4.23E-01	0.001816153	2.740847475	FALSE
WDR54	1.59E-05	2.29E-05	2.10E-05	2.22E-05	2.25E-05	2.08E-05	1.36E-05	1.29E-05	1.20E-05	1.29E-05	1.11E-05	1.88E-05	1.72E-05	1.39E-05	2.00E-05	1.27E-05	1.53E-05	1.76E-05	1.08E-05	1.30E-05	1.32E-05	1.13E-05	1.16E-05	9.41E-06	1.61E-05	1.16E-05	-0.479387466	0.004188009	2.377992391	FALSE	2.09E-05	1.35E-05	-0.624624604	0.000699176	3.155413633	FALSE	8.54E-01	0.144667257	0.839629752	FALSE
CORO7	1.78E-05	2.15E-05	1.83E-05	1.72E-05	1.88E-05	1.60E-05	1.81E-05	2.34E-05	2.30E-05	2.00E-05	1.57E-05	2.32E-05	1.95E-05	2.20E-05	2.08E-05	1.73E-05	2.10E-05	2.35E-05	2.68E-05	2.29E-05	2.22E-05	2.84E-05	2.89E-05	2.96E-05	2.07E-05	2.64E-05	0.354348617	0.004193111	2.377463624	FALSE	1.83E-05	2.06E-05	0.172599195	0.156133796	0.80650308	FALSE	1.29E+00	0.009473735	2.023478787	FALSE
FAT4	6.87E-06	7.81E-06	6.82E-06	7.20E-06	7.28E-06	6.78E-06	7.78E-06	7.83E-06	6.46E-06	6.29E-06	5.64E-06	8.22E-06	7.43E-06	8.38E-06	8.05E-06	6.11E-06	9.98E-06	1.03E-05	6.88E-06	4.57E-06	3.37E-06	5.82E-06	5.28E-06	6.21E-06	8.37E-06	5.35E-06	-0.644087593	0.004220181	2.374668947	FALSE	7.13E-06	7.04E-06	-0.018208581	0.84811689	0.071544288	FALSE	7.61E-01	0.02973021	1.526802025	FALSE
WDR77	0.000127972	0.000140969	9.87E-05	0.000108555	0.000122724	0.000103556	0.000132447	7.32E-05	0.000136703	9.51E-05	0.000108398	0.000118986	0.000109279	0.000112268	9.96E-05	0.000133669	0.000112999	0.000137073	9.37E-05	8.90E-05	0.000104102	8.65E-05	8.72E-05	9.79E-05	0.000117483	9.31E-05	-0.336186056	0.004239553	2.372679943	FALSE	0.000117073	0.000110805	-0.079388968	0.607335988	0.216570984	FALSE	8.40E-01	0.112154999	0.950181365	FALSE
PLOD2	0.000482781	0.000525515	0.000645525	0.000610169	0.000690273	0.000637983	0.000471884	0.000348706	0.000508786	0.000562629	0.000502339	0.000619163	0.000750118	0.000632437	0.000717589	0.000519702	0.000590193	0.000564172	0.000503145	0.000549614	0.000394794	0.000469965	0.000461299	0.000465093	0.000629035	0.000473985	-0.408298793	0.00425255	2.371350535	FALSE	0.000598708	0.000502251	-0.253442393	0.078867073	1.103104278	FALSE	9.44E-01	0.523891725	0.280758461	FALSE
FAM114A2	0.000116125	0.000143487	0.000124691	0.000123696	0.000102558	0.000109586	0.000123758	0.000179346	0.00011023	0.000141597	0.000118186	0.000128027	0.000120471	0.000133459	0.000123781	9.70E-05	0.000159172	0.000119003	0.000158526	0.000155879	0.000155422	0.000168628	0.000171695	0.000145618	0.000125477	0.000159295	0.344276189	0.00426112	2.370476216	FALSE	0.000120024	0.000133524	0.153774062	0.274108308	0.5620778	FALSE	1.19E+00	0.038746783	1.411764352	FALSE
DNASE2	1.08E-05	1.05E-05	1.24E-05	9.79E-06	1.49E-05	2.93E-05	1.62E-05	6.90E-06	1.51E-05	1.72E-05	1.65E-05	1.90E-05	2.17E-05	1.46E-05	1.21E-05	1.29E-05	1.17E-05	1.31E-05	7.59E-06	8.01E-06	1.21E-05	4.14E-06	3.57E-06	7.11E-06	1.43E-05	7.09E-06	-1.015827035	0.004261935	2.370393225	FALSE	1.46E-05	1.51E-05	0.052409646	0.880011301	0.055511751	FALSE	4.68E-01	0.003697103	2.43213848	FALSE
RBM8A	0.000262602	0.000282471	0.000317476	0.000324009	0.00034207	0.000251871	0.00034892	0.000240094	0.000331969	0.000354513	0.000312234	0.000321885	0.000252802	0.000282459	0.000260518	0.000325897	0.00029212	0.000230418	0.00019083	0.000211484	0.00025133	0.000230302	0.000186844	0.00017976	0.000274036	0.000208425	-0.394835076	0.004264354	2.370146752	FALSE	0.00029675	0.000318269	0.10100021	0.361786173	0.441548035	FALSE	6.55E-01	0.000312138	3.505653563	FALSE
RPL36	0.000763901	0.000622299	0.000663108	0.000706033	0.000684046	0.000898131	0.000609268	0.00054009	0.000705887	0.000763136	0.000654302	0.000637041	0.000720351	0.000650857	0.000671505	0.000586807	0.0007392	0.000495917	0.00038741	0.000564842	0.000440648	0.000564633	0.000367209	0.000384899	0.000644106	0.000451607	-0.51223095	0.004280767	2.368478455	FALSE	0.00072292	0.000651621	-0.149803185	0.191504815	0.717820302	FALSE	6.93E-01	0.002129713	2.671678861	FALSE
RPS11	0.00111224	0.000963655	0.001279232	0.001372101	0.001424001	0.001238802	0.001102301	0.000883546	0.001068544	0.001251544	0.001177743	0.001390134	0.00118471	0.001160491	0.001369344	0.000854013	0.001023973	0.000965249	0.000835428	0.000861245	0.000632878	0.000911717	0.000681558	0.000693993	0.001092964	0.00076947	-0.506308878	0.004290911	2.367450444	FALSE	0.001231672	0.001145635	-0.104469943	0.40490694	0.39264478	FALSE	6.72E-01	0.0012205	2.913462239	FALSE
ITPKC	5.95E-06	9.59E-06	8.97E-06	6.99E-06	9.21E-06	7.19E-06	1.05E-05	1.19E-05	7.16E-06	9.76E-06	7.23E-06	8.95E-06	7.23E-06	7.55E-06	8.16E-06	7.22E-06	8.07E-06	7.14E-06	9.85E-06	7.61E-06	1.03E-05	1.00E-05	9.80E-06	1.26E-05	7.56E-06	1.00E-05	0.40504715	0.004350088	2.361501943	FALSE	7.98E-06	9.25E-06	0.211885207	0.22148006	0.654665368	FALSE	1.08E+00	0.458121825	0.339019017	FALSE
BEND3	5.05E-06	4.29E-06	4.05E-06	3.50E-06	5.46E-06	5.11E-06	3.38E-06	5.05E-06	3.47E-06	4.06E-06	3.51E-06	4.79E-06	4.48E-06	5.96E-06	5.40E-06	6.25E-06	5.27E-06	6.52E-06	5.24E-06	3.29E-06	3.77E-06	3.65E-06	4.75E-06	3.28E-06	5.65E-06	4.00E-06	-0.498438265	0.004374342	2.359087217	FALSE	4.58E-06	4.04E-06	-0.178730495	0.238253122	0.622961399	FALSE	9.88E-01	0.916956278	0.037651372	FALSE
CARM1	9.26E-05	9.15E-05	9.60E-05	9.92E-05	9.99E-05	7.60E-05	9.43E-05	7.48E-05	8.92E-05	8.62E-05	8.13E-05	9.65E-05	8.79E-05	8.30E-05	9.18E-05	7.36E-05	8.24E-05	0.000106028	7.71E-05	6.93E-05	4.53E-05	6.37E-05	6.21E-05	6.95E-05	8.74E-05	6.45E-05	-0.439420011	0.004408625	2.355696798	FALSE	9.25E-05	8.70E-05	-0.088577269	0.284971842	0.54519805	FALSE	7.41E-01	0.002188934	2.659767269	FALSE
BAG5	3.65E-05	4.38E-05	4.01E-05	3.89E-05	3.45E-05	2.98E-05	4.10E-05	4.57E-05	4.44E-05	2.99E-05	2.64E-05	4.06E-05	3.20E-05	3.40E-05	3.52E-05	3.36E-05	3.91E-05	4.38E-05	5.26E-05	3.83E-05	4.37E-05	4.94E-05	5.76E-05	6.00E-05	3.63E-05	5.03E-05	0.469669748	0.004427093	2.353881361	FALSE	3.73E-05	3.80E-05	0.028833127	0.846682133	0.072279605	FALSE	1.32E+00	0.025584218	1.592027857	FALSE
DNAJB5	2.79E-06	4.73E-06	3.96E-06	3.59E-06	4.08E-06	2.51E-06	6.13E-06	5.28E-06	4.79E-06	4.58E-06	4.09E-06	6.48E-06	3.13E-06	3.72E-06	4.01E-06	2.58E-06	3.49E-06	5.82E-06	1.86E-06	1.81E-06	2.23E-06	2.17E-06	2.35E-06	2.20E-06	3.79E-06	2.10E-06	-0.849765132	0.004427373	2.353853848	FALSE	3.61E-06	5.22E-06	0.533618544	0.009857671	2.006225688	FALSE	4.02E-01	1.11822E-05	4.951471894	TRUE
MRPL49	3.67E-05	4.23E-05	3.92E-05	3.91E-05	4.10E-05	3.03E-05	4.36E-05	4.33E-05	4.52E-05	2.66E-05	2.62E-05	5.18E-05	2.34E-05	2.47E-05	3.60E-05	2.71E-05	4.07E-05	3.97E-05	5.60E-05	3.28E-05	7.91E-05	5.60E-05	7.43E-05	9.01E-05	3.19E-05	6.47E-05	1.018594749	0.004439811	2.352635513	FALSE	3.81E-05	3.94E-05	0.049681452	0.780039509	0.1078834	FALSE	1.64E+00	0.023138946	1.635656425	FALSE
TTC12	1.98E-05	1.72E-05	1.87E-05	2.12E-05	1.96E-05	2.40E-05	1.37E-05	1.39E-05	1.51E-05	1.12E-05	4.16E-05	1.59E-05	3.21E-05	1.78E-05	1.83E-05	2.93E-05	2.07E-05	2.00E-05	7.16E-06	1.36E-05	8.71E-06	9.48E-06	8.98E-06	2.03E-05	2.30E-05	1.14E-05	-1.016765413	0.004464837	2.350194366	FALSE	2.01E-05	1.86E-05	-0.114567738	0.75283347	0.123301081	FALSE	6.13E-01	0.18526804	0.732199494	FALSE
FKBP5	4.72E-05	5.16E-05	4.21E-05	4.25E-05	4.11E-05	3.17E-05	4.93E-05	5.50E-05	4.77E-05	4.49E-05	3.64E-05	4.70E-05	4.28E-05	4.59E-05	4.70E-05	4.50E-05	4.85E-05	5.72E-05	7.20E-05	5.00E-05	5.83E-05	6.43E-05	7.43E-05	8.30E-05	4.77E-05	6.70E-05	0.488161746	0.00447048	2.349645888	FALSE	4.27E-05	4.67E-05	0.129472809	0.303705274	0.517547666	FALSE	1.43E+00	0.004027286	2.394987577	FALSE
DCTN2	0.000294082	0.00036858	0.000314575	0.000310227	0.000296999	0.000268963	0.000338504	0.000379064	0.000350424	0.000246169	0.000238785	0.000306857	0.00028365	0.000288528	0.000309546	0.000257538	0.000346598	0.000323058	0.000371688	0.000326087	0.00033435	0.000372086	0.00039106	0.000395236	0.000301486	0.000365085	0.276137961	0.00448704	2.348040069	FALSE	0.000308904	0.000309967	0.004955971	0.969408463	0.013493193	FALSE	1.18E+00	0.061272935	1.212731317	FALSE
[truncated: 7,419 more rows]
