# Supplementary material for: Genetically encoded tool for manipulation of ATP/ADP ratio in human cells
Source: bioRxiv. 2025 Aug 23:2025.08.12.670003. Preprint. [Version 2] doi: 10.1101/2025.08.12.670003 (PMC12393285; doi:10.1101/2025.08.12.670003)
Supplement: Supplement 2 [file media-2.csv]

Protein	Protein.Names	Gene.Names	Residue	Site	Sequence	L-1	L-2	L-3	L-4	L-5	L-6	L+1	L+2	L+3	L+4	L+5	L+6	G-1	G-2	G-3	G-4	G-5	G-6	G+1	G+2	G+3	G+4	G+5	G+6	G-mean	G+mean	log2FC_G	pvalue_G	neg_log10_pvalue_G	Significant at 1% FDR _G	L-mean	L+mean	log2FC_L	pvalue_L	neg_log10_pvalue_L	Significant at 1% FDR _L	log2FC_LG	pvalue_LG	neg_log10_pvalue_LG	Significant at 1% FDR _LG
P05387	RLA2_HUMAN	RPLP2	S	105	KKEESEESDDDMGFG	3.51E-06	3.38E-06	3.85E-06	2.81E-06	2.52E-06	2.77E-06	3.22E-06	3.48E-06	2.88E-06	1.90E-06	2.82E-06	3.09E-06	8.23E-06	3.93E-06	9.62E-06	7.36E-06	8.77E-06	5.89E-06	0.003475688	0.003570675	0.004938119	6.08E-05	0.005332088	0.000840869	7.30E-06	0.003036371	8.699855238	0.006159259	2.210471544	FALSE	3.14E-06	2.90E-06	-0.11634561	0.446006794	0.350658526	FALSE	1.05E+03	0.006107531	2.214134337	FALSE
O15173	PGRC2_HUMAN	PGRMC2	S	104	RMKKRDFSLEQLRQY	1.41E-05	2.76E-05	3.17E-05	8.17E-06	2.36E-05	1.39E-05	1.23E-05	1.47E-05	1.61E-05	1.85E-05	1.08E-05	1.93E-05	4.39E-05	2.61E-05	4.16E-05	2.75E-05	3.21E-05	3.40E-05	0.010332493	0.009381943	0.012988734	0.01373992	0.007708163	0.012251562	3.42E-05	0.011067136	8.338339588	3.85E-07	6.41406633	TRUE	1.98E-05	1.53E-05	-0.375475651	0.28039221	0.552234056	FALSE	7.23E+02	3.7927E-07	6.421051829	TRUE
O60664	PLIN3_HUMAN	PLIN3	S	31	SVVDRVASMPLISST	8.36E-07	8.94E-07	4.88E-07	6.67E-07	8.05E-07	7.06E-07	8.09E-07	3.81E-07	8.80E-07	8.31E-07	5.59E-07	2.16E-05	9.18E-07	2.39E-06	2.28E-06	2.10E-06	2.59E-06	1.05E-06	0.000279563	0.000888629	0.000666071	0.000555432	0.000500602	1.84E-05	1.89E-06	0.000484785	8.004957125	0.002978844	2.525952296	TRUE	7.33E-07	4.18E-06	2.513493248	0.346438005	0.460374471	FALSE	1.16E+02	0.003077774	2.511763305	FALSE
O00567	NOP56_HUMAN	NOP56	S	520	SKEELMSSDLEETAG	3.14E-07	2.36E-07	2.17E-07	3.16E-07	3.17E-07	8.69E-05	3.24E-07	2.66E-07	1.84E-07	2.98E-07	2.32E-07	0.00048018	4.45E-06	4.07E-06	3.37E-07	2.47E-06	4.74E-06	5.80E-06	0.000468477	0.000360327	3.61E-05	0.000341906	0.00020255	0.000421947	3.64E-06	0.000305212	6.387838934	0.000946453	3.023900823	TRUE	1.47E-05	8.02E-05	2.446396172	0.438902772	0.357631676	FALSE	3.81E+00	0.054267761	1.265458098	FALSE
Q76I76	SSH2_HUMAN	SSH2	T	1422	TTNPFYNTM______	1.70E-05	1.89E-05	1.74E-05	1.67E-05	1.83E-05	1.76E-05	0.000411682	5.58E-05	0.000180474	7.44E-05	1.52E-05	1.45E-05	2.06E-06	3.67E-06	3.70E-07	3.72E-06	2.00E-06	3.38E-06	0.000344885	0.00019174	0.000254601	0.000175866	1.94E-05	0.00010132	2.53E-06	0.000181302	6.161551879	0.003244468	2.488856545	FALSE	1.77E-05	0.000125332	2.826866415	0.115260238	0.938320489	FALSE	1.45E+00	0.488643716	0.311007682	FALSE
Q8NBX0	SCPDL_HUMAN	SCCPDH	S	217	LRKLRNVSNLKPVPL	5.16E-07	6.65E-07	6.40E-07	5.96E-07	5.84E-07	5.93E-07	6.57E-07	1.40E-07	4.99E-07	4.08E-07	6.10E-07	6.72E-07	1.46E-06	1.01E-06	1.33E-06	1.64E-06	1.63E-06	6.89E-07	7.19E-05	9.90E-05	9.63E-05	0.0001134	0.000122644	9.54E-06	1.29E-06	8.55E-05	6.047505614	0.000516423	3.286994246	TRUE	5.99E-07	4.98E-07	-0.267199023	0.261537553	0.582465943	FALSE	1.72E+02	0.000481949	3.316999124	TRUE
Q9ULH1	ASAP1_HUMAN	ASAP1	S	839	PGHKRTLSDPPSPLP	0.00016489	0.000214683	0.000196563	0.000182021	0.000171069	0.000186967	2.83E-05	6.37E-06	3.08E-05	2.84E-06	3.27E-05	3.07E-05	2.81E-06	2.43E-06	2.27E-06	1.52E-06	1.85E-06	2.28E-06	2.27E-06	0.000339811	2.20E-07	2.57E-06	0.000510615	2.19E-06	2.19E-06	0.000142945	6.025720677	0.15681208	0.804620484	FALSE	0.000186032	2.19E-05	-3.083801885	6.53E-09	8.185032984	TRUE	6.53E+00	0.218328526	0.660889517	FALSE
Q12888	TP53B_HUMAN	TP53BP1	S	640	TRSEALSSVLDQEEA	8.77E-05	5.28E-05	6.00E-05	0.000113279	0.000101535	6.26E-05	2.90E-07	2.73E-06	7.35E-06	5.01E-06	4.59E-06	8.14E-06	2.79E-07	2.80E-07	2.36E-07	2.07E-07	1.65E-07	2.31E-07	1.80E-07	2.32E-07	2.64E-07	2.65E-07	8.28E-05	2.23E-07	2.33E-07	1.40E-05	5.90800345	0.340898238	0.467375243	FALSE	7.97E-05	4.69E-06	-4.08750732	2.42E-05	4.615796259	TRUE	2.99E+00	0.515610631	0.287678137	FALSE
Q9UI08	EVL_HUMAN	EVL	S	369	SRMKPAGSVNDMALD	1.41E-05	8.91E-06	7.01E-06	1.06E-05	9.08E-06	8.87E-06	6.84E-06	9.27E-06	6.45E-06	9.51E-06	1.11E-05	5.73E-06	2.84E-07	1.72E-07	6.24E-08	2.36E-07	3.28E-08	1.79E-07	1.30E-05	1.11E-05	8.35E-06	1.35E-05	8.33E-06	1.50E-06	1.61E-07	9.31E-06	5.853146723	0.000487258	3.312240759	TRUE	9.77E-06	8.16E-06	-0.26047272	0.247810986	0.605879443	FALSE	1.14E+00	0.578337863	0.237818374	FALSE
P49327	FAS_HUMAN	FASN	S	1174	AQIPRDPSQQELPRL	5.49E-07	9.28E-07	5.91E-07	9.16E-07	7.04E-07	7.73E-07	9.16E-07	9.68E-07	4.62E-07	9.31E-07	7.90E-07	7.38E-07	1.85E-06	1.00E-06	2.79E-06	3.37E-06	1.93E-06	1.76E-06	0.000161814	0.000112721	0.000172085	0.000152288	0.000112766	1.69E-05	2.12E-06	0.00012143	5.841893025	0.000444216	3.352405871	TRUE	7.43E-07	8.01E-07	0.106994873	0.582495662	0.234707305	FALSE	1.52E+02	0.000409061	3.38821241	TRUE
Q9UPV9	TRAK1_HUMAN	TRAK1	S	200	TPLKRNESSSSVQNY	1.75E-06	1.64E-06	1.88E-06	1.67E-06	1.72E-06	1.15E-06	1.75E-06	1.88E-06	7.37E-07	1.50E-06	1.84E-06	1.71E-06	2.60E-06	2.77E-06	3.25E-06	3.50E-06	2.01E-06	1.94E-06	0.000165664	1.87E-05	0.000172403	0.000195392	0.000274643	4.50E-05	2.68E-06	0.000145298	5.76064441	0.004664344	2.331209423	FALSE	1.64E-06	1.57E-06	-0.062335424	0.73988009	0.130838659	FALSE	9.25E+01	0.004449886	2.351651131	FALSE
P46821	MAP1B_HUMAN	MAP1B	S	1852	LALNRDLSTPGLEKD	7.35E-07	5.45E-07	6.91E-07	8.11E-07	4.29E-07	7.59E-07	6.16E-07	7.75E-07	7.15E-07	7.09E-07	6.94E-07	7.78E-07	4.77E-06	4.14E-06	5.75E-06	5.27E-06	3.66E-06	8.37E-07	0.000263975	0.000130569	0.000241243	0.000230742	3.10E-05	0.000370426	4.07E-06	0.000211322	5.697881419	0.001466835	2.833618743	TRUE	6.62E-07	7.14E-07	0.110574353	0.430895093	0.365628452	FALSE	2.96E+02	0.001312579	2.881874651	TRUE
Q96A65	EXOC4_HUMAN	EXOC4	S	226	SSLVKDASVPLIDVT	4.17E-06	4.23E-06	1.37E-05	6.03E-06	2.95E-05	5.35E-06	1.49E-05	1.31E-05	6.61E-06	6.67E-06	2.71E-05	1.09E-05	9.58E-06	8.53E-06	1.09E-05	8.10E-06	7.00E-06	8.48E-06	0.000530011	0.00060305	0.000341858	0.000282741	0.000579937	9.31E-05	8.76E-06	0.000405117	5.53088974	0.000687513	3.162718915	TRUE	1.05E-05	1.32E-05	0.331689152	0.607440269	0.216496421	FALSE	3.07E+01	0.000749682	3.125122665	TRUE
Q09666	AHNK_HUMAN	AHNAK	S	3672	NIKAPKISMPDFDLN	4.29E-07	5.07E-07	6.10E-07	6.77E-07	5.24E-07	4.30E-07	3.46E-07	4.05E-07	4.44E-07	5.95E-07	3.38E-07	6.59E-07	7.20E-07	6.89E-07	8.80E-07	1.01E-06	9.48E-07	8.20E-07	3.25E-05	2.60E-05	5.06E-05	5.90E-05	5.93E-05	5.52E-06	8.44E-07	3.88E-05	5.523838831	0.001427923	2.845295217	TRUE	5.29E-07	4.65E-07	-0.188659401	0.3609741	0.442523958	FALSE	8.34E+01	0.00133314	2.875124351	TRUE
P37802	TAGL2_HUMAN	TAGLN2	S	163	KENPRNFSDNQLQEG	6.07E-05	0.000154663	4.21E-05	0.000233708	5.48E-05	0.000126241	0.000101897	0.000141476	9.34E-05	3.53E-05	4.92E-05	7.57E-05	0.000105177	0.000130815	6.63E-05	0.000119507	8.90E-05	0.000174727	0.006270391	0.005073529	0.004164204	0.005107785	0.003328512	0.006877763	0.000114263	0.005137031	5.490501643	2.76E-06	5.55875448	TRUE	0.000112036	8.28E-05	-0.435425602	0.412651666	0.384416397	FALSE	6.20E+01	2.61064E-06	5.583252785	TRUE
Q00839	HNRPU_HUMAN	HNRNPU	S	271	NKYSRAKSPQPPVEE	5.94E-08	6.76E-08	3.80E-05	1.21E-05	1.12E-07	7.28E-08	3.60E-05	9.76E-08	1.06E-07	6.69E-08	6.52E-08	1.10E-07	1.18E-07	2.50E-07	3.53E-07	6.31E-07	2.38E-06	1.53E-06	7.56E-05	1.23E-05	2.85E-05	3.88E-06	9.74E-05	1.68E-05	8.78E-07	3.91E-05	5.476185249	0.034392911	1.463531059	FALSE	8.41E-06	6.07E-06	-0.469992723	0.792311365	0.101104114	FALSE	6.44E+00	0.076440904	1.116674185	FALSE
Q8N1G0	ZN687_HUMAN	ZNF687	S	253	TDIPASASPPPVAGV	1.09E-06	1.45E-06	1.38E-06	1.44E-06	1.49E-06	1.17E-06	9.48E-07	1.02E-06	1.33E-06	1.49E-06	5.51E-07	0.000176594	2.25E-06	1.60E-06	1.78E-06	1.49E-06	1.75E-06	2.38E-06	3.21E-05	0.000110612	7.98E-05	7.50E-05	0.000172627	1.37E-05	1.88E-06	8.06E-05	5.424920198	0.006936972	2.158830052	FALSE	1.34E-06	3.03E-05	4.504372519	0.345133422	0.462012983	FALSE	2.66E+00	0.207920265	0.682103181	FALSE
O94851	MICA2_HUMAN	MICAL2	S	991	DLESMRKSFPLNLGG	3.58E-07	3.60E-07	1.49E-07	2.80E-07	3.63E-07	2.67E-07	2.25E-07	3.66E-07	3.14E-07	3.45E-07	2.76E-07	2.94E-07	1.22E-06	6.20E-07	4.84E-07	9.62E-07	2.06E-06	3.68E-07	3.17E-05	4.97E-05	1.95E-05	4.51E-05	6.91E-05	1.63E-05	9.52E-07	3.85E-05	5.33885246	0.000980154	3.008705606	TRUE	2.96E-07	3.03E-07	0.034310543	0.862091279	0.064446748	FALSE	1.27E+02	0.000867597	3.061682127	TRUE
Q86VP1	TAXB1_HUMAN	TAX1BP1	S	666	RPPVRVPSWGLEDNV	6.28E-07	6.48E-07	4.91E-07	5.82E-07	1.16E-07	6.42E-07	1.31E-07	6.20E-07	6.29E-07	6.22E-07	5.26E-07	4.72E-07	2.35E-06	2.24E-06	1.86E-06	2.45E-06	1.79E-06	6.62E-07	2.52E-05	3.43E-05	0.000138461	0.000133473	0.000109686	1.36E-05	1.89E-06	7.58E-05	5.324001822	0.010403	1.982841412	FALSE	5.18E-07	5.00E-07	-0.051038418	0.878378613	0.056318247	FALSE	1.52E+02	0.009409253	2.026444832	FALSE
Q8IXT5	RB12B_HUMAN	RBM12B	S	638	LEEDFRRSPTEDFRQ	7.65E-07	7.18E-07	7.32E-07	6.69E-07	7.91E-07	4.92E-07	6.49E-07	4.75E-07	6.19E-05	5.67E-07	3.63E-05	5.78E-07	1.44E-06	8.14E-07	1.73E-06	2.15E-06	2.17E-06	1.68E-06	7.40E-05	5.84E-05	1.10E-05	0.000102037	6.58E-05	8.01E-05	1.66E-06	6.52E-05	5.293287831	0.000457662	3.339455467	TRUE	6.94E-07	1.67E-05	4.592023325	0.166338372	0.779007552	FALSE	3.90E+00	0.01456816	1.836595299	FALSE
Q53EU6	GPAT3_HUMAN	GPAT3	S	68	SILKNSASVGIIQRD	4.13E-06	5.06E-06	4.36E-06	5.55E-06	5.26E-06	5.70E-06	5.54E-06	5.62E-06	4.50E-06	5.75E-06	5.84E-06	4.39E-06	1.29E-05	2.08E-05	1.34E-05	1.49E-05	1.91E-05	5.93E-06	0.000435309	0.00010575	0.000569746	0.000594132	0.00072795	0.00091578	1.45E-05	0.000558111	5.265945803	0.000678968	3.168150832	TRUE	5.01E-06	5.27E-06	0.073573892	0.49713785	0.30352317	FALSE	1.06E+02	0.000599846	3.221960228	TRUE
Q9UGU5	HMGX4_HUMAN	HMGXB4	S	502	VLSPQKKSPPTTMLL	2.18E-07	2.59E-07	2.04E-07	1.48E-07	2.49E-07	1.61E-07	2.90E-07	2.87E-07	1.20E-07	2.79E-07	2.36E-07	2.64E-07	4.10E-07	3.65E-07	2.90E-07	5.73E-07	6.65E-07	4.37E-07	2.06E-05	3.51E-06	1.40E-05	1.57E-05	1.84E-05	2.64E-05	4.57E-07	1.65E-05	5.170145532	0.000458752	3.338421603	TRUE	2.06E-07	2.46E-07	0.253258039	0.247560498	0.606318652	FALSE	6.71E+01	0.000418562	3.378240712	TRUE
P53367	ARFP1_HUMAN	ARFIP1	S	39	DLKHSLPSGLGLSET	5.17E-07	6.05E-07	5.45E-07	6.46E-07	4.51E-07	4.96E-07	6.51E-07	4.26E-07	5.40E-07	5.85E-07	5.38E-07	3.50E-07	6.59E-07	6.59E-06	7.42E-06	7.07E-06	6.43E-06	2.59E-06	0.000118614	0.000208861	4.66E-05	0.000206124	0.000193524	0.000281474	5.13E-06	0.000175859	5.100236254	0.000458178	3.33896612	TRUE	5.43E-07	5.15E-07	-0.077177582	0.60766345	0.216336885	FALSE	3.41E+02	0.00037294	3.428360867	TRUE
O00161	SNP23_HUMAN	SNAP23	S	161	ENLTQVGSILGNLKD	2.93E-07	2.92E-07	2.83E-07	3.32E-07	2.30E-07	2.86E-07	2.37E-07	3.49E-07	3.52E-07	2.83E-07	2.42E-07	1.58E-07	7.61E-07	5.81E-07	7.64E-07	8.33E-07	3.60E-07	7.53E-07	4.20E-06	3.73E-05	1.33E-05	3.50E-05	3.57E-05	1.06E-05	6.75E-07	2.27E-05	5.070752476	0.004685889	2.329207991	FALSE	2.86E-07	2.70E-07	-0.080859874	0.647633952	0.188670391	FALSE	8.41E+01	0.004219264	2.374763307	FALSE
B4DH59	NBPFP_HUMAN	NBPF26	S	1197	EPEVLQDSLDRCYST	3.63E-06	2.77E-06	2.69E-06	2.90E-06	1.18E-05	1.23E-06	2.18E-06	3.57E-06	2.30E-06	3.34E-06	2.55E-06	3.50E-06	1.47E-05	1.18E-05	2.17E-05	1.66E-05	2.06E-05	3.63E-06	0.000457498	0.000504721	0.000406029	0.00035534	0.000697313	0.000317583	1.48E-05	0.000456414	4.943557856	1.25E-05	4.904062694	TRUE	4.17E-06	2.91E-06	-0.519480365	0.443182662	0.353417238	FALSE	1.57E+02	9.77134E-06	5.010046083	TRUE
P35232	PHB1_HUMAN	PHB1	S	151	ELVSRQVSDDLTERA	1.27E-05	1.11E-05	1.04E-05	1.82E-06	6.04E-06	9.29E-06	1.47E-07	2.82E-07	3.30E-07	6.15E-08	1.56E-07	1.93E-07	4.64E-08	2.70E-08	5.62E-08	5.48E-08	5.63E-08	4.30E-08	5.53E-08	5.94E-08	6.06E-08	8.42E-06	5.81E-08	4.00E-08	4.73E-08	1.45E-06	4.937805427	0.338461029	0.470491329	FALSE	8.57E-06	1.95E-07	-5.458003335	0.000440549	3.356005751	FALSE	7.44E+00	0.389762279	0.409200194	FALSE
Q09666	AHNK_HUMAN	AHNAK	S	4522	KSPQISMSDIDLNLK	2.55E-06	3.05E-06	3.61E-06	3.39E-06	3.27E-06	2.32E-06	3.24E-06	2.49E-06	2.96E-06	2.20E-06	2.84E-05	2.93E-06	5.91E-06	3.97E-06	4.48E-06	3.63E-06	7.88E-06	6.33E-06	0.000106481	4.48E-05	0.000175411	6.88E-05	0.00023184	0.00030062	5.37E-06	0.000154651	4.848882361	0.004274207	2.369144487	FALSE	3.03E-06	7.04E-06	1.215546735	0.371247253	0.430336751	FALSE	2.20E+01	0.004721674	2.325904001	FALSE
Q5T5U3	RHG21_HUMAN	ARHGAP21	S	1843	NRLKPKCSAQDLSIS	9.64E-07	8.65E-07	4.70E-07	9.87E-07	1.19E-05	9.49E-07	9.34E-07	7.23E-07	1.10E-05	1.03E-06	8.03E-07	8.73E-06	2.20E-06	1.63E-06	1.32E-06	1.86E-06	1.04E-06	1.78E-06	5.32E-05	4.99E-05	3.09E-05	4.09E-05	8.43E-05	1.23E-05	1.64E-06	4.53E-05	4.78673714	0.001289558	2.889559183	TRUE	2.69E-06	3.87E-06	0.521302163	0.669075256	0.174525031	FALSE	1.17E+01	0.002087172	2.680441857	TRUE
Q9Y6I3	EPN1_HUMAN	EPN1	S	420	ALPTSGSSAGELELL	2.51E-05	2.49E-05	2.29E-05	2.44E-05	0.00022859	2.49E-05	2.08E-05	2.04E-05	1.71E-05	1.60E-05	2.20E-05	2.15E-05	4.25E-05	4.25E-05	5.25E-05	5.49E-05	7.46E-05	2.55E-05	0.001247834	0.001225456	0.000886568	0.00181412	0.002419498	0.000416374	4.88E-05	0.001334975	4.774878846	0.001177021	2.929215852	TRUE	5.85E-05	1.96E-05	-1.573751581	0.280651794	0.551832178	FALSE	6.81E+01	0.001004755	2.997939701	TRUE
Q92614	MY18A_HUMAN	MYO18A	S	1970	KNKLEGDSDVDSELE	6.81E-06	4.09E-07	4.72E-07	5.39E-07	5.28E-07	5.20E-07	3.63E-07	5.25E-07	4.22E-07	4.82E-07	5.46E-07	5.31E-07	5.66E-07	9.05E-07	9.76E-07	9.81E-07	6.03E-07	9.81E-07	2.17E-05	4.99E-06	3.39E-05	2.92E-05	2.68E-05	1.78E-05	8.35E-07	2.24E-05	4.746462222	0.000420445	3.376290417	TRUE	1.55E-06	4.78E-07	-1.6930555	0.334414892	0.475714391	FALSE	4.69E+01	0.000372439	3.428945006	TRUE
Q15075	EEA1_HUMAN	EEA1	S	52	QCMKSLGSADELFKH	3.71E-06	4.04E-06	3.28E-06	3.61E-06	3.38E-06	3.19E-06	3.30E-06	1.91E-06	4.06E-06	4.34E-06	3.49E-06	2.80E-06	1.23E-05	5.78E-06	2.10E-05	2.02E-05	4.36E-06	2.07E-05	0.000105786	0.000240068	0.000423339	0.000403504	0.000501157	0.000538867	1.41E-05	0.000368787	4.713967163	0.000370287	3.43146116	TRUE	3.54E-06	3.32E-06	-0.092890426	0.575468915	0.239978131	FALSE	1.11E+02	0.000292747	3.533507548	TRUE
O60307	MAST3_HUMAN	MAST3	S	66	LDSPRNFSAASALNF	6.74E-08	8.46E-08	8.16E-08	6.41E-08	4.11E-08	8.50E-08	5.20E-08	5.72E-08	8.25E-08	6.27E-08	7.42E-08	7.54E-08	3.55E-07	2.42E-07	8.69E-08	7.79E-07	2.72E-07	1.23E-07	3.97E-06	6.09E-06	6.43E-06	1.56E-06	1.29E-05	1.77E-05	3.09E-07	8.12E-06	4.713526859	0.010103704	1.9955194	FALSE	7.06E-08	6.73E-08	-0.068571144	0.706643507	0.150799627	FALSE	1.21E+02	0.00848877	2.071155211	FALSE
Q8NI35	INADL_HUMAN	PATJ	S	1555	IVGKRNGSGVFISDI	4.27E-07	4.12E-07	3.73E-07	4.03E-07	3.61E-07	4.17E-07	4.32E-07	4.39E-07	3.95E-07	4.39E-07	2.83E-07	4.23E-07	4.60E-07	5.43E-07	4.67E-07	6.36E-07	7.28E-07	5.02E-07	1.92E-05	4.43E-06	1.12E-05	1.32E-05	1.65E-05	1.86E-05	5.56E-07	1.39E-05	4.640086448	0.00016232	3.789626865	TRUE	3.99E-07	4.02E-07	0.011600142	0.906861935	0.042458827	FALSE	3.46E+01	0.000145091	3.8383595	TRUE
P49327	FAS_HUMAN	FASN	T	2204	ASELACPTPKEDGLA	2.06E-06	2.50E-06	1.71E-07	1.81E-07	1.99E-07	1.51E-07	1.53E-07	1.51E-07	1.72E-07	1.99E-07	1.39E-07	1.78E-07	6.51E-07	2.16E-07	2.83E-07	6.12E-07	5.59E-07	8.08E-07	1.42E-05	1.44E-05	4.45E-06	1.33E-05	1.24E-05	1.86E-05	5.21E-07	1.29E-05	4.625265815	6.84E-05	4.164834306	TRUE	8.77E-07	1.65E-07	-2.407732089	0.142633436	0.845778656	FALSE	7.82E+01	5.36599E-05	4.270350452	TRUE
Q96JB2	COG3_HUMAN	COG3	S	663	PRFFRLNSNNALIEF	1.61E-07	1.72E-07	1.72E-07	1.66E-07	1.80E-06	1.94E-07	1.93E-07	1.49E-07	1.23E-07	1.47E-07	1.55E-07	1.94E-07	4.27E-07	4.47E-07	4.20E-07	4.57E-07	1.95E-07	4.34E-07	2.67E-06	1.06E-05	6.89E-06	1.95E-05	1.00E-05	8.05E-06	3.97E-07	9.62E-06	4.599523271	0.002364083	2.626337295	TRUE	4.44E-07	1.60E-07	-1.47022529	0.32016209	0.494630094	FALSE	6.01E+01	0.002027313	2.693079286	TRUE
Q86UU0	BCL9L_HUMAN	BCL9L	S	21	RRREAPGSPPLSPRG	6.96E-05	5.54E-08	4.83E-08	5.43E-08	5.72E-08	5.93E-08	6.46E-08	8.35E-05	6.27E-08	6.48E-08	6.39E-08	7.10E-08	1.78E-06	2.27E-06	7.52E-08	1.93E-06	3.26E-06	2.17E-06	1.87E-05	4.28E-05	4.60E-05	6.77E-05	5.63E-05	4.59E-05	1.91E-06	4.62E-05	4.59512519	5.82E-05	4.23528151	TRUE	1.17E-05	1.40E-05	0.261421835	0.900792366	0.045375303	FALSE	3.30E+00	0.062893349	1.201395282	FALSE
Q9ULT8	HECD1_HUMAN	HECTD1	S	1533	APMSSSASVPNLSSR	8.85E-08	7.57E-08	1.09E-07	1.21E-07	1.05E-07	9.29E-08	1.04E-07	1.15E-07	4.39E-05	9.79E-08	1.22E-07	0.000117022	5.04E-06	1.25E-07	3.98E-06	6.33E-06	5.89E-06	4.83E-06	3.88E-05	0.000117061	0.000107973	7.53E-05	0.000157591	0.000100671	4.37E-06	9.96E-05	4.511015164	0.000170572	3.768093506	TRUE	9.87E-08	2.69E-05	8.089959742	0.197133459	0.705239658	FALSE	3.70E+00	0.01682422	1.774065072	FALSE
A7KAX9	RHG32_HUMAN	ARHGAP32	S	1203	SFLDQDQSPPRFYSG	1.26E-05	4.12E-05	4.51E-05	1.13E-05	2.30E-05	1.75E-05	5.43E-05	4.22E-05	5.27E-05	4.60E-05	4.83E-05	4.18E-05	2.41E-06	1.36E-06	2.28E-06	3.80E-07	2.10E-06	2.41E-06	3.97E-05	1.38E-05	2.14E-05	4.76E-05	7.92E-05	4.62E-05	1.82E-06	4.13E-05	4.503518857	0.001836479	2.736013963	TRUE	2.51E-05	4.75E-05	0.919923008	0.005421726	2.265862404	FALSE	8.69E-01	0.532714714	0.273505307	FALSE
P19021	AMD_HUMAN	PAM	S	918	GRFRGKGSGGLNLGN	1.39E-07	2.36E-07	2.22E-07	2.75E-07	2.56E-07	2.32E-07	2.91E-07	3.17E-07	3.06E-07	3.20E-07	2.99E-07	3.22E-07	6.78E-07	9.75E-07	5.12E-07	3.40E-07	5.34E-07	5.85E-07	4.93E-06	2.05E-05	9.19E-06	1.09E-05	1.61E-05	1.93E-05	6.04E-07	1.35E-05	4.481684782	0.000438344	3.358184887	TRUE	2.27E-07	3.09E-07	0.448079974	0.001977174	2.703955177	FALSE	4.37E+01	0.000367289	3.434992331	TRUE
Q9BXK5	B2L13_HUMAN	BCL2L13	S	426	ESLVEELSPASEKKP	4.63E-07	9.27E-07	9.61E-07	9.54E-07	6.96E-07	1.02E-06	8.99E-07	6.18E-07	1.59E-05	7.85E-07	8.45E-07	8.34E-07	2.14E-06	3.99E-06	3.04E-06	1.03E-06	4.69E-06	3.80E-06	0.000100797	6.53E-05	8.47E-05	6.09E-05	2.57E-05	6.74E-05	3.12E-06	6.75E-05	4.43595432	9.87E-05	4.005711012	TRUE	8.37E-07	3.31E-06	1.984365288	0.348673002	0.457581679	FALSE	2.04E+01	0.000126147	3.899121638	TRUE
Q9NUY8	TBC23_HUMAN	TBC1D23	S	520	STPVDRMSFNLPWPD	8.72E-07	7.51E-07	9.01E-07	9.42E-07	9.36E-07	9.17E-07	8.78E-07	9.65E-07	7.35E-07	8.32E-07	8.11E-07	7.76E-07	1.42E-06	1.01E-06	1.08E-06	1.25E-06	1.26E-06	1.19E-06	7.47E-06	1.59E-05	2.20E-05	2.43E-05	6.86E-05	1.39E-05	1.20E-06	2.54E-05	4.399026858	0.022830362	1.641487205	FALSE	8.87E-07	8.33E-07	-0.090016354	0.249984861	0.602086292	FALSE	3.05E+01	0.021217093	1.673314127	FALSE
O75970	MPDZ_HUMAN	MPDZ	S	483	VTKDADLSPVNASII	6.75E-08	9.50E-08	9.38E-08	8.79E-08	8.65E-08	5.33E-08	6.19E-08	7.87E-08	9.23E-08	9.02E-08	7.46E-08	5.53E-08	3.96E-07	7.40E-07	9.51E-08	5.13E-07	6.99E-07	2.20E-07	1.34E-05	1.10E-05	7.82E-06	4.17E-06	1.04E-05	8.70E-06	4.44E-07	9.25E-06	4.381053586	4.63E-05	4.33416225	TRUE	8.07E-08	7.55E-08	-0.094996499	0.584917219	0.232905593	FALSE	1.23E+02	3.20929E-05	4.493590812	TRUE
Q09666	AHNK_HUMAN	AHNAK	S	2580	NIKAPKISMPDFDLH	7.54E-07	1.44E-06	1.61E-06	1.63E-06	1.62E-06	1.09E-06	1.06E-06	5.24E-06	1.02E-06	1.61E-06	1.12E-06	8.79E-07	2.49E-06	1.64E-06	2.22E-06	2.51E-06	2.08E-06	1.76E-06	4.83E-05	2.14E-05	6.31E-05	4.71E-05	6.87E-05	1.26E-05	2.12E-06	4.35E-05	4.362419407	0.001081688	2.965897884	TRUE	1.36E-06	1.82E-06	0.425542307	0.525821007	0.279162067	FALSE	2.39E+01	0.001045839	2.98053497	TRUE
Q8WUM9	S20A1_HUMAN	SLC20A1	S	265	IEREIKCSPSESPLM	8.94E-08	5.14E-08	5.79E-08	7.37E-08	7.47E-08	3.66E-08	6.76E-08	2.45E-08	7.90E-08	8.41E-08	8.65E-06	7.05E-08	2.93E-06	1.57E-06	8.95E-08	1.06E-06	4.88E-06	3.90E-06	5.42E-05	6.08E-05	5.36E-05	4.73E-05	3.33E-05	4.63E-05	2.41E-06	4.92E-05	4.355499022	3.04E-07	6.51750605	TRUE	6.39E-08	1.50E-06	4.547457914	0.340525298	0.467850618	FALSE	3.28E+01	3.89624E-07	6.409353895	TRUE
Q86W92	LIPB1_HUMAN	PPFIBP1	S	794	NCLRRRPSDENTIAP	6.99E-07	6.94E-07	2.40E-05	4.96E-07	5.38E-07	3.26E-07	5.31E-07	6.47E-05	3.16E-05	5.25E-07	5.96E-07	6.88E-07	7.17E-07	1.44E-06	3.03E-06	3.75E-06	2.80E-06	3.24E-06	8.12E-05	0.000105636	1.96E-05	4.17E-05	2.34E-05	3.14E-05	2.50E-06	5.05E-05	4.337992591	0.007256414	2.139277933	FALSE	4.46E-06	1.64E-05	1.883016404	0.325160902	0.48790168	FALSE	3.08E+00	0.087239144	1.059288604	FALSE
Q09666	AHNK_HUMAN	AHNAK	S	2387	HFKAPKISMPDLDLH	9.39E-08	9.82E-08	1.05E-07	9.58E-08	9.90E-08	8.36E-08	9.02E-08	3.31E-06	8.52E-08	1.08E-07	1.05E-07	7.82E-08	6.85E-07	6.73E-07	3.90E-07	6.23E-07	1.10E-07	4.97E-07	4.57E-06	1.07E-05	1.09E-05	1.06E-05	1.93E-05	3.56E-06	4.96E-07	9.94E-06	4.324158296	0.00217999	2.661545452	TRUE	9.58E-08	6.29E-07	2.714736921	0.342951436	0.464767374	FALSE	1.58E+01	0.002787763	2.554744185	TRUE
Q9Y490	TLN1_HUMAN	TLN1	S	2162	QELAVFCSPEPPAKT	6.48E-08	5.90E-08	7.19E-08	6.84E-08	6.17E-08	6.44E-08	7.08E-08	6.11E-06	4.40E-06	6.10E-08	5.41E-08	5.34E-08	4.52E-07	7.58E-08	4.82E-07	5.54E-07	6.64E-07	5.97E-07	8.04E-06	3.59E-06	8.27E-06	1.11E-05	1.46E-05	1.07E-05	4.71E-07	9.38E-06	4.316679956	0.000155395	3.808562684	TRUE	6.50E-08	1.79E-06	4.783092148	0.153297798	0.814464084	FALSE	5.24E+00	0.002362165	2.626689716	TRUE
Q09666	AHNK_HUMAN	AHNAK	S	5519	KLPTGQISGPEIKGG	1.84E-07	1.30E-07	1.73E-07	1.20E-07	1.90E-07	1.12E-07	1.75E-07	1.75E-07	1.80E-07	1.88E-07	1.87E-07	1.80E-07	2.35E-06	4.02E-06	1.50E-06	1.74E-06	1.92E-07	6.75E-07	2.02E-05	3.96E-05	3.76E-05	3.52E-05	3.95E-05	3.50E-05	1.75E-06	3.45E-05	4.306401837	7.45E-07	6.127778776	TRUE	1.51E-07	1.81E-07	0.256639102	0.067300229	1.171983456	FALSE	1.91E+02	4.23511E-07	6.373135095	TRUE
Q96NW4	ANR27_HUMAN	ANKRD27	S	962	EIMARDRSVPNLTEG	4.83E-07	3.85E-07	4.78E-07	4.66E-07	3.52E-07	5.19E-07	4.90E-07	5.58E-07	4.45E-07	5.66E-07	4.65E-07	3.91E-07	6.39E-07	5.75E-07	8.30E-07	8.63E-07	7.28E-07	6.29E-07	1.76E-05	1.25E-05	1.08E-05	5.08E-06	1.54E-05	2.25E-05	7.11E-07	1.40E-05	4.299092897	0.000290203	3.537297541	TRUE	4.47E-07	4.86E-07	0.119375931	0.334001947	0.476251002	FALSE	2.88E+01	0.000254364	3.594544717	TRUE
Q9UIJ5	ZDHC2_HUMAN	ZDHHC2	S	357	GKCKAGMSNPALTME	1.30E-07	1.50E-07	1.30E-07	1.33E-07	1.57E-07	1.52E-07	1.66E-07	1.21E-07	1.50E-07	1.06E-07	1.37E-07	1.32E-07	1.95E-07	1.41E-06	8.92E-07	1.07E-06	1.76E-07	1.86E-06	1.83E-05	2.19E-05	1.20E-05	1.48E-05	1.68E-05	2.41E-05	9.35E-07	1.80E-05	4.265813446	3.28E-06	5.483971121	TRUE	1.42E-07	1.35E-07	-0.070282792	0.517028347	0.286485645	FALSE	1.33E+02	1.97314E-06	5.704841751	TRUE
O95999	BCL10_HUMAN	BCL10	S	138	NNLSRSNSDESNFSE	6.93E-07	4.98E-07	8.08E-07	7.35E-07	5.45E-07	4.83E-07	5.66E-07	6.72E-07	8.71E-07	8.21E-07	2.06E-06	5.68E-07	5.85E-06	4.50E-06	8.93E-07	5.27E-06	3.48E-06	6.23E-06	8.29E-05	0.000189915	0.000109124	4.04E-05	3.66E-05	4.27E-05	4.37E-06	8.36E-05	4.257396389	0.008574703	2.066780917	FALSE	6.27E-07	9.26E-07	0.563394497	0.239026236	0.621554428	FALSE	9.03E+01	0.006731888	2.171863107	FALSE
O75179	ANR17_HUMAN	ANKRD17	S	2059	PGGVSRNSPLDCGSA	5.47E-07	4.00E-07	4.99E-07	4.08E-07	4.89E-07	4.84E-07	5.06E-07	1.08E-05	5.44E-07	4.19E-07	3.72E-07	5.02E-07	5.52E-07	6.52E-07	8.80E-07	7.62E-07	1.54E-06	1.16E-06	2.25E-05	1.18E-05	1.83E-05	2.34E-05	9.47E-06	1.89E-05	9.25E-07	1.74E-05	4.23305542	3.24E-05	4.488830657	TRUE	4.71E-07	2.18E-06	2.212413215	0.341703442	0.466350646	FALSE	7.98E+00	0.000355001	3.449770676	TRUE
P04920	B3A2_HUMAN	SLC4A2	T	257	ALLPRVPTDEIEAQT	1.54E-07	1.40E-07	1.36E-07	1.41E-07	6.04E-08	1.17E-07	1.71E-07	1.36E-07	1.67E-07	1.66E-07	1.51E-07	1.49E-07	1.81E-07	4.21E-07	3.59E-07	4.34E-07	3.70E-07	4.13E-07	6.45E-06	9.36E-06	3.00E-06	7.41E-06	8.96E-06	5.56E-06	3.63E-07	6.79E-06	4.225134483	5.47E-05	4.26168457	TRUE	1.25E-07	1.57E-07	0.329708822	0.056219599	1.250112258	FALSE	4.32E+01	4.17266E-05	4.379587154	TRUE
Q9HAZ1	CLK4_HUMAN	CLK4	S	138	HRRKRSRSIEDDEEG	1.69E-08	2.40E-08	1.93E-08	1.30E-08	2.63E-08	1.78E-08	1.56E-08	2.26E-08	2.39E-08	1.95E-08	1.94E-08	1.73E-08	7.14E-07	8.68E-07	2.72E-08	6.99E-07	1.08E-06	6.82E-07	8.65E-06	6.04E-06	1.98E-05	1.32E-05	1.50E-05	1.33E-05	6.78E-07	1.26E-05	4.221006771	0.000121556	3.915222032	TRUE	1.95E-08	1.97E-08	0.013293666	0.940622561	0.026584609	FALSE	6.40E+02	7.81721E-05	4.106948091	TRUE
Q9NQX3	GEPH_HUMAN	GPHN	S	305	NILRASHSAVDITKV	9.46E-08	8.78E-08	9.29E-08	8.24E-08	9.32E-08	8.00E-08	7.86E-08	8.99E-08	4.14E-08	7.53E-08	8.83E-08	8.46E-08	6.96E-07	9.51E-08	1.02E-06	1.23E-06	4.05E-07	9.18E-07	1.67E-05	1.73E-05	8.20E-06	1.31E-05	1.00E-05	1.46E-05	7.27E-07	1.33E-05	4.194625163	7.59E-06	5.119695141	TRUE	8.85E-08	7.63E-08	-0.21284986	0.149187037	0.826268912	FALSE	1.74E+02	4.51168E-06	5.345661326	TRUE
P46776	RL27A_HUMAN	RPL27A	S	68	YHLKRNQSFCPTVNL	2.62E-08	2.54E-08	2.56E-08	2.27E-08	2.13E-08	2.29E-08	2.52E-08	1.81E-05	2.66E-08	2.51E-08	2.71E-06	1.58E-08	5.07E-07	9.30E-07	8.54E-07	4.95E-07	2.71E-08	2.87E-07	8.80E-06	1.17E-05	8.31E-06	1.19E-05	5.24E-06	1.04E-05	5.17E-07	9.41E-06	4.186907805	6.52E-06	5.185522841	TRUE	2.40E-08	3.49E-06	7.181476032	0.269071471	0.570132348	FALSE	2.70E+00	0.088248238	1.054293956	FALSE
Q5H9R7	PP6R3_HUMAN	PPP6R3	S	579	QDDIGNVSFDRVSDI	5.05E-06	2.78E-07	2.41E-07	2.28E-07	2.34E-07	2.62E-07	2.51E-07	2.26E-07	2.17E-06	2.63E-07	2.79E-07	1.71E-07	7.78E-07	1.02E-06	2.91E-07	4.76E-07	1.18E-06	5.83E-07	1.87E-05	1.03E-05	6.19E-06	1.38E-05	1.22E-05	1.73E-05	7.22E-07	1.31E-05	4.178454019	6.17E-05	4.2094382	TRUE	1.05E-06	5.60E-07	-0.905741886	0.583343468	0.23407566	FALSE	2.34E+01	6.31939E-05	4.199324543	TRUE
O95210	STBD1_HUMAN	STBD1	S	145	SEVSRNESLESPMGE	9.12E-07	7.36E-07	1.08E-06	1.07E-06	8.95E-07	5.64E-07	5.25E-07	4.43E-07	1.12E-06	8.57E-07	9.82E-07	1.05E-06	1.64E-06	6.70E-06	5.71E-06	1.13E-06	2.32E-06	4.08E-06	4.00E-05	4.30E-05	7.75E-05	7.86E-05	9.20E-05	5.77E-05	3.60E-06	6.48E-05	4.17137253	3.47E-05	4.459575949	TRUE	8.76E-07	8.28E-07	-0.080675482	0.741356093	0.129973138	FALSE	7.83E+01	2.27443E-05	4.643126942	TRUE
Q9H019	MFR1L_HUMAN	MTFR1L	S	41	LKPCARASFETLPNI	2.74E-05	7.47E-06	4.75E-06	4.28E-06	4.59E-06	3.96E-06	4.43E-06	4.66E-06	4.75E-06	2.71E-05	4.46E-06	4.75E-06	4.92E-06	1.49E-05	1.30E-05	1.66E-05	1.17E-05	1.53E-05	8.34E-05	0.000266181	0.000210623	0.000268997	0.000290442	0.000255448	1.27E-05	0.000229179	4.169029155	3.94E-05	4.404225001	TRUE	8.73E-06	8.35E-06	-0.065023803	0.943592283	0.025215619	FALSE	2.74E+01	3.48979E-05	4.457200493	TRUE
Q8TEU7	RPGF6_HUMAN	RAPGEF6	S	841	METETLCSDEDAQEL	1.14E-07	1.11E-07	1.18E-07	1.41E-07	7.80E-08	1.19E-07	9.23E-08	1.29E-07	1.34E-07	1.28E-07	1.32E-07	1.26E-07	1.19E-06	1.44E-07	6.41E-07	6.48E-07	8.37E-07	4.17E-07	8.13E-06	1.26E-05	1.16E-05	1.49E-05	1.01E-05	1.21E-05	6.46E-07	1.16E-05	4.163068452	4.39E-07	6.35727755	TRUE	1.14E-07	1.23E-07	0.1197078	0.369398969	0.432504321	FALSE	9.43E+01	2.50542E-07	6.601120256	TRUE
Q99618	CDCA3_HUMAN	CDCA3	S	94	SPLVKQLSEVFETED	2.46E-06	2.35E-06	7.65E-06	1.66E-06	2.28E-06	1.65E-06	2.18E-06	1.75E-06	2.07E-06	1.99E-06	2.30E-06	2.36E-06	4.96E-06	3.83E-06	3.94E-06	6.74E-06	2.56E-06	2.91E-06	9.01E-05	3.64E-05	7.56E-05	5.92E-05	0.0001013	8.40E-05	4.16E-06	7.44E-05	4.161884901	2.50E-05	4.601898272	TRUE	3.01E-06	2.11E-06	-0.513915496	0.361932203	0.441372774	FALSE	3.53E+01	1.90554E-05	4.719982175	TRUE
O75807	PR15A_HUMAN	PPP1R15A	S	143	DGQRAPLSPSLLIRT	5.09E-07	5.17E-07	3.56E-07	5.69E-07	4.88E-07	5.98E-07	5.64E-07	5.84E-07	2.27E-05	4.04E-07	3.16E-07	5.78E-07	6.05E-07	2.54E-06	4.62E-06	1.77E-06	5.72E-06	2.07E-06	3.37E-05	1.33E-05	6.75E-05	3.18E-05	7.50E-05	8.67E-05	2.89E-06	5.13E-05	4.151222909	0.002224002	2.652864774	TRUE	5.06E-07	4.19E-06	3.050969489	0.343068723	0.464618874	FALSE	1.22E+01	0.003498221	2.456152807	FALSE
P46459	NSF_HUMAN	NSF	S	437	AVETKNFSGAELEGL	1.21E-07	8.67E-08	1.15E-07	6.49E-08	1.14E-07	6.82E-08	1.21E-07	1.19E-07	1.19E-07	1.04E-07	1.07E-07	6.43E-08	1.31E-07	3.50E-07	4.00E-07	2.14E-07	4.53E-07	4.51E-07	9.45E-06	2.54E-06	5.30E-06	4.02E-06	7.92E-06	6.25E-06	3.33E-07	5.91E-06	4.150144553	0.000301544	3.520649167	TRUE	9.50E-08	1.06E-07	0.156892359	0.438108857	0.358417967	FALSE	5.58E+01	0.000220227	3.657128592	TRUE
Q66K14	TBC9B_HUMAN	TBC1D9B	S	442	SPLSSRQSFCAQEAP	9.36E-06	1.30E-06	1.87E-06	1.96E-06	1.50E-06	1.72E-06	1.35E-06	1.11E-06	7.33E-06	9.57E-07	1.81E-06	1.68E-06	5.20E-06	4.08E-06	3.87E-06	4.00E-06	2.79E-06	2.04E-06	5.25E-05	2.73E-05	8.92E-05	8.62E-05	8.45E-05	4.77E-05	3.66E-06	6.46E-05	4.139221999	0.000171289	3.766270478	TRUE	2.95E-06	2.37E-06	-0.315496003	0.729179778	0.137165384	FALSE	2.73E+01	0.000148811	3.827365784	TRUE
Q16555	DPYL2_HUMAN	DPYSL2	S	542	HQSGFSLSGAQIDDN	3.08E-06	2.81E-06	3.07E-06	3.11E-06	0.000196674	1.65E-06	2.88E-06	7.84E-05	2.58E-06	1.63E-06	2.64E-06	2.91E-06	1.84E-05	1.77E-05	8.82E-06	5.75E-06	3.25E-06	1.06E-05	0.000243837	9.94E-05	0.000211757	0.000177367	0.000219526	0.000179518	1.07E-05	0.000188575	4.133537613	6.36E-06	5.196859659	TRUE	3.51E-05	1.52E-05	-1.207818452	0.579385812	0.237032144	FALSE	1.24E+01	3.00441E-05	4.522241084	TRUE
Q8IY63	AMOL1_HUMAN	AMOTL1	S	828	EEKTWKGSIGLLLGK	2.19E-07	4.04E-07	3.33E-07	4.18E-07	3.19E-07	2.82E-07	3.66E-07	3.96E-07	3.94E-06	2.74E-07	3.34E-07	3.47E-07	4.27E-07	8.15E-07	8.22E-07	8.57E-07	5.59E-07	7.87E-07	7.62E-06	4.31E-06	1.39E-05	1.44E-05	1.85E-05	1.59E-05	7.11E-07	1.24E-05	4.128090847	0.000321969	3.49218658	TRUE	3.29E-07	9.43E-07	1.517724062	0.330983171	0.480194088	FALSE	1.31E+01	0.00049137	3.308591578	TRUE
Q9Y3X0	CCDC9_HUMAN	CCDC9	S	202	LDDPRRRSGPLEESE	5.95E-06	6.20E-06	6.46E-06	6.44E-06	5.96E-06	6.60E-06	1.96E-05	1.85E-05	2.31E-05	1.53E-05	1.72E-05	1.83E-05	3.23E-07	1.16E-06	1.31E-06	5.67E-07	7.85E-07	1.34E-06	2.04E-05	2.39E-05	1.41E-05	1.22E-05	6.99E-06	1.69E-05	9.16E-07	1.57E-05	4.103627541	0.000129366	3.888179459	TRUE	6.27E-06	1.87E-05	1.575376078	3.84E-07	6.415384291	TRUE	8.40E-01	0.301870059	0.52017996	FALSE
P40123	CAP2_HUMAN	CAP2	S	261	EESSPSRSALFAQLN	2.82E-07	3.01E-07	2.66E-07	2.71E-07	2.56E-07	2.52E-07	2.32E-07	2.13E-07	2.43E-07	3.04E-07	2.50E-07	2.53E-07	9.02E-07	4.59E-07	3.10E-07	1.08E-06	1.41E-06	1.16E-06	1.13E-05	2.19E-05	2.21E-05	1.41E-05	1.39E-05	7.93E-06	8.86E-07	1.52E-05	4.100819404	0.000111685	3.952005769	TRUE	2.71E-07	2.49E-07	-0.122163546	0.158995423	0.798615378	FALSE	6.10E+01	7.76248E-05	4.109999474	TRUE
P57737	CORO7_HUMAN	CORO7	S	462	GTSPSLRSLQSLLGP	1.12E-06	1.22E-06	1.01E-06	1.14E-06	1.04E-06	1.03E-06	1.13E-06	1.22E-06	1.25E-06	1.17E-06	8.40E-07	8.07E-07	3.62E-06	1.27E-06	3.23E-06	2.50E-06	2.02E-06	2.17E-06	4.93E-05	5.31E-05	2.41E-05	5.10E-05	5.39E-05	2.22E-05	2.47E-06	4.23E-05	4.097532711	6.63E-05	4.178175841	TRUE	1.10E-06	1.07E-06	-0.035581867	0.76336817	0.117265953	FALSE	3.95E+01	4.92681E-05	4.307433869	TRUE
Q9P2B4	CT2NL_HUMAN	CTTNBP2NL	S	563	SSPLSPLSPGIKSPT	4.97E-07	2.18E-07	4.30E-07	5.09E-07	4.54E-07	3.67E-07	5.08E-07	3.67E-07	3.86E-07	4.74E-07	5.07E-07	4.02E-07	1.93E-06	5.25E-07	9.26E-07	1.08E-06	1.94E-06	7.74E-07	1.78E-05	1.85E-05	3.04E-05	2.25E-05	2.30E-05	9.99E-06	1.20E-06	2.04E-05	4.089488704	4.18E-05	4.379080466	TRUE	4.13E-07	4.41E-07	0.094927322	0.595641295	0.225015201	FALSE	4.63E+01	2.93631E-05	4.532197959	TRUE
O60701	UGDH_HUMAN	UGDH	S	476	KRIPYAPSGEIPKFS	2.18E-07	2.58E-07	3.13E-07	2.91E-07	1.75E-07	3.24E-07	2.45E-07	2.12E-07	2.52E-07	2.63E-07	2.05E-07	3.16E-07	1.22E-06	7.00E-07	8.32E-07	9.28E-07	3.36E-07	8.66E-07	1.18E-05	1.08E-05	2.24E-05	6.62E-06	1.57E-05	1.55E-05	8.14E-07	1.38E-05	4.082982854	0.000154344	3.811509754	TRUE	2.63E-07	2.49E-07	-0.080977669	0.627820083	0.202164796	FALSE	5.54E+01	0.000106217	3.97380506	TRUE
Q14669	TRIPC_HUMAN	TRIP12	S	1113	SSENMDGSNPALNVL	2.23E-06	1.40E-05	2.40E-06	1.63E-06	2.15E-05	2.34E-06	2.20E-06	2.08E-06	1.40E-06	1.81E-06	1.85E-06	1.53E-05	2.87E-06	3.22E-06	3.36E-06	2.72E-06	3.14E-06	3.46E-06	4.94E-05	4.87E-05	8.24E-05	7.06E-05	5.93E-05	5.28E-06	3.13E-06	5.26E-05	4.072601848	0.001028777	2.987678881	TRUE	7.36E-06	4.11E-06	-0.839245514	0.447732081	0.348981786	FALSE	1.28E+01	0.001368323	2.86381148	TRUE
O14662	STX16_HUMAN	STX16	S	41	SSPLHSRSIAAELDE	2.08E-06	1.95E-06	2.11E-06	1.59E-06	2.09E-06	1.51E-06	1.68E-06	1.76E-06	1.56E-06	1.83E-06	2.03E-06	4.49E-06	2.63E-06	2.51E-06	5.13E-06	2.17E-06	3.36E-06	3.04E-06	3.66E-05	3.73E-05	5.48E-05	6.04E-05	8.39E-05	4.15E-05	3.14E-06	5.24E-05	4.061436712	5.89E-05	4.229768737	TRUE	1.89E-06	2.23E-06	0.237727679	0.48853634	0.311103125	FALSE	2.35E+01	5.11888E-05	4.290825222	TRUE
O43353	RIPK2_HUMAN	RIPK2	S	531	LVVSRSPSLNLLQNK	1.30E-05	9.39E-06	1.19E-05	1.65E-05	1.40E-05	1.70E-05	1.66E-05	1.71E-05	1.37E-05	1.51E-05	1.68E-05	4.74E-06	2.50E-05	5.79E-05	1.72E-05	3.00E-05	2.51E-05	2.84E-05	0.000450533	0.000335757	0.000558491	0.000604717	0.000398914	0.000702607	3.06E-05	0.000508503	4.054825688	7.16E-06	5.145140196	TRUE	1.36E-05	1.40E-05	0.038066849	0.874507001	0.058236709	FALSE	3.63E+01	5.06857E-06	5.295114742	TRUE
Q7KZI7	MARK2_HUMAN	MARK2	T	208	TFGNKLDTFCGSPPY	8.24E-07	4.26E-07	9.35E-07	7.81E-07	8.20E-07	6.80E-07	1.00E-06	6.22E-07	7.51E-07	9.57E-07	3.85E-05	5.64E-07	2.39E-06	2.16E-06	1.82E-06	2.71E-06	1.40E-06	1.09E-06	3.22E-05	2.35E-05	4.44E-05	3.83E-05	3.98E-05	1.40E-05	1.93E-06	3.20E-05	4.053331519	7.37E-05	4.132331679	TRUE	7.44E-07	7.07E-06	3.247985491	0.338382605	0.470591971	FALSE	4.53E+00	0.009635335	2.016133165	FALSE
Q09666	AHNK_HUMAN	AHNAK	S	845	VTMPKVESEIKVPDV	1.62E-07	2.43E-07	2.41E-07	2.14E-07	2.32E-07	2.44E-07	1.48E-07	6.32E-08	2.36E-07	2.49E-07	2.52E-07	2.46E-07	4.69E-07	4.64E-07	3.34E-07	2.56E-07	4.67E-07	2.87E-07	3.07E-06	4.80E-06	4.41E-06	1.11E-05	1.08E-05	3.55E-06	3.79E-07	6.28E-06	4.049989596	0.00270676	2.567550299	TRUE	2.23E-07	1.99E-07	-0.162646816	0.502754409	0.298644112	FALSE	3.16E+01	0.002248341	2.648137733	TRUE
P00387	NB5R3_HUMAN	CYB5R3	S	174	PIIRTVKSVGMIAGG	6.43E-07	3.85E-07	5.79E-07	6.73E-07	4.33E-07	5.36E-07	2.65E-07	6.61E-07	6.39E-07	5.72E-07	7.28E-07	5.45E-07	1.70E-06	1.90E-06	1.80E-06	2.46E-06	1.94E-06	7.37E-07	3.16E-05	4.59E-05	1.67E-05	3.02E-05	1.46E-05	3.50E-05	1.76E-06	2.90E-05	4.04531763	0.000202369	3.693855998	TRUE	5.41E-07	5.68E-07	0.069824487	0.747316715	0.126495304	FALSE	5.11E+01	0.000144214	3.840991766	TRUE
P35221	CTNA1_HUMAN	CTNNA1	S	439	EVANLACSISNNEEG	1.96E-07	2.26E-07	2.33E-05	1.49E-07	2.05E-07	1.14E-07	1.72E-07	1.50E-07	2.40E-07	1.65E-07	1.37E-07	1.80E-07	3.55E-07	1.47E-06	1.92E-06	2.41E-07	1.16E-06	1.76E-06	1.98E-05	1.06E-05	3.00E-05	2.00E-05	1.63E-05	1.66E-05	1.15E-06	1.89E-05	4.034080362	5.23E-05	4.281277915	TRUE	4.03E-06	1.74E-07	-4.532586209	0.340425161	0.467978348	FALSE	1.09E+02	3.15408E-05	4.501126811	TRUE
Q96AD5	PLPL2_HUMAN	PNPLA2	S	428	GWMRNNLSLGDALAK	7.42E-06	6.79E-06	7.24E-06	7.48E-06	7.10E-06	7.30E-06	4.44E-06	5.30E-06	8.44E-06	2.67E-06	6.17E-06	5.71E-06	0.00011437	0.0001265	0.000137754	0.00015604	5.81E-05	6.66E-05	0.001780965	0.000781631	0.002308982	0.001750687	0.001734499	0.002394114	0.000109887	0.001791813	4.027333325	3.13E-05	4.504081397	TRUE	7.22E-06	5.45E-06	-0.405630005	0.048592235	1.313433123	FALSE	3.29E+02	1.83232E-05	4.736998628	TRUE
Q09666	AHNK_HUMAN	AHNAK	S	5593	GHLSVKGSGGEWKGP	1.34E-06	1.24E-06	1.08E-06	1.22E-06	9.37E-07	1.27E-06	1.25E-06	1.19E-06	9.36E-07	1.18E-06	8.51E-07	1.14E-06	1.35E-06	4.84E-06	2.94E-06	1.42E-06	6.23E-06	3.71E-06	3.14E-05	7.91E-05	4.86E-05	7.19E-05	4.80E-05	5.33E-05	3.42E-06	5.54E-05	4.019533475	2.71E-05	4.567219784	TRUE	1.18E-06	1.09E-06	-0.113202501	0.337350189	0.471919042	FALSE	5.08E+01	1.76077E-05	4.754296287	TRUE
O75420	GGYF1_HUMAN	GIGYF1	S	538	VPFAPGPSPPPLLGN	1.13E-05	6.33E-07	4.87E-07	6.52E-07	4.39E-07	7.40E-07	5.94E-07	7.34E-07	7.14E-07	3.60E-07	6.12E-07	5.86E-06	9.27E-07	1.21E-06	7.43E-07	1.04E-06	1.24E-06	1.02E-06	9.41E-06	3.41E-05	7.54E-06	1.09E-05	2.65E-05	1.16E-05	1.03E-06	1.67E-05	4.019197511	0.005650813	2.247889028	FALSE	2.38E-06	1.48E-06	-0.686030001	0.66116719	0.179688706	FALSE	1.13E+01	0.007410018	2.130180711	FALSE
Q08379	GOGA2_HUMAN	GOLGA2	S	981	RERPGLGSNPCIPFF	4.82E-06	3.91E-06	1.56E-05	3.57E-06	4.78E-06	4.19E-06	3.37E-06	3.66E-06	3.26E-06	2.07E-05	4.22E-06	3.04E-06	8.64E-06	2.00E-05	2.07E-05	6.54E-06	2.03E-05	1.45E-05	0.000279423	0.000114196	0.000162511	0.000322511	0.000250076	0.000328703	1.51E-05	0.000242903	4.007520216	8.09E-05	4.092022695	TRUE	6.15E-06	6.37E-06	0.051892623	0.949168538	0.022656666	FALSE	3.81E+01	5.96759E-05	4.224201259	TRUE
Q96D71	REPS1_HUMAN	REPS1	S	767	TVLARLNSELQQQLK	1.99E-07	4.02E-07	2.82E-07	4.38E-07	3.20E-07	4.38E-07	2.51E-07	3.86E-07	3.69E-07	2.69E-07	3.16E-07	3.98E-07	4.46E-07	7.21E-07	7.17E-07	6.87E-07	4.58E-07	6.47E-07	8.07E-06	7.05E-06	1.26E-05	8.91E-06	4.15E-06	1.72E-05	6.13E-07	9.65E-06	3.977833062	0.000697605	3.15639044	TRUE	3.47E-07	3.31E-07	-0.06495229	0.751528396	0.124054605	FALSE	2.92E+01	0.000561902	3.250339334	TRUE
Q9UHR4	BI2L1_HUMAN	BAIAP2L1	S	261	VSGTPQASPMIERSN	2.74E-07	2.39E-07	2.33E-07	1.74E-07	2.17E-07	2.73E-07	2.15E-07	4.27E-06	2.05E-07	2.31E-07	2.37E-07	2.44E-07	2.76E-07	4.09E-06	4.09E-06	2.38E-06	2.76E-06	3.31E-06	4.79E-05	4.48E-05	2.40E-05	5.25E-05	4.25E-05	5.34E-05	2.82E-06	4.42E-05	3.970479166	2.99E-06	5.524989666	TRUE	2.35E-07	9.00E-07	1.935969661	0.34704045	0.459619902	FALSE	4.91E+01	2.01798E-06	5.695083637	TRUE
Q52LR7	EPC2_HUMAN	EPC2	S	538	RLLNLQDSDSEECTS	0.000134272	0.000105327	6.75E-05	8.07E-05	7.40E-05	7.90E-05	5.40E-05	0.000119616	0.000186689	0.000169467	8.98E-05	5.01E-05	7.26E-06	4.86E-06	9.60E-07	6.88E-06	4.58E-06	4.57E-06	2.59E-05	0.000126426	3.90E-05	6.20E-05	7.92E-05	0.000123708	4.85E-06	7.60E-05	3.970262684	0.002060407	2.686046899	TRUE	9.01E-05	0.000111617	0.308586034	0.422214159	0.374467206	FALSE	6.81E-01	0.250667766	0.60090151	FALSE
Q9Y478	AAKB1_HUMAN	PRKAB1	S	96	KEVYLSGSFNNWSKL	5.86E-06	4.05E-06	4.01E-06	5.60E-06	3.89E-06	5.64E-06	6.25E-06	5.38E-06	5.74E-06	6.38E-06	5.48E-06	5.55E-06	1.07E-05	1.14E-05	6.62E-06	8.03E-06	9.02E-06	1.21E-05	0.000108865	6.57E-05	0.000226858	0.000175677	0.000213521	0.00011282	9.65E-06	0.000150581	3.964076888	0.000322254	3.491801806	TRUE	4.84E-06	5.80E-06	0.260338844	0.047100993	1.326969935	FALSE	2.60E+01	0.000261503	3.582524115	TRUE
Q01995	TAGL_HUMAN	TAGLN	S	166	HKREFTESQLQEGKH	3.20E-07	2.34E-07	3.41E-07	4.27E-07	3.07E-07	3.90E-07	4.30E-07	4.13E-07	3.00E-07	4.01E-07	4.48E-07	3.88E-07	3.51E-06	6.06E-07	4.78E-07	3.25E-06	2.70E-06	1.88E-06	3.78E-05	3.11E-05	3.48E-05	2.49E-05	3.24E-05	3.24E-05	2.07E-06	3.22E-05	3.961178763	1.43E-08	7.845363286	TRUE	3.36E-07	3.97E-07	0.23811663	0.11247067	0.948960717	FALSE	8.11E+01	5.64917E-09	8.2480157	TRUE
Q9UGP4	LIMD1_HUMAN	LIMD1	S	272	TASSQRVSPGLPSPN	6.37E-07	8.13E-07	9.22E-07	5.85E-07	1.28E-05	7.93E-07	9.95E-07	7.53E-07	1.02E-06	1.01E-06	5.60E-07	9.71E-07	2.75E-06	3.74E-06	2.82E-06	1.06E-06	2.66E-06	2.52E-06	4.42E-05	1.87E-05	4.24E-05	4.48E-05	4.81E-05	4.34E-05	2.59E-06	4.03E-05	3.957581388	6.35E-06	5.196886436	TRUE	2.76E-06	8.84E-07	-1.644302642	0.373048013	0.428235269	FALSE	4.56E+01	4.22394E-06	5.374281946	TRUE
Q9NQ84	GPC5C_HUMAN	GPRC5C	S	383	ALMHKVPSEGAYDII	2.80E-07	3.11E-07	2.34E-07	3.06E-07	2.49E-07	2.20E-07	3.14E-07	2.84E-07	2.66E-07	3.14E-07	2.15E-07	3.11E-07	3.25E-07	2.06E-06	1.02E-06	1.65E-06	1.38E-06	9.06E-07	1.05E-05	2.47E-05	1.58E-05	1.85E-05	2.68E-05	1.77E-05	1.22E-06	1.90E-05	3.955820176	2.70E-05	4.568911348	TRUE	2.66E-07	2.84E-07	0.093023999	0.445579338	0.351074956	FALSE	6.69E+01	1.66432E-05	4.77876248	TRUE
Q9BS40	LXN_HUMAN	LXN	S	41	VQKVKQASMEDIPGR	6.63E-06	7.03E-06	4.42E-06	4.73E-06	4.48E-06	5.91E-06	4.89E-06	5.27E-06	4.94E-06	3.76E-06	5.85E-06	5.80E-06	5.31E-07	4.48E-07	4.99E-07	6.22E-07	4.85E-07	4.41E-07	1.13E-05	8.92E-06	3.79E-06	8.84E-06	5.98E-06	7.67E-06	5.04E-07	7.76E-06	3.942947945	4.87E-05	4.312262569	TRUE	5.53E-06	5.08E-06	-0.122098913	0.444174644	0.352446237	FALSE	1.53E+00	0.037181251	1.429675999	FALSE
P0ABB2	ATPA_ECO57	atpA	S	412	AAFSQFASDLDDATR	3.34E-06	6.05E-08	1.95E-06	3.70E-06	1.79E-06	2.91E-06	2.87E-05	2.94E-05	1.91E-05	2.84E-05	3.40E-05	3.60E-05	1.77E-06	1.92E-06	1.21E-06	9.03E-07	2.13E-06	1.73E-06	4.31E-05	1.29E-05	2.11E-05	2.00E-05	3.98E-05	1.15E-05	1.61E-06	2.47E-05	3.941534114	0.001888399	2.723906176	TRUE	2.29E-06	2.93E-05	3.674968743	6.72E-07	6.172489473	TRUE	8.43E-01	0.468794944	0.329017081	FALSE
Q15036	SNX17_HUMAN	SNX17	S	437	VKLSSKLSAVSLRGI	2.25E-07	1.81E-07	2.18E-07	1.54E-07	2.43E-07	2.36E-07	2.03E-07	1.75E-07	2.20E-07	2.40E-07	2.37E-07	2.09E-07	3.10E-07	9.10E-07	6.84E-07	4.61E-07	7.66E-07	2.45E-07	9.13E-06	7.46E-06	4.57E-06	5.12E-06	1.55E-05	9.14E-06	5.63E-07	8.48E-06	3.91348126	0.000599056	3.222532455	TRUE	2.09E-07	2.14E-07	0.030492682	0.800329841	0.09673099	FALSE	3.96E+01	0.000438764	3.357769062	TRUE
Q9NSV4	DIAP3_HUMAN	DIAPH3	S	1179	GSFSKNESVPEVEAL	9.31E-07	1.05E-06	8.53E-07	9.37E-07	9.71E-07	1.08E-06	1.41E-07	1.09E-06	4.65E-07	7.20E-07	8.44E-07	8.92E-07	1.31E-06	1.38E-06	1.82E-06	1.36E-06	1.11E-06	2.19E-06	2.65E-05	1.10E-05	3.50E-05	2.06E-05	2.59E-05	1.91E-05	1.53E-06	2.30E-05	3.913082822	7.04E-05	4.152460735	TRUE	9.70E-07	6.92E-07	-0.486958844	0.080683454	1.093215517	FALSE	3.32E+01	5.17469E-05	4.286116005	TRUE
P46821	MAP1B_HUMAN	MAP1B	S	1881	KPEETTRSPDEEDYD	3.47E-07	2.09E-07	3.16E-07	3.11E-07	3.28E-07	2.83E-07	2.41E-07	3.26E-07	2.81E-07	3.69E-07	3.04E-07	1.91E-07	1.44E-06	3.70E-07	7.94E-07	1.50E-06	2.31E-06	9.84E-07	1.16E-05	2.21E-05	9.94E-06	2.29E-05	2.38E-05	2.01E-05	1.23E-06	1.84E-05	3.898078363	4.25E-05	4.37201375	TRUE	2.99E-07	2.85E-07	-0.067926304	0.682449882	0.165929237	FALSE	6.46E+01	2.53903E-05	4.595332884	TRUE
Q8WUA2	PPIL4_HUMAN	PPIL4	S	204	IDDFKGRSAEEVEEI	3.09E-07	4.18E-07	4.02E-07	4.07E-07	2.83E-07	4.29E-07	3.45E-07	4.09E-07	2.57E-07	4.12E-07	2.29E-07	4.05E-07	9.94E-07	8.57E-07	8.54E-07	4.40E-07	8.34E-07	8.85E-07	2.36E-05	9.96E-06	5.25E-06	1.47E-05	7.26E-06	1.14E-05	8.11E-07	1.20E-05	3.89069733	0.001843142	2.734441265	TRUE	3.74E-07	3.43E-07	-0.126472246	0.470572148	0.327373781	FALSE	3.50E+01	0.001397259	2.854723075	TRUE
Q9UNN5	FAF1_HUMAN	FAF1	S	582	KLRIRTPSGEFLERR	1.82E-07	4.41E-07	4.44E-07	4.24E-07	4.73E-07	3.73E-07	4.34E-07	5.09E-07	5.03E-07	3.79E-07	5.01E-07	4.77E-07	7.30E-07	3.28E-06	2.50E-06	2.00E-06	2.54E-06	5.40E-07	3.80E-05	2.65E-05	3.46E-05	1.75E-05	3.45E-05	2.00E-05	1.93E-06	2.85E-05	3.883513589	1.82E-05	4.740367621	TRUE	3.89E-07	4.67E-07	0.262468531	0.138891749	0.857323554	FALSE	6.10E+01	1.0685E-05	4.971227134	TRUE
Q6P3W6	NBPFA_HUMAN	NBPF10	S	710	EPEVLQDSLDRCYST	6.53E-06	6.89E-06	7.92E-06	7.29E-06	5.98E-06	7.76E-06	6.35E-06	5.87E-06	6.74E-06	6.94E-06	6.97E-06	5.71E-06	9.99E-06	9.83E-06	1.04E-05	8.49E-06	1.83E-05	7.99E-06	8.80E-05	0.000278206	0.000200694	0.000268717	9.07E-05	3.01E-05	1.08E-05	0.000159408	3.878923057	0.005824776	2.234720768	FALSE	7.06E-06	6.43E-06	-0.135201802	0.123606192	0.907959772	FALSE	2.48E+01	0.004885333	2.311105784	FALSE
Q09666	AHNK_HUMAN	AHNAK	S	5752	SSKASLGSLEGEAEA	0.000120306	7.59E-05	0.000106427	9.26E-05	0.00011884	0.000112308	0.000121628	0.00011203	0.000102197	7.48E-05	0.000119387	0.000110625	0.0002036	0.000142373	0.000166928	0.000122043	0.000152901	0.000200486	0.001061081	0.001049606	0.002309841	0.006899502	0.001701742	0.001435202	0.000164722	0.002409495	3.870627072	0.034567474	1.46133235	FALSE	0.000104395	0.000106778	0.032560738	0.814804884	0.088946376	FALSE	2.26E+01	0.031016906	1.508401521	FALSE
O43741	AAKB2_HUMAN	PRKAB2	S	108	TKIPLIKSHNDFVAI	1.01E-07	9.66E-08	9.73E-08	2.08E-08	6.13E-08	8.26E-08	9.67E-08	7.94E-08	8.82E-08	1.02E-07	9.60E-08	9.11E-08	1.03E-07	1.88E-06	3.77E-06	3.16E-06	3.64E-06	1.15E-06	3.52E-05	3.84E-05	2.30E-05	3.24E-05	2.47E-05	4.51E-05	2.28E-06	3.31E-05	3.859226551	4.62E-06	5.335475528	TRUE	7.66E-08	9.22E-08	0.267041411	0.260873502	0.583570031	FALSE	3.59E+02	2.14061E-06	5.66946146	TRUE
Q8IY63	AMOL1_HUMAN	AMOTL1	S	720	DTTIINHSRNGSYGE	1.23E-07	9.91E-08	1.10E-07	8.75E-08	1.16E-07	1.04E-07	9.31E-08	1.25E-07	7.56E-08	6.67E-08	1.13E-07	1.08E-07	9.08E-07	4.83E-07	1.27E-07	3.72E-07	8.19E-07	1.74E-07	9.87E-06	5.21E-06	8.00E-06	4.76E-06	5.51E-06	8.49E-06	4.81E-07	6.97E-06	3.859216047	2.03E-05	4.691998715	TRUE	1.07E-07	9.70E-08	-0.136418345	0.385149316	0.414370869	FALSE	7.19E+01	1.11638E-05	4.952188623	TRUE
Q9UNE7	CHIP_HUMAN	STUB1	S	23	GGGSPEKSPSAQELK	8.72E-07	6.97E-07	8.78E-07	6.53E-07	1.44E-05	5.42E-07	8.74E-07	9.46E-07	1.05E-06	6.24E-07	1.30E-05	1.02E-06	3.48E-06	4.24E-06	3.85E-06	4.04E-06	1.87E-06	1.05E-06	4.57E-05	5.66E-05	5.47E-05	4.39E-05	2.23E-05	4.23E-05	3.09E-06	4.43E-05	3.841336456	9.70E-06	5.01320995	TRUE	3.00E-06	2.91E-06	-0.04503452	0.976342377	0.01039786	FALSE	1.52E+01	1.70382E-05	4.768576909	TRUE
Q96PK6	RBM14_HUMAN	RBM14	S	618	LSDYRRLSESQLSFR	5.48E-05	1.14E-06	1.29E-06	1.22E-06	1.27E-06	1.30E-06	1.36E-06	1.11E-06	1.29E-06	6.67E-07	1.27E-06	2.96E-05	5.97E-06	5.05E-06	4.18E-06	1.37E-06	5.21E-06	3.05E-06	6.27E-05	6.24E-05	4.52E-05	3.21E-05	6.17E-05	8.87E-05	4.14E-06	5.88E-05	3.828897922	3.81E-05	4.418580761	TRUE	1.02E-05	5.89E-06	-0.786909294	0.681410438	0.166591218	FALSE	9.98E+00	0.000174749	3.757585956	TRUE
Q12774	ARHG5_HUMAN	ARHGEF5	S	445	ESRAEELSPAALSPS	1.69E-05	1.79E-06	5.44E-06	3.16E-06	4.85E-06	5.23E-06	1.78E-05	1.04E-05	5.49E-06	1.86E-05	2.87E-05	1.30E-05	1.94E-06	1.94E-06	1.29E-06	1.91E-06	7.50E-07	1.72E-06	2.84E-05	2.22E-05	2.33E-05	2.35E-05	2.80E-05	1.02E-05	1.59E-06	2.26E-05	3.827978014	1.55E-05	4.808454783	TRUE	6.23E-06	1.57E-05	1.330676109	0.038145519	1.418556473	FALSE	1.44E+00	0.13300632	0.876127721	FALSE
Q8WVV9	HNRLL_HUMAN	HNRNPLL	S	35	EEGEIDYSAEEGENR	1.61E-05	2.91E-05	1.57E-05	2.94E-05	1.57E-05	1.32E-05	1.86E-05	4.17E-05	3.91E-05	3.03E-05	3.87E-05	1.66E-05	2.86E-06	4.05E-06	4.27E-08	1.46E-06	6.56E-07	3.25E-06	2.90E-05	3.03E-05	2.28E-05	2.22E-05	2.95E-05	4.12E-05	2.05E-06	2.92E-05	3.827560196	2.83E-06	5.548653261	TRUE	1.99E-05	3.08E-05	0.635462169	0.069101342	1.160513515	FALSE	9.48E-01	0.75872108	0.11991785	FALSE
Q96BH1	RNF25_HUMAN	RNF25	S	450	RPGTRRESLGLESKD	2.87E-05	5.23E-05	1.41E-05	9.72E-06	6.38E-06	2.01E-05	3.25E-05	3.35E-05	2.58E-05	3.07E-05	2.76E-05	3.21E-05	2.49E-06	4.58E-06	8.14E-07	4.66E-06	4.32E-06	3.99E-06	4.90E-05	4.94E-05	7.12E-05	2.48E-05	9.83E-05	1.90E-06	3.48E-06	4.91E-05	3.820362905	0.00804744	2.094342253	FALSE	2.19E-05	3.04E-05	0.471832376	0.253754415	0.595586393	FALSE	1.62E+00	0.206660317	0.684742909	FALSE
Q9BVS4	RIOK2_HUMAN	RIOK2	S	337	EGSEFSFSDGEVAEK	3.09E-05	1.78E-05	1.59E-05	2.95E-05	1.68E-05	2.20E-05	3.22E-05	7.11E-05	5.04E-05	3.72E-05	7.78E-05	5.63E-05	2.84E-06	2.62E-06	2.17E-06	2.63E-06	1.87E-06	2.39E-06	3.08E-05	1.45E-05	2.89E-05	3.98E-05	4.35E-05	4.62E-05	2.42E-06	3.39E-05	3.810203342	6.42E-05	4.19248151	TRUE	2.22E-05	5.42E-05	1.289241374	0.002247702	2.648261178	FALSE	6.25E-01	0.044470461	1.351928368	FALSE
Q16659	MK06_HUMAN	MAPK6	S	189	YSHKGHLSEGLVTKW	3.68E-07	3.70E-07	5.11E-06	4.13E-07	3.60E-07	3.82E-07	4.16E-07	3.19E-07	3.27E-07	3.85E-07	7.54E-06	3.33E-07	4.23E-07	1.38E-06	1.06E-06	9.32E-07	1.15E-06	8.96E-07	1.41E-05	1.93E-05	7.23E-06	1.18E-05	1.35E-05	1.57E-05	9.73E-07	1.36E-05	3.80725489	1.70E-05	4.768614926	TRUE	1.17E-06	1.55E-06	0.412230738	0.793250346	0.10058973	FALSE	8.77E+00	0.000145466	3.837237061	TRUE
Q6PI48	SYDM_HUMAN	DARS2	S	242	KFYSLPQSPQQFKQL	8.62E-06	1.15E-05	4.00E-06	1.16E-05	8.47E-06	1.07E-05	1.11E-05	1.42E-05	1.39E-05	1.32E-05	9.60E-06	1.33E-05	1.08E-06	7.91E-07	1.38E-06	1.20E-06	4.86E-07	1.03E-06	2.21E-05	7.90E-06	7.31E-06	1.81E-05	1.67E-05	1.09E-05	9.93E-07	1.38E-05	3.800052532	0.000386671	3.412658201	TRUE	9.16E-06	1.25E-05	0.454328771	0.034677895	1.459947269	FALSE	1.10E+00	0.627301387	0.202523752	FALSE
Q9NVT9	ARMC1_HUMAN	ARMC1	S	260	KAVSRVGSHPEGGAS	5.19E-06	3.59E-06	4.46E-06	5.29E-06	4.29E-06	5.00E-06	5.15E-06	4.48E-06	5.39E-06	4.55E-06	2.72E-06	5.24E-06	3.86E-05	4.78E-05	4.76E-05	3.71E-05	5.68E-06	2.97E-05	0.000423267	0.000765884	0.000342697	0.00027887	0.000523037	0.000533451	3.44E-05	0.000477868	3.795685913	9.28E-05	4.032224499	TRUE	4.64E-06	4.59E-06	-0.015087353	0.922229648	0.03516092	FALSE	1.04E+02	5.25289E-05	4.279602006	TRUE
Q8N6H7	ARFG2_HUMAN	ARFGAP2	S	340	VSAKSSRSQLDLFDD	5.30E-07	8.52E-07	1.60E-07	7.62E-07	8.36E-07	6.39E-07	6.46E-07	7.69E-07	6.96E-07	8.10E-07	6.09E-07	8.57E-07	1.19E-06	1.26E-06	1.34E-06	1.39E-06	1.12E-06	8.64E-07	7.25E-06	7.10E-06	2.39E-05	2.43E-05	2.82E-05	8.08E-06	1.19E-06	1.65E-05	3.788328434	0.003783213	2.422139172	FALSE	6.30E-07	7.31E-07	0.215110829	0.393664858	0.404873353	FALSE	2.26E+01	0.003130137	2.504436625	FALSE
P15822	ZEP1_HUMAN	HIVEP1	S	1036	RKRRKMKSVGDDEEL	2.79E-07	2.74E-07	2.94E-07	2.54E-07	2.76E-07	2.55E-07	1.84E-07	2.44E-07	3.41E-07	3.21E-07	2.63E-07	2.55E-07	4.91E-07	4.64E-07	3.42E-07	3.75E-07	3.91E-07	4.82E-07	8.17E-06	4.98E-06	6.40E-06	3.10E-06	8.02E-06	4.41E-06	4.24E-07	5.85E-06	3.785075236	6.81E-05	4.167123408	TRUE	2.72E-07	2.68E-07	-0.020325795	0.877192588	0.056905047	FALSE	2.18E+01	5.36906E-05	4.270101994	TRUE
P26038	MOES_HUMAN	MSN	S	429	AELTARISQLEMARQ	3.20E-08	4.51E-08	7.67E-06	2.65E-08	4.03E-08	4.49E-08	3.56E-08	2.10E-08	1.20E-05	4.48E-08	3.62E-08	6.32E-06	1.16E-06	2.03E-06	7.64E-07	1.50E-06	1.81E-06	4.64E-08	1.67E-05	1.17E-05	2.08E-05	2.09E-05	1.25E-05	1.81E-05	1.22E-06	1.68E-05	3.781628782	2.81E-06	5.551923562	TRUE	1.31E-06	3.07E-06	1.230508642	0.482451687	0.316546171	FALSE	5.47E+00	0.00038506	3.414471472	TRUE
Q01995	TAGL_HUMAN	TAGLN	S	186	MGSNRGASQAGMTGY	3.85E-07	6.71E-07	1.52E-05	5.82E-07	1.01E-05	4.76E-07	7.60E-07	6.94E-07	5.70E-07	2.96E-07	6.88E-07	6.18E-07	7.65E-07	1.13E-06	2.75E-06	2.13E-06	3.35E-06	1.01E-06	3.29E-05	2.85E-05	2.33E-05	2.95E-05	2.01E-05	1.89E-05	1.86E-06	2.55E-05	3.781576354	1.39E-06	5.858371883	TRUE	4.56E-06	6.04E-07	-2.916590694	0.16427269	0.78443463	FALSE	4.22E+01	7.28931E-07	6.137313305	TRUE
O15127	SCAM2_HUMAN	SCAMP2	S	319	RTFHRAASSAAQGAF	2.16E-05	2.23E-05	2.02E-05	2.31E-05	2.39E-05	1.93E-05	1.43E-05	2.40E-05	2.38E-05	1.27E-05	1.76E-05	1.86E-05	5.76E-05	3.17E-05	2.64E-05	2.90E-05	3.72E-05	2.70E-05	0.000513882	0.00043095	0.000467442	0.000306848	0.000487606	0.00065733	3.48E-05	0.000477343	3.77617259	2.68E-06	5.572347777	TRUE	2.17E-05	1.85E-05	-0.231769312	0.147028054	0.832599792	FALSE	2.58E+01	1.84674E-06	5.733594097	TRUE
Q96EK9	KTI12_HUMAN	KTI12	S	200	EKSAKHGSGAFYSPE	1.46E-06	9.33E-07	6.77E-07	7.98E-07	1.50E-06	1.08E-06	1.47E-06	1.12E-06	1.46E-06	1.15E-06	9.45E-07	1.29E-06	4.23E-06	3.55E-06	4.31E-06	1.51E-06	3.56E-06	4.30E-06	5.09E-05	8.58E-05	2.28E-05	4.28E-05	2.01E-05	7.11E-05	3.58E-06	4.89E-05	3.774384976	0.001688778	2.772427423	TRUE	1.08E-06	1.24E-06	0.205316979	0.336758232	0.472681779	FALSE	3.94E+01	0.001189597	2.92459998	TRUE
O43933	PEX1_HUMAN	PEX1	S	1211	KGRYRSQSGEDESMN	2.52E-06	3.43E-06	2.43E-06	2.64E-06	3.26E-06	1.35E-06	2.53E-06	3.33E-06	2.63E-06	3.31E-06	3.02E-06	2.58E-06	3.49E-06	1.40E-05	1.30E-05	5.28E-06	1.35E-05	1.17E-05	0.000132808	0.000167941	0.000128374	0.000135577	7.94E-05	0.000189557	1.02E-05	0.000138948	3.772262597	8.45E-06	5.072895826	TRUE	2.61E-06	2.90E-06	0.154072068	0.403522598	0.394132139	FALSE	4.79E+01	4.8741E-06	5.312105846	TRUE
Q8N9B5	JMY_HUMAN	JMY	S	713	ARRKGAASPVLQEDH	1.00E-05	8.01E-07	1.09E-06	9.07E-07	6.92E-07	7.29E-07	9.92E-07	2.00E-05	7.61E-07	9.87E-07	8.91E-07	8.98E-07	2.27E-06	1.11E-06	1.49E-06	1.89E-06	1.27E-06	1.84E-06	1.28E-05	1.46E-05	1.18E-05	5.12E-05	1.32E-05	3.05E-05	1.65E-06	2.24E-05	3.763798142	0.009292003	2.031890669	FALSE	2.37E-06	4.08E-06	0.784623402	0.637521394	0.195505237	FALSE	5.49E+00	0.029286545	1.533331864	FALSE
Q9UHD8	SEPT9_HUMAN	SEPTIN9	S	22	RLRRLGDSSGPALKR	1.06E-06	1.24E-06	1.23E-06	1.01E-06	1.11E-05	1.17E-06	1.17E-06	7.35E-06	1.28E-06	1.02E-06	1.10E-06	9.65E-07	1.36E-06	1.72E-06	1.77E-06	1.31E-06	1.37E-06	1.55E-06	2.02E-05	1.05E-05	2.25E-05	2.04E-05	2.08E-05	2.86E-05	1.51E-06	2.05E-05	3.758188701	1.24E-05	4.907573986	TRUE	2.80E-06	2.15E-06	-0.382719643	0.745612872	0.127486603	FALSE	9.53E+00	3.42947E-05	4.464772679	TRUE
P46020	KPB1_HUMAN	PHKA1	S	758	IHLPRDQSGEVDFKA	1.15E-07	1.43E-07	1.43E-07	1.50E-07	1.48E-07	1.79E-07	1.87E-07	1.71E-07	1.56E-07	1.33E-07	1.62E-07	1.77E-07	1.81E-06	1.91E-07	1.68E-06	5.00E-06	4.21E-06	4.10E-06	2.93E-05	4.24E-05	3.06E-05	5.68E-05	4.02E-05	3.07E-05	2.83E-06	3.83E-05	3.757982364	1.09E-05	4.962055012	TRUE	1.46E-07	1.64E-07	0.169050712	0.138346423	0.859032064	FALSE	2.34E+02	4.91651E-06	5.3083429	TRUE
Q9NZT2	OGFR_HUMAN	OGFR	S	537	AGDEPAESPSETPGP	7.09E-07	6.06E-07	6.01E-07	4.67E-07	2.79E-07	7.03E-07	5.68E-07	7.28E-07	3.75E-07	5.80E-07	6.61E-07	3.93E-07	7.33E-07	2.52E-06	2.05E-06	7.80E-07	2.07E-06	8.65E-07	2.22E-05	1.86E-05	2.31E-05	1.27E-05	2.11E-05	2.42E-05	1.50E-06	2.03E-05	3.757841657	7.76E-07	6.110201886	TRUE	5.61E-07	5.51E-07	-0.025637294	0.913294306	0.03938925	FALSE	3.68E+01	4.22392E-07	6.374284702	TRUE
O60749	SNX2_HUMAN	SNX2	S	119	RIESKSMSAPVIFDR	7.98E-06	8.27E-06	1.14E-05	1.35E-05	1.28E-05	8.91E-06	1.18E-05	1.25E-05	1.07E-05	8.01E-06	8.13E-06	1.13E-05	0.000186417	0.000237451	0.000243581	1.38E-05	0.000106425	0.000150138	0.001852321	0.002718628	0.002690341	0.002107318	0.001468514	0.001750403	0.000156298	0.002097921	3.746591805	3.57E-06	5.446895736	TRUE	1.05E-05	1.04E-05	-0.006872167	0.969028111	0.013663624	FALSE	2.02E+02	1.6248E-06	5.789201306	TRUE
P49790	NU153_HUMAN	NUP153	S	338	IVSSPLNSPLDRSGI	8.84E-07	7.90E-07	9.33E-07	6.76E-07	1.87E-07	8.03E-07	1.40E-05	3.44E-07	9.54E-06	5.71E-06	1.47E-05	1.15E-05	1.67E-07	1.68E-07	1.32E-07	1.50E-07	1.72E-07	1.83E-07	1.24E-07	1.69E-07	1.44E-07	1.23E-05	1.01E-07	1.67E-07	1.62E-07	2.17E-06	3.741730605	0.345725405	0.461268706	FALSE	7.12E-07	9.31E-06	3.707387906	0.003237073	2.489847452	FALSE	2.33E-01	0.039515664	1.403230721	FALSE
Q9BU19	ZN692_HUMAN	ZNF692	S	146	LPHTTRRSWCSEATS	1.67E-07	1.52E-07	1.35E-07	1.81E-07	1.69E-07	1.89E-07	1.20E-07	1.88E-07	1.72E-07	1.86E-07	1.62E-07	1.87E-07	1.53E-06	1.95E-07	1.42E-06	1.71E-06	1.51E-06	1.10E-06	1.99E-05	1.05E-05	2.19E-05	9.16E-06	1.89E-05	1.95E-05	1.24E-06	1.66E-05	3.740829648	3.93E-05	4.406108649	TRUE	1.65E-07	1.69E-07	0.031706364	0.787627666	0.103679037	FALSE	9.82E+01	2.09304E-05	4.679222848	TRUE
Q8IVF2	AHNK2_HUMAN	AHNAK2	S	5036	PKMKASKSGVSLPQR	9.32E-06	1.02E-05	9.44E-06	6.90E-06	6.08E-06	7.57E-06	1.01E-05	9.09E-06	7.33E-06	1.02E-05	7.94E-06	5.34E-06	2.00E-05	1.42E-05	1.05E-05	3.36E-05	2.76E-05	2.28E-05	0.000247491	0.00025046	0.000266442	0.000412669	0.000174544	0.000366457	2.15E-05	0.000286344	3.738054534	2.31E-05	4.635760357	TRUE	8.25E-06	8.32E-06	0.011624588	0.948459344	0.02298128	FALSE	3.44E+01	1.46455E-05	4.834295927	TRUE
Q09666	AHNK_HUMAN	AHNAK	S	5577	ADVSGGVSAPDISLG	2.30E-06	2.48E-06	1.85E-06	2.26E-06	1.78E-06	2.41E-06	1.79E-06	1.99E-06	1.82E-06	1.98E-06	2.43E-06	2.49E-06	8.93E-06	2.77E-06	4.47E-06	3.70E-06	6.68E-06	4.99E-06	4.51E-05	8.85E-05	7.22E-05	7.75E-05	6.42E-05	7.31E-05	5.26E-06	7.01E-05	3.737526448	8.11E-07	6.091080894	TRUE	2.18E-06	2.08E-06	-0.066125166	0.581333831	0.235574402	FALSE	3.37E+01	4.70614E-07	6.327335285	TRUE
P15170	ERF3A_HUMAN	GSPT1	S	62	EEIPKPKSVVAPPGA	3.49E-07	4.51E-07	5.80E-06	4.73E-07	5.21E-06	2.53E-07	8.88E-06	4.06E-07	4.54E-07	3.17E-07	4.43E-07	3.13E-07	6.17E-07	7.32E-07	1.17E-06	1.49E-06	1.03E-06	4.74E-07	1.47E-05	1.49E-05	1.57E-05	9.09E-06	7.63E-06	1.13E-05	9.17E-07	1.22E-05	3.736912322	1.01E-05	4.99541074	TRUE	2.09E-06	1.80E-06	-0.213705367	0.874990955	0.057996436	FALSE	6.78E+00	0.000363438	3.439569924	TRUE
O43516	WIPF1_HUMAN	WIPF1	S	340	RLPQRNLSLSSSTPP	3.76E-06	2.30E-06	3.48E-06	3.60E-06	3.62E-06	3.62E-06	2.63E-06	3.55E-06	3.01E-06	3.68E-06	2.41E-06	3.15E-06	1.57E-05	2.54E-05	1.47E-05	1.49E-05	3.89E-06	5.93E-06	0.000182488	0.000134338	0.000216398	0.000174279	0.000172689	0.000191276	1.34E-05	0.000178578	3.735516376	4.98E-08	7.302956229	TRUE	3.40E-06	3.07E-06	-0.144302398	0.307441111	0.512238059	FALSE	5.82E+01	1.89982E-08	7.721288553	TRUE
Q7Z3T8	ZFY16_HUMAN	ZFYVE16	S	946	SPISQVPSVEKLSMN	8.84E-06	8.90E-06	9.23E-06	7.22E-06	9.97E-06	9.15E-06	7.26E-06	6.72E-06	9.09E-06	1.06E-05	6.75E-06	1.00E-05	2.12E-05	1.54E-05	1.83E-05	1.06E-05	2.50E-05	2.19E-05	0.000187919	0.000142866	0.000309052	0.00034175	0.000289146	0.000216652	1.87E-05	0.000247898	3.726693275	2.76E-05	4.558586337	TRUE	8.88E-06	8.40E-06	-0.080262383	0.557244546	0.253954173	FALSE	2.95E+01	1.86111E-05	4.730228178	TRUE
Q02952	AKA12_HUMAN	AKAP12	S	248	ETLKREQSHAEISPP	5.44E-06	5.52E-06	5.96E-06	4.67E-06	6.04E-06	6.94E-06	4.96E-06	6.54E-06	6.50E-06	6.23E-06	6.26E-06	5.76E-06	9.30E-06	1.33E-05	1.04E-05	7.23E-06	9.89E-06	1.69E-05	9.73E-05	9.28E-05	0.000139437	0.000190246	0.000209679	0.000155199	1.12E-05	0.000147452	3.723031622	3.73E-05	4.428151974	TRUE	5.76E-06	6.04E-06	0.068515242	0.492930506	0.307214304	FALSE	2.44E+01	2.67674E-05	4.572393541	TRUE
Q9P246	STIM2_HUMAN	STIM2	S	518	SLCRSRRSIVPSSPQ	6.17E-07	6.32E-07	6.66E-07	6.36E-07	5.12E-07	5.78E-07	6.52E-07	6.16E-07	5.99E-07	6.48E-07	6.19E-07	3.30E-07	7.49E-07	6.68E-07	1.74E-06	1.32E-06	7.61E-07	1.74E-06	2.33E-05	1.93E-05	8.84E-06	1.13E-05	1.40E-05	1.52E-05	1.16E-06	1.53E-05	3.719517829	6.49E-05	4.187894336	TRUE	6.07E-07	5.77E-07	-0.072151419	0.601150524	0.22101677	FALSE	2.65E+01	4.52338E-05	4.344537041	TRUE
P55010	IF5_HUMAN	EIF5	S	410	VVYSKAASVPKVETV	1.91E-08	3.65E-08	3.05E-08	3.35E-08	3.61E-08	3.01E-08	2.31E-08	1.06E-05	2.38E-08	3.22E-08	3.29E-08	3.51E-08	5.42E-07	5.88E-07	8.42E-07	3.67E-08	4.52E-07	7.02E-07	6.12E-06	7.16E-06	5.39E-06	7.00E-06	8.51E-06	7.14E-06	5.27E-07	6.89E-06	3.707483546	5.92E-08	7.227398185	TRUE	3.10E-08	1.80E-06	5.858438507	0.341296671	0.466867947	FALSE	3.83E+00	0.01851245	1.732536106	FALSE
P55769	NH2L1_HUMAN	SNU13	S	122	QIQSIQQSIERLLV_	5.85E-07	5.47E-07	4.14E-07	5.57E-07	1.42E-05	3.81E-07	5.84E-07	4.38E-07	5.48E-07	2.84E-07	1.18E-05	5.45E-07	6.33E-07	1.14E-06	6.33E-07	1.38E-06	1.13E-06	1.24E-06	1.31E-05	1.75E-05	1.35E-05	1.03E-05	1.76E-05	7.99E-06	1.03E-06	1.33E-05	3.697881881	1.41E-05	4.851241038	TRUE	2.78E-06	2.37E-06	-0.228460047	0.893567104	0.048872828	FALSE	5.61E+00	0.001191101	2.924051574	TRUE
P04920	B3A2_HUMAN	SLC4A2	S	243	QERRRIGSMTGAEQA	4.44E-07	2.63E-07	2.59E-07	3.02E-07	3.22E-07	3.87E-07	4.51E-07	3.10E-07	3.74E-07	3.91E-07	4.56E-07	4.33E-07	4.33E-06	2.29E-06	3.93E-06	2.39E-06	3.38E-06	4.56E-07	3.19E-05	3.05E-05	5.56E-05	4.16E-05	2.25E-05	3.44E-05	2.80E-06	3.61E-05	3.6905563	3.22E-05	4.491606393	TRUE	3.29E-07	4.03E-07	0.289486297	0.079843548	1.097760175	FALSE	8.96E+01	1.67854E-05	4.775069122	TRUE
Q9BTV6	DPH7_HUMAN	DPH7	S	353	RSLQRAPSWSFPSNL	2.65E-07	2.08E-07	2.22E-07	3.04E-07	2.47E-07	2.79E-07	3.00E-07	1.07E-07	2.56E-07	2.40E-07	3.05E-07	2.67E-07	5.58E-06	3.07E-07	8.83E-07	5.53E-06	8.28E-06	1.00E-05	7.30E-05	5.31E-05	7.87E-05	5.90E-05	7.16E-05	5.68E-05	5.10E-06	6.54E-05	3.679787589	1.09E-07	6.964199671	TRUE	2.54E-07	2.46E-07	-0.047735876	0.807683791	0.092758633	FALSE	2.66E+02	2.78524E-08	7.555137213	TRUE
P42566	EPS15_HUMAN	EPS15	S	814	QPFPGNDSPKEKDPE	6.31E-07	5.97E-07	5.65E-07	3.44E-07	6.42E-07	6.59E-07	6.52E-07	2.80E-07	5.19E-07	4.37E-07	5.47E-07	5.10E-07	1.37E-06	6.76E-07	1.29E-06	8.28E-07	6.93E-07	8.81E-07	8.18E-06	9.15E-06	7.63E-06	1.54E-05	2.03E-05	1.24E-05	9.56E-07	1.22E-05	3.671844759	0.000244265	3.612138878	TRUE	5.73E-07	4.91E-07	-0.222613827	0.268155245	0.571613704	FALSE	2.48E+01	0.000175945	3.754623405	TRUE
P41161	ETV5_HUMAN	ETV5	S	248	PSYHRQMSEPIVPAA	3.97E-07	4.85E-07	4.89E-07	3.94E-07	3.63E-07	3.49E-07	4.89E-07	4.65E-07	4.58E-07	3.21E-07	1.28E-05	4.88E-07	1.34E-06	1.51E-06	1.72E-06	4.99E-07	1.60E-06	1.11E-06	2.51E-05	1.36E-05	8.76E-06	1.25E-05	2.36E-05	1.50E-05	1.30E-06	1.64E-05	3.661593169	0.000198127	3.703057213	TRUE	4.13E-07	2.50E-06	2.598667366	0.334058592	0.476177353	FALSE	6.56E+00	0.001989141	2.701334353	TRUE
O14544	SOCS6_HUMAN	SOCS6	S	327	NQIQRNFSGLTGTEA	5.55E-07	8.67E-07	8.24E-07	8.40E-07	9.95E-07	8.91E-07	7.81E-07	8.16E-07	8.84E-07	6.78E-07	5.80E-07	7.86E-07	2.40E-06	1.98E-06	1.01E-06	2.46E-06	2.75E-06	2.33E-06	2.14E-05	3.89E-05	2.49E-05	3.59E-05	2.76E-05	1.47E-05	2.15E-06	2.72E-05	3.659300279	4.90E-05	4.310159577	TRUE	8.29E-07	7.54E-07	-0.136094565	0.340508753	0.467871719	FALSE	3.61E+01	2.99475E-05	4.523640098	TRUE
Q12888	TP53B_HUMAN	TP53BP1	S	1317	SSLHRTSSGTSLSAM	4.53E-05	3.20E-06	3.48E-06	3.41E-06	2.49E-06	3.07E-06	3.49E-06	3.55E-06	2.05E-06	3.93E-06	2.50E-06	3.44E-06	2.25E-05	1.24E-05	2.06E-05	1.76E-05	3.93E-06	2.12E-05	0.000190696	0.000378034	0.000179913	0.000170005	0.000114414	0.00020642	1.64E-05	0.00020658	3.65661238	0.000412938	3.384115592	TRUE	1.02E-05	3.16E-06	-1.683636967	0.343439781	0.464149402	FALSE	6.54E+01	0.000241602	3.616900195	TRUE
Q92609	TBCD5_HUMAN	TBC1D5	S	522	QRLMKSESMPVQLNK	2.33E-05	2.42E-05	2.45E-05	1.30E-05	1.10E-05	1.19E-05	1.67E-05	2.17E-05	2.72E-05	2.61E-05	8.52E-06	2.19E-05	2.73E-05	6.51E-05	8.92E-05	4.39E-05	8.69E-05	4.80E-05	0.000517705	0.000652017	0.000797147	0.00082515	0.000714329	0.001024236	6.01E-05	0.000755097	3.652253605	1.91E-06	5.719373547	TRUE	1.80E-05	2.03E-05	0.178390516	0.557987255	0.253375721	FALSE	3.72E+01	1.04996E-06	5.978829204	TRUE
Q9P227	RHG23_HUMAN	ARHGAP23	S	351	EGWHRARSDDYLSRA	6.10E-08	1.18E-06	1.08E-07	1.18E-06	2.54E-07	1.12E-06	1.07E-05	9.58E-06	8.94E-06	1.19E-05	6.19E-06	8.60E-06	7.32E-07	1.03E-06	6.32E-07	9.28E-07	4.53E-07	3.82E-07	1.30E-05	1.04E-05	5.27E-06	7.43E-06	5.79E-06	1.02E-05	6.93E-07	8.69E-06	3.648505602	7.31E-05	4.135971274	TRUE	6.52E-07	9.31E-06	3.837227739	1.06E-06	5.975343074	TRUE	9.33E-01	0.67350631	0.171658331	FALSE
P38159	RBMX_HUMAN	RBMX	S	165	GGPPPKRSAPSGPVR	1.52E-06	6.15E-06	1.35E-05	1.11E-05	4.88E-06	1.05E-05	7.31E-07	6.08E-07	6.84E-07	4.77E-07	2.50E-07	5.64E-07	1.76E-07	9.70E-08	1.50E-07	1.42E-07	1.08E-07	1.84E-07	7.58E-08	2.47E-07	2.18E-07	2.27E-07	2.10E-07	9.74E-06	1.43E-07	1.79E-06	3.645182314	0.325902311	0.486912559	FALSE	7.94E-06	5.52E-07	-3.845925137	0.002453849	2.610152191	FALSE	3.24E+00	0.456353167	0.340698931	FALSE
P18206	VINC_HUMAN	VCL	S	346	RARGQGSSPVAMQKA	1.67E-05	0.000120971	1.61E-05	8.99E-05	5.24E-05	6.27E-05	5.93E-05	5.32E-05	5.05E-05	7.70E-05	5.90E-05	6.04E-05	9.50E-06	9.42E-06	1.06E-05	1.64E-05	4.55E-06	6.85E-06	0.000158357	0.000143104	9.13E-05	8.33E-05	7.52E-05	0.000164015	9.56E-06	0.000119232	3.64067797	5.79E-05	4.237000692	TRUE	5.98E-05	5.99E-05	0.002465338	0.995378169	0.002011888	FALSE	1.99E+00	0.005587219	2.252804303	FALSE
P19525	E2AK2_HUMAN	EIF2AK2	S	33	KYQELPNSGPPHDRR	1.06E-06	1.04E-07	1.37E-06	7.52E-07	1.95E-06	1.76E-06	1.08E-05	1.02E-05	2.22E-05	3.92E-05	1.15E-05	1.19E-05	5.27E-07	4.06E-08	1.00E-06	1.02E-06	1.07E-06	1.11E-06	1.14E-05	1.31E-05	8.48E-06	6.38E-06	1.12E-05	8.86E-06	7.95E-07	9.90E-06	3.639736603	4.01E-06	5.396774115	TRUE	1.16E-06	1.76E-05	3.918490637	0.005679697	2.245674814	FALSE	5.63E-01	0.137588501	0.861417859	FALSE
P11137	MTAP2_HUMAN	MAP2	S	1782	GAEIITQSPGRSSVA	3.39E-06	5.92E-05	2.25E-06	3.39E-06	3.22E-06	1.27E-05	2.30E-06	3.17E-06	6.91E-05	2.89E-06	2.73E-05	3.08E-06	4.51E-06	3.52E-06	9.32E-06	8.24E-06	3.92E-06	5.82E-06	6.84E-05	7.30E-05	5.72E-05	9.36E-05	9.77E-05	4.78E-05	5.89E-06	7.30E-05	3.631069233	8.72E-06	5.059467607	TRUE	1.40E-05	1.80E-05	0.3587731	0.787702241	0.103637919	FALSE	4.06E+00	0.002361096	2.626886268	TRUE
O75970	MPDZ_HUMAN	MPDZ	S	224	QLVIARGSLPQLVSP	1.03E-06	9.39E-07	6.32E-07	8.97E-07	1.02E-06	6.01E-07	7.58E-07	9.03E-07	1.45E-06	9.79E-07	7.97E-07	6.75E-07	1.37E-06	1.03E-06	1.08E-06	1.83E-06	3.07E-06	1.96E-06	1.00E-05	1.08E-05	2.07E-05	2.11E-05	3.07E-05	3.45E-05	1.72E-06	2.13E-05	3.626463499	0.000738419	3.131696975	TRUE	8.53E-07	9.27E-07	0.120266195	0.601926165	0.220456778	FALSE	2.30E+01	0.000550376	3.259340883	TRUE
P13639	EF2_HUMAN	EEF2	T	57	RAGETRFTDTRKDEQ	5.25E-06	2.06E-06	4.84E-06	4.55E-06	3.91E-06	4.91E-06	3.40E-06	2.37E-06	2.37E-06	4.42E-06	4.89E-06	4.47E-06	2.70E-05	1.79E-05	3.87E-05	1.80E-05	3.93E-05	5.27E-06	0.000371864	0.000256211	0.000214884	0.000219227	0.000336758	0.000405006	2.44E-05	0.000300658	3.625763207	9.54E-06	5.020531841	TRUE	4.25E-06	3.65E-06	-0.218996775	0.383306256	0.416454092	FALSE	8.24E+01	4.46678E-06	5.350005269	TRUE
Q14511	CASL_HUMAN	NEDD9	Y	345	PQERDGVYDVPLHNP	2.92E-07	3.23E-07	2.65E-07	2.92E-07	2.72E-07	2.46E-07	2.91E-07	3.25E-07	2.11E-07	2.76E-07	3.25E-07	2.98E-07	3.34E-07	1.02E-06	9.47E-07	7.44E-07	1.04E-06	5.25E-07	2.24E-06	1.55E-05	2.06E-06	2.75E-06	1.03E-05	2.37E-05	7.69E-07	9.43E-06	3.616750612	0.037672094	1.423980239	FALSE	2.82E-07	2.88E-07	0.029391103	0.782361599	0.106592474	FALSE	3.27E+01	0.029965383	1.523380166	FALSE
Q9P246	STIM2_HUMAN	STIM2	S	261	SLQTAEQSLMDLQER	1.01E-06	1.29E-06	6.91E-07	1.44E-06	8.58E-07	1.31E-06	1.33E-06	1.16E-06	9.21E-07	1.18E-06	9.17E-07	9.87E-07	1.49E-06	3.54E-06	2.53E-06	2.94E-06	3.66E-06	1.80E-06	2.90E-05	2.62E-05	2.44E-05	2.74E-05	6.89E-05	1.97E-05	2.66E-06	3.26E-05	3.615217672	0.002310064	2.636376006	TRUE	1.10E-06	1.08E-06	-0.022103753	0.905656423	0.043036528	FALSE	3.02E+01	0.001630259	2.787743492	TRUE
Q12888	TP53B_HUMAN	TP53BP1	S	1426	PLGIEDISPNLSPDD	3.90E-07	3.68E-06	6.55E-06	6.17E-06	6.00E-06	6.66E-06	3.05E-05	5.67E-05	3.95E-05	6.10E-05	1.00E-04	5.48E-05	7.96E-06	4.88E-06	9.22E-06	6.68E-06	8.05E-06	5.35E-06	0.000101468	4.64E-05	5.09E-05	7.74E-05	0.000128513	0.000109248	7.02E-06	8.56E-05	3.608115294	0.000168578	3.773199396	TRUE	4.91E-06	5.71E-05	3.53947422	0.000349737	3.456258015	TRUE	1.50E+00	0.117352899	0.930506178	FALSE
Q9H4L7	SMRCD_HUMAN	SMARCAD1	S	152	ISELEDLSELEDLKD	1.14E-05	7.90E-06	2.81E-07	3.49E-07	3.11E-07	2.63E-07	1.22E-05	1.04E-05	2.92E-07	3.18E-07	3.32E-07	2.79E-07	8.38E-07	1.28E-06	7.56E-07	1.11E-06	3.53E-07	1.12E-06	1.26E-05	1.26E-05	1.06E-05	1.17E-05	1.22E-05	6.88E-06	9.09E-07	1.11E-05	3.607828439	5.53E-07	6.256933019	TRUE	3.42E-06	3.97E-06	0.213388239	0.863195712	0.063890726	FALSE	2.80E+00	0.017104413	1.766891822	FALSE
Q96Q45	TM237_HUMAN	TMEM237	S	25	RALPPVPSQDDIPLS	4.46E-07	7.96E-07	7.97E-07	6.66E-07	5.98E-07	7.06E-07	7.80E-07	4.18E-07	7.65E-07	8.00E-07	7.72E-07	6.94E-07	1.42E-05	1.58E-05	1.52E-05	1.08E-05	1.67E-05	8.30E-07	9.96E-05	0.000187477	0.000185453	0.000143972	0.000185338	9.07E-05	1.23E-05	0.000148745	3.600636557	2.29E-05	4.640168608	TRUE	6.68E-07	7.05E-07	0.077594107	0.65646584	0.182787868	FALSE	2.11E+02	1.04278E-05	4.981807708	TRUE
P53367	ARFP1_HUMAN	ARFIP1	S	93	SRLAQQGSDLIVPAG	6.98E-07	5.68E-07	7.10E-07	7.32E-07	6.38E-07	5.57E-07	6.81E-07	7.49E-07	3.63E-07	5.41E-07	7.22E-07	7.09E-07	1.62E-06	9.43E-07	2.08E-06	1.00E-06	7.51E-07	1.84E-06	1.75E-05	1.61E-05	2.50E-05	1.26E-05	1.24E-05	1.64E-05	1.37E-06	1.67E-05	3.59882375	1.04E-05	4.98139754	TRUE	6.50E-07	6.28E-07	-0.051254346	0.745682226	0.127446209	FALSE	2.66E+01	6.49489E-06	5.187428143	TRUE
P0ABA8	ATPG_ECO57	atpG	S	204	DDDLKHKSWDYLYEP	6.78E-07	7.63E-07	5.18E-07	6.55E-07	9.00E-07	8.51E-07	8.06E-07	8.52E-07	7.07E-07	6.90E-07	1.31E-05	8.81E-07	5.80E-06	4.90E-06	1.13E-06	1.40E-06	9.59E-07	6.25E-06	3.57E-05	4.22E-05	4.53E-05	4.35E-05	3.70E-05	4.37E-05	3.41E-06	4.12E-05	3.597790889	2.16E-09	8.664588996	TRUE	7.27E-07	2.83E-06	1.962447123	0.327816444	0.484369265	FALSE	1.46E+01	4.14125E-08	7.382868776	TRUE
Q9BYW2	SETD2_HUMAN	SETD2	S	1888	LKIISENSMDSAISD	0.000199995	7.85E-06	6.68E-06	8.61E-06	5.15E-06	7.29E-06	8.33E-06	7.73E-06	8.07E-06	9.33E-06	0.000256905	8.99E-06	2.92E-05	2.05E-05	1.20E-05	9.62E-06	2.68E-05	1.13E-05	0.000232266	0.000199746	0.00027724	0.00015754	0.00024461	0.000209681	1.82E-05	0.000220181	3.592740045	3.47E-07	6.459791969	TRUE	3.93E-05	4.99E-05	0.345640538	0.843378958	0.073977239	FALSE	4.41E+00	0.003419882	2.465988829	FALSE
Q9H910	JUPI2_HUMAN	JPT2	S	69	NPPGGKGSGIFDEST	6.08E-07	7.36E-07	7.10E-07	7.80E-07	6.00E-07	7.61E-07	7.55E-07	6.63E-07	7.95E-07	5.57E-07	8.00E-07	7.18E-07	2.98E-06	3.12E-06	3.41E-06	3.54E-06	3.92E-06	8.08E-07	1.96E-05	2.34E-05	3.17E-05	5.33E-05	3.64E-05	5.00E-05	2.96E-06	3.57E-05	3.592705984	0.00016373	3.785872057	TRUE	6.99E-07	7.15E-07	0.031686786	0.758954335	0.119784354	FALSE	4.99E+01	9.48362E-05	4.023025719	TRUE
Q02952	AKA12_HUMAN	AKAP12	S	651	SSTESTASEMQEEMK	1.70E-05	1.33E-05	8.63E-06	4.11E-05	1.99E-05	2.38E-05	5.35E-05	5.96E-05	5.15E-05	5.35E-05	6.70E-05	3.81E-05	1.30E-05	1.10E-05	1.29E-05	3.61E-06	1.00E-05	3.90E-06	6.59E-05	7.55E-05	0.000168916	0.000124364	0.000130731	9.02E-05	9.07E-06	0.000109264	3.589776381	9.58E-05	4.018720395	TRUE	2.06E-05	5.39E-05	1.385227156	0.000267396	3.572845236	TRUE	2.03E+00	0.007079075	2.150023472	FALSE
Q9Y478	AAKB1_HUMAN	PRKAB1	S	108	SKLPLTRSHNNFVAI	6.64E-06	1.46E-05	2.07E-05	2.32E-05	3.02E-05	1.87E-05	6.82E-06	7.29E-06	3.98E-06	8.82E-06	9.37E-06	8.85E-06	2.10E-06	6.06E-06	1.42E-05	6.60E-06	6.32E-06	1.04E-05	5.94E-05	8.27E-05	0.000147855	0.000112689	0.000115749	3.16E-05	7.62E-06	9.17E-05	3.588580158	0.000666702	3.176068439	TRUE	1.90E-05	7.52E-06	-1.336787278	0.006536524	2.184653156	FALSE	1.22E+01	0.000644405	3.190841422	TRUE
O43396	TXNL1_HUMAN	TXNL1	S	9	VGVKPVGSDPDFQPE	4.02E-06	3.87E-06	2.63E-06	3.11E-06	3.27E-06	2.38E-06	2.68E-06	2.43E-06	1.86E-06	2.67E-06	4.17E-06	3.81E-06	4.78E-06	5.12E-06	7.42E-06	4.19E-06	6.81E-06	5.87E-06	4.29E-05	6.80E-05	0.000133993	5.46E-05	8.29E-05	2.66E-05	5.70E-06	6.82E-05	3.580683269	0.002292095	2.639767391	TRUE	3.21E-06	2.94E-06	-0.128139015	0.554233492	0.256307233	FALSE	2.32E+01	0.001719763	2.764531497	TRUE
Q9Y5K6	CD2AP_HUMAN	CD2AP	S	510	GRFNGGHSPTHSPEK	1.16E-05	1.02E-05	1.11E-05	1.13E-05	1.11E-05	1.07E-05	1.02E-05	7.54E-06	9.80E-06	5.84E-06	7.82E-06	8.83E-06	1.71E-06	1.85E-06	1.09E-06	1.17E-06	1.33E-06	1.16E-06	1.51E-05	1.56E-05	1.10E-05	2.14E-05	1.80E-05	1.82E-05	1.38E-06	1.66E-05	3.580471119	9.90E-07	6.004326382	TRUE	1.10E-05	8.34E-06	-0.399372087	0.003105872	2.507816465	FALSE	1.99E+00	0.00040806	3.389276379	TRUE
Q9UPV9	TRAK1_HUMAN	TRAK1	S	919	SGIRRNRSFPTMVGS	3.78E-06	2.48E-06	3.99E-06	3.88E-06	8.77E-06	2.95E-06	4.35E-06	2.67E-06	3.99E-06	2.80E-06	4.40E-06	6.39E-06	6.29E-06	6.51E-06	7.21E-06	8.79E-06	4.43E-06	5.92E-06	5.34E-05	4.49E-05	0.000138404	8.91E-05	6.64E-05	7.47E-05	6.52E-06	7.78E-05	3.576736819	0.000396284	3.401993026	TRUE	4.31E-06	4.10E-06	-0.070267581	0.853131297	0.068984126	FALSE	1.90E+01	0.000308954	3.510105528	TRUE
O95685	PPR3D_HUMAN	PPP1R3D	S	28	PRSLSCLSDLDGGVA	9.80E-06	7.00E-06	3.68E-07	3.66E-07	3.08E-07	3.55E-07	3.18E-07	2.40E-07	3.46E-07	3.15E-07	2.46E-07	6.82E-06	6.60E-07	9.36E-07	9.39E-07	3.69E-07	1.18E-06	9.77E-07	1.16E-05	1.11E-05	1.17E-05	9.88E-06	9.89E-06	6.26E-06	8.44E-07	1.01E-05	3.576663935	6.38E-07	6.194930928	TRUE	3.03E-06	1.38E-06	-1.135162092	0.438675663	0.357856459	FALSE	7.32E+00	8.32679E-05	4.079522233	TRUE
O95819	M4K4_HUMAN	MAP4K4	S	631	PVRTTSRSPVLSRRD	5.12E-05	4.47E-05	3.91E-05	4.68E-05	5.00E-05	4.38E-05	7.11E-05	7.09E-05	5.48E-05	6.81E-05	5.77E-05	3.75E-05	5.30E-06	3.91E-06	4.77E-06	4.17E-06	2.89E-06	6.18E-06	7.66E-05	6.12E-05	3.20E-05	4.55E-05	4.54E-05	6.36E-05	4.54E-06	5.41E-05	3.57540873	1.94E-05	4.71166104	TRUE	4.59E-05	6.00E-05	0.38606419	0.030788904	1.51160577	FALSE	9.02E-01	0.495163879	0.305251043	FALSE
O60664	PLIN3_HUMAN	PLIN3	S	130	ELVSSKVSGAQEMVS	1.40E-05	9.83E-07	1.17E-06	1.43E-06	1.12E-06	1.17E-06	9.04E-07	1.14E-06	1.38E-06	1.09E-06	1.23E-06	1.41E-06	3.15E-06	3.16E-06	1.67E-06	1.51E-06	2.82E-06	3.32E-06	4.74E-05	2.05E-05	1.89E-05	3.04E-05	2.17E-05	4.65E-05	2.61E-06	3.09E-05	3.567847828	0.000346194	3.460680253	TRUE	3.32E-06	1.19E-06	-1.474412863	0.345064552	0.462099653	FALSE	2.60E+01	0.000236795	3.625627146	TRUE
Q676U5	A16L1_HUMAN	ATG16L1	S	269	RAATKRLSQPAGGLL	6.48E-07	4.72E-07	6.30E-07	4.88E-07	6.06E-07	7.52E-07	3.80E-06	1.24E-06	1.37E-06	4.18E-07	1.87E-06	1.63E-06	3.10E-07	3.34E-07	1.20E-07	2.68E-07	2.67E-07	1.71E-07	2.04E-06	6.92E-06	2.22E-07	2.62E-06	3.45E-06	2.18E-06	2.45E-07	2.90E-06	3.567466914	0.015491372	1.80991011	FALSE	5.99E-07	1.72E-06	1.522961921	0.036273603	1.440409303	FALSE	1.69E+00	0.273870717	0.562454401	FALSE
O75396	SC22B_HUMAN	SEC22B	S	168	EALSALDSKANNLSS	2.95E-06	3.60E-06	3.78E-06	1.54E-06	2.45E-06	3.21E-06	2.99E-06	3.84E-06	2.32E-06	3.50E-06	3.40E-06	2.70E-06	3.87E-06	8.76E-06	9.94E-06	5.00E-06	7.92E-06	8.77E-06	0.000120075	5.12E-05	7.48E-05	0.000105213	0.000107617	6.42E-05	7.38E-06	8.72E-05	3.563048482	3.44E-05	4.464056251	TRUE	2.92E-06	3.12E-06	0.097407705	0.626988881	0.202740161	FALSE	2.79E+01	2.1439E-05	4.668794992	TRUE
P36915	GNL1_HUMAN	GNL1	S	51	REEQTDTSDGESVTH	3.85E-06	3.84E-06	7.17E-06	2.94E-06	7.76E-06	4.34E-06	4.35E-05	7.82E-05	5.79E-05	0.000102228	2.66E-05	4.00E-05	9.39E-06	7.66E-06	6.53E-06	1.14E-05	1.28E-05	1.19E-05	0.000146087	0.000158355	8.91E-05	8.45E-05	0.000119172	0.000107339	9.95E-06	0.00011742	3.561122727	5.30E-06	5.275331231	TRUE	4.99E-06	5.81E-05	3.542176052	0.000902421	3.044590933	FALSE	2.02E+00	0.005242327	2.280475875	FALSE
Q13425	SNTB2_HUMAN	SNTB2	S	393	HSGSGCRSPSLGSDL	5.47E-07	5.35E-07	4.91E-07	3.85E-07	3.99E-07	3.70E-07	4.25E-07	5.07E-07	9.47E-08	4.04E-07	4.59E-07	4.60E-07	1.36E-05	5.76E-06	1.11E-05	5.51E-07	9.07E-06	1.39E-05	7.32E-05	9.38E-05	0.000111073	0.000112388	0.000122165	0.000124514	9.01E-06	0.00010618	3.559149965	3.39E-07	6.470202178	TRUE	4.55E-07	3.92E-07	-0.214975715	0.383959787	0.415714258	FALSE	2.71E+02	1.09559E-07	6.960350833	TRUE
Q13586	STIM1_HUMAN	STIM1	S	257	GLHRAEQSLHDLQER	8.17E-07	8.18E-07	5.93E-07	7.67E-07	7.59E-07	5.19E-07	5.80E-07	5.56E-07	7.44E-07	6.94E-07	6.69E-07	7.32E-07	1.26E-05	8.48E-06	1.14E-05	1.30E-05	1.09E-05	8.23E-07	0.000121531	0.000198322	9.71E-05	6.56E-05	6.99E-05	0.000113958	9.54E-06	0.000111069	3.541503579	0.000449796	3.346984134	TRUE	7.12E-07	6.62E-07	-0.104078284	0.4314634	0.365056039	FALSE	1.68E+02	0.000229783	3.638681629	TRUE
O15344	TRI18_HUMAN	MID1	T	78	DGLKRNVTLQNIIDR	8.94E-07	7.38E-07	9.18E-07	8.98E-07	9.05E-07	5.50E-07	7.50E-07	7.90E-07	3.41E-07	6.74E-07	8.69E-07	9.24E-07	1.81E-06	1.98E-06	2.02E-06	1.23E-06	2.23E-06	9.74E-07	2.03E-05	1.42E-05	3.20E-05	1.79E-05	1.84E-05	1.61E-05	1.71E-06	1.98E-05	3.537418833	3.71E-05	4.431061036	TRUE	8.17E-07	7.24E-07	-0.1734138	0.393317358	0.405256887	FALSE	2.73E+01	2.32668E-05	4.633263652	TRUE
Q27J81	INF2_HUMAN	INF2	S	359	PLVKAHKSVQANLDQ	1.67E-06	1.78E-06	1.30E-06	1.21E-06	1.76E-06	1.11E-06	1.82E-06	1.01E-06	1.65E-06	1.89E-06	1.80E-06	1.23E-06	7.43E-06	1.20E-05	1.07E-05	9.72E-06	1.78E-05	1.91E-06	9.83E-05	9.60E-05	0.000126633	0.000149925	0.000105054	0.000115339	9.92E-06	0.0001152	3.537187707	2.49E-07	6.603507716	TRUE	1.47E-06	1.57E-06	0.093428866	0.618511574	0.208652169	FALSE	7.34E+01	8.92449E-08	7.049416439	TRUE
Q15388	TOM20_HUMAN	TOMM20	S	135	TISQRIVSAQSLAED	1.03E-05	9.51E-06	1.04E-05	9.77E-06	7.37E-06	8.03E-06	7.33E-06	9.29E-06	8.69E-06	5.94E-06	1.02E-05	9.65E-06	3.63E-05	2.13E-05	3.46E-05	3.27E-05	2.18E-05	1.06E-05	0.000267926	0.000248207	0.000236353	0.00012931	0.000443131	0.000499705	2.62E-05	0.000304105	3.535514521	0.000651482	3.186097287	TRUE	9.22E-06	8.51E-06	-0.11546699	0.410195644	0.387008956	FALSE	3.57E+01	0.000405048	3.39249386	TRUE
O75385	ULK1_HUMAN	ULK1	S	556	GLGCRLHSAPNLSDL	5.26E-08	1.42E-05	8.77E-08	4.79E-08	1.29E-07	1.14E-07	1.02E-07	1.05E-07	8.79E-08	1.30E-07	1.16E-07	1.63E-05	9.59E-06	1.42E-05	9.62E-06	2.24E-06	1.18E-05	1.31E-07	8.22E-05	8.11E-05	0.00012817	7.73E-05	0.00012102	6.13E-05	7.93E-06	9.18E-05	3.533356446	1.89E-05	4.7243475	TRUE	2.43E-06	2.80E-06	0.205523809	0.919079427	0.036646955	FALSE	3.28E+01	1.21366E-05	4.915904746	TRUE
Q8N5C1	CAHM5_HUMAN	CALHM5	S	238	LDYANKLSERNLKCF	4.17E-07	4.45E-07	3.55E-07	4.50E-07	3.39E-07	2.99E-07	3.59E-07	2.67E-07	4.59E-07	2.95E-07	4.61E-07	4.15E-07	7.42E-06	4.50E-06	2.86E-06	2.90E-06	4.73E-07	7.18E-06	4.36E-05	3.76E-05	4.85E-05	7.79E-05	4.71E-05	3.81E-05	4.22E-06	4.88E-05	3.530336406	2.93E-05	4.533566345	TRUE	3.84E-07	3.76E-07	-0.031061573	0.850367836	0.070393175	FALSE	1.30E+02	1.26239E-05	4.898805654	TRUE
P78559	MAP1A_HUMAN	MAP1A	S	644	RTEAREESEPEVKED	3.28E-07	3.04E-07	3.15E-07	1.80E-07	5.99E-07	1.69E-07	3.09E-06	2.24E-05	1.20E-05	1.46E-05	3.60E-06	2.10E-05	1.92E-06	1.78E-06	1.93E-06	1.87E-06	3.15E-07	1.46E-06	9.87E-06	1.53E-05	2.01E-05	2.56E-05	1.91E-05	1.70E-05	1.54E-06	1.78E-05	3.530273945	1.99E-05	4.701851028	TRUE	3.16E-07	1.28E-05	5.341327604	0.004178595	2.378969691	FALSE	1.39E+00	0.235608873	0.627808358	FALSE
Q96T23	RSF1_HUMAN	RSF1	S	1438	LVDYVCNSEQL____	5.83E-07	7.67E-07	1.21E-05	3.82E-07	8.13E-07	6.96E-07	1.54E-05	6.76E-07	6.39E-07	6.36E-07	8.15E-07	7.00E-07	1.42E-06	1.93E-06	8.37E-07	9.65E-07	2.40E-06	1.55E-06	1.62E-05	1.26E-05	1.73E-05	2.06E-05	2.02E-05	1.76E-05	1.52E-06	1.74E-05	3.521007279	1.25E-07	6.903717667	TRUE	2.56E-06	3.14E-06	0.293295876	0.856204981	0.06742225	FALSE	5.54E+00	0.000380796	3.41930783	TRUE
Q14934	NFAC4_HUMAN	NFATC4	S	532	GILKLRNSDIELRKG	4.81E-07	5.12E-07	3.66E-07	4.46E-07	3.86E-07	4.48E-07	4.99E-07	3.11E-07	3.50E-07	3.27E-07	4.59E-07	3.57E-07	8.19E-07	9.69E-07	9.73E-07	5.40E-07	5.27E-07	7.07E-07	7.43E-06	1.32E-05	5.37E-06	1.07E-05	6.01E-06	9.21E-06	7.56E-07	8.66E-06	3.519135422	7.28E-05	4.137681297	TRUE	4.40E-07	3.84E-07	-0.19552546	0.179280674	0.746466524	FALSE	2.26E+01	4.78415E-05	4.32019522	TRUE
Q92934	BAD_HUMAN	BAD	S	134	KGLPRPKSAGTATQM	2.56E-05	2.74E-05	2.97E-05	2.37E-05	1.21E-05	2.11E-05	2.74E-05	2.20E-05	3.33E-05	2.01E-05	1.22E-05	1.26E-05	1.82E-05	3.19E-05	2.63E-05	3.09E-05	1.66E-05	4.39E-05	0.000403119	0.000362796	0.000348333	0.00029933	0.000223038	0.000281669	2.80E-05	0.000319714	3.515448077	6.95E-07	6.158100453	TRUE	2.33E-05	2.13E-05	-0.128796008	0.64792126	0.188477769	FALSE	1.50E+01	5.42954E-07	6.265236841	TRUE
Q68DQ2	CRBG3_HUMAN	CRYBG3	S	1280	VKEKPCVSPTVGEKN	3.00E-05	6.88E-06	2.55E-05	1.64E-05	7.35E-06	1.78E-05	2.42E-05	3.00E-05	3.52E-05	2.98E-05	2.75E-05	1.92E-05	2.94E-06	2.73E-06	2.29E-06	5.98E-07	2.48E-06	3.00E-06	1.08E-05	3.32E-05	1.98E-05	1.72E-05	3.24E-05	4.65E-05	2.34E-06	2.66E-05	3.508083638	0.001078754	2.9670776	TRUE	1.73E-05	2.76E-05	0.67382395	0.042010189	1.376645369	FALSE	9.64E-01	0.86646727	0.062247838	FALSE
Q07960	RHG01_HUMAN	ARHGAP1	S	51	SDDSKSSSPELVTHL	2.35E-05	1.65E-05	1.74E-05	2.24E-05	2.02E-05	1.28E-05	2.21E-05	2.40E-05	1.61E-05	5.46E-06	2.28E-05	0.000206871	6.01E-05	5.64E-05	0.000130942	2.60E-05	4.33E-05	0.000165026	0.000863279	0.000878795	0.000836536	0.000871396	0.001064691	0.000955266	8.03E-05	0.000911661	3.505335489	1.99E-09	8.700900979	TRUE	1.88E-05	4.96E-05	1.398869311	0.353693322	0.45137314	FALSE	1.84E+01	4.871E-09	8.312381444	TRUE
Q96AC1	FERM2_HUMAN	FERMT2	S	435	VTPDVNISGQKFNIK	4.45E-07	5.23E-07	5.86E-07	3.62E-07	4.87E-07	5.29E-07	4.46E-07	4.96E-07	1.33E-05	4.11E-07	5.72E-07	3.48E-07	1.18E-06	9.30E-07	7.94E-07	1.86E-06	1.55E-06	6.13E-07	1.18E-05	9.91E-06	1.91E-05	1.74E-05	1.20E-05	8.34E-06	1.15E-06	1.31E-05	3.502500669	4.40E-05	4.356686059	TRUE	4.89E-07	2.59E-06	2.404484151	0.348449004	0.457860773	FALSE	5.06E+00	0.003432566	2.46438109	FALSE
Q92609	TBCD5_HUMAN	TBC1D5	S	541	KNISSSPSVESLPGG	2.18E-05	3.02E-05	2.80E-05	1.85E-05	3.03E-05	2.28E-05	5.52E-05	3.63E-05	6.49E-05	3.92E-05	4.68E-05	5.04E-05	2.21E-05	3.02E-05	4.28E-05	4.08E-05	3.58E-05	3.45E-05	0.000352546	0.000351953	0.000417253	0.000254519	0.000368309	0.000584757	3.44E-05	0.000388223	3.497444738	1.36E-05	4.867862917	TRUE	2.53E-05	4.88E-05	0.949508357	0.000565788	3.247346493	FALSE	7.96E+00	1.98313E-05	4.702648761	TRUE
Q86TV6	TTC7B_HUMAN	TTC7B	S	673	SRVEQALSEVASSLQ	6.15E-07	5.74E-07	7.17E-07	6.32E-07	6.30E-07	7.84E-06	4.69E-07	6.75E-07	8.31E-06	6.81E-07	6.65E-07	3.49E-07	1.39E-06	1.38E-06	7.47E-07	1.42E-06	1.14E-06	1.31E-06	1.65E-05	1.28E-05	1.27E-05	2.08E-05	9.01E-06	1.14E-05	1.23E-06	1.39E-05	3.495178464	2.34E-05	4.631481006	TRUE	1.84E-06	1.86E-06	0.017432863	0.99015512	0.004296762	FALSE	7.47E+00	0.000222787	3.652110486	TRUE
Q5VZ89	DEN4C_HUMAN	DENND4C	S	989	SSIVKVPSGIFDVNS	1.02E-05	1.33E-05	1.14E-05	1.45E-05	1.16E-05	1.06E-05	7.16E-06	8.65E-06	1.25E-05	1.41E-05	1.26E-05	1.44E-05	3.10E-05	1.47E-05	3.19E-05	4.34E-05	3.18E-05	2.89E-05	0.000245427	0.000225671	0.00026203	0.000429668	0.00043956	0.000444553	3.03E-05	0.000341152	3.493985356	3.27E-05	4.485943539	TRUE	1.20E-05	1.16E-05	-0.048491515	0.781978622	0.10680512	FALSE	2.94E+01	1.92543E-05	4.71547277	TRUE
Q9UBB4	ATX10_HUMAN	ATXN10	S	430	RNLTEDNSQNQDLIA	6.74E-07	8.22E-07	1.15E-05	7.84E-07	7.60E-07	8.02E-07	1.48E-05	7.15E-07	1.28E-05	8.77E-07	7.75E-07	4.26E-07	1.39E-06	9.40E-07	1.26E-06	1.89E-06	1.20E-06	2.07E-06	2.34E-05	1.82E-05	1.97E-05	1.42E-05	1.04E-05	1.26E-05	1.46E-06	1.64E-05	3.493445352	1.96E-05	4.706780945	TRUE	2.56E-06	5.06E-06	0.981766482	0.466585356	0.331068896	FALSE	3.24E+00	0.007667402	2.115351785	FALSE
Q8N122	RPTOR_HUMAN	RPTOR	S	722	PRLRSVSSYGNIRAV	8.28E-06	9.08E-06	9.45E-06	8.27E-06	1.17E-05	9.67E-06	8.92E-06	1.16E-05	6.49E-06	9.94E-06	1.09E-05	8.01E-06	1.17E-05	3.06E-05	2.28E-05	2.54E-05	2.71E-05	4.06E-05	0.000334034	0.000304362	0.000213347	0.000324585	0.000273127	0.000331832	2.64E-05	0.000296881	3.492829044	7.42E-08	7.129780354	TRUE	9.40E-06	9.30E-06	-0.01581439	0.914149672	0.038982692	FALSE	3.19E+01	3.43464E-08	7.464119164	TRUE
Q5VT25	MRCKA_HUMAN	CDC42BPA	S	1629	PEPGRSMSASSGLSA	1.60E-06	8.22E-07	1.13E-06	1.58E-06	1.20E-06	1.66E-06	1.36E-06	1.42E-06	4.53E-07	1.18E-06	1.19E-06	1.38E-06	8.24E-06	2.45E-06	4.12E-06	2.80E-06	6.95E-06	1.71E-06	4.60E-05	5.53E-05	4.28E-05	5.10E-05	5.11E-05	4.82E-05	4.38E-06	4.91E-05	3.486965855	1.09E-09	8.964339919	TRUE	1.33E-06	1.16E-06	-0.196655247	0.418110936	0.378708473	FALSE	4.23E+01	1.26967E-10	9.896307729	TRUE
P48357	LEPR_HUMAN	LEPR	S	882	VPNPKNCSWAQGLNF	4.85E-07	4.61E-07	2.44E-07	3.01E-07	4.45E-07	4.74E-07	4.03E-07	5.23E-07	5.07E-07	3.62E-07	4.93E-07	4.61E-07	1.23E-06	1.27E-06	5.35E-07	1.13E-06	9.38E-07	8.30E-07	9.45E-06	1.42E-05	9.79E-06	6.68E-06	1.20E-05	1.44E-05	9.89E-07	1.11E-05	3.486809735	9.37E-06	5.028171689	TRUE	4.02E-07	4.58E-07	0.190349684	0.276616836	0.558121391	FALSE	2.42E+01	5.90906E-06	5.22848172	TRUE
Q92614	MY18A_HUMAN	MYO18A	S	72	PIPIKVASGSDLHLT	9.70E-06	5.72E-06	1.04E-05	4.09E-06	8.05E-06	8.60E-06	1.02E-05	7.96E-06	7.52E-06	9.35E-06	6.10E-06	8.37E-06	1.36E-05	2.61E-05	2.83E-05	2.97E-05	2.06E-05	1.09E-05	0.000157339	0.000232739	0.000285247	0.00019493	0.000254222	0.000323743	2.15E-05	0.00024137	3.486489986	4.77E-06	5.321229673	TRUE	7.76E-06	8.25E-06	0.087337366	0.682180474	0.166100716	FALSE	2.93E+01	2.61165E-06	5.583084451	TRUE
Q14839	CHD4_HUMAN	CHD4	S	1308	EIIKQEESVDPDYWE	8.92E-06	1.19E-05	3.71E-07	3.54E-07	3.41E-07	2.40E-07	3.21E-07	8.89E-06	6.64E-06	3.81E-07	2.35E-07	3.84E-07	4.06E-07	4.81E-07	8.64E-07	4.61E-07	5.78E-07	9.85E-07	8.11E-06	5.36E-06	9.14E-06	6.32E-06	5.89E-06	7.27E-06	6.29E-07	7.02E-06	3.479267473	8.06E-07	6.093633056	TRUE	3.70E-06	2.81E-06	-0.396407661	0.748119996	0.126028737	FALSE	2.50E+00	0.032706425	1.485366929	FALSE
Q8WWI1	LMO7_HUMAN	LMO7	S	988	EDVTRLPSPTSPFSS	3.32E-06	3.53E-06	3.13E-06	3.18E-06	2.96E-06	2.32E-06	1.87E-06	2.86E-06	2.24E-06	3.66E-06	2.83E-06	3.35E-06	3.66E-06	1.60E-05	2.08E-05	2.07E-05	1.74E-05	1.54E-05	0.000111788	0.000203217	0.000292698	0.000115766	0.00012874	0.000194284	1.57E-05	0.000174416	3.477542211	0.000256441	3.591013042	TRUE	3.08E-06	2.80E-06	-0.135229029	0.411163755	0.385985176	FALSE	6.23E+01	0.00013477	3.87040631	TRUE
Q96D46	NMD3_HUMAN	NMD3	S	468	DSAIPVESDTDDEGA	0.000272211	0.000340943	0.000127728	0.000363509	0.00021017	0.000344502	1.82E-06	1.21E-05	2.19E-05	4.94E-06	1.00E-05	2.37E-05	2.95E-05	5.04E-05	3.32E-05	2.26E-05	4.57E-05	5.37E-05	0.000487744	0.000531717	0.000435607	0.000283663	0.000554921	0.000324125	3.92E-05	0.000436296	3.476308936	5.60E-06	5.251640548	TRUE	0.00027651	1.24E-05	-4.478349039	3.94E-05	4.405020205	TRUE	3.52E+01	3.02772E-06	5.518884913	TRUE
P21127	CD11B_HUMAN	CDK11B	S	434	PALQGCRSVEEFQCL	1.07E-07	1.41E-07	1.44E-07	1.46E-07	1.36E-07	9.44E-08	1.05E-07	5.05E-08	1.35E-07	1.09E-07	1.55E-07	1.41E-07	6.01E-07	1.12E-06	1.08E-06	1.69E-07	3.34E-07	9.91E-07	1.02E-05	7.11E-06	5.71E-06	6.95E-06	9.07E-06	8.59E-06	7.14E-07	7.94E-06	3.474094389	1.07E-06	5.970800357	TRUE	1.28E-07	1.16E-07	-0.143794624	0.505636275	0.296161777	FALSE	6.84E+01	3.76508E-07	6.424225677	TRUE
Q69YQ0	CYTSA_HUMAN	SPECC1L	S	171	VRMSKSKSDNQISDR	5.40E-07	4.61E-07	3.89E-07	2.85E-07	4.84E-07	4.61E-07	4.82E-07	3.99E-07	5.39E-07	4.12E-07	3.56E-07	4.63E-07	8.34E-07	1.13E-06	5.58E-07	1.42E-06	1.35E-06	1.03E-06	1.34E-05	1.31E-05	1.41E-05	1.04E-05	7.55E-06	1.15E-05	1.05E-06	1.17E-05	3.469725835	9.20E-07	6.036384368	TRUE	4.36E-07	4.42E-07	0.017801321	0.906825157	0.04247644	FALSE	2.65E+01	5.0776E-07	6.294341851	TRUE
Q6PFW1	VIP1_HUMAN	PPIP5K1	S	944	EMKTNQGSMENLCPG	8.95E-07	1.10E-06	1.20E-06	9.32E-07	9.90E-07	1.25E-06	1.12E-06	1.27E-06	1.27E-06	6.27E-07	7.98E-07	1.23E-06	3.71E-06	5.18E-06	1.32E-06	5.37E-06	4.47E-06	1.59E-06	4.83E-05	4.24E-05	2.95E-05	4.42E-05	3.71E-05	3.76E-05	3.61E-06	3.99E-05	3.466342841	1.34E-07	6.87215017	TRUE	1.06E-06	1.05E-06	-0.010180227	0.954267135	0.020330033	FALSE	3.80E+01	5.07971E-08	7.294161138	TRUE
P37235	HPCL1_HUMAN	HPCAL1	S	175	EFIRGAKSDPSIVRL	8.61E-07	7.12E-07	1.16E-06	1.11E-06	9.81E-07	1.04E-06	1.06E-06	7.69E-07	1.24E-06	1.15E-06	8.00E-07	9.42E-07	3.33E-06	1.31E-06	1.91E-06	3.66E-06	2.12E-06	3.26E-06	3.83E-05	3.92E-05	1.86E-05	2.55E-05	2.78E-05	2.28E-05	2.60E-06	2.87E-05	3.46613496	1.87E-05	4.727993722	TRUE	9.78E-07	9.93E-07	0.02260173	0.884208083	0.053445519	FALSE	2.89E+01	1.04873E-05	4.979337486	TRUE
P46100	ATRX_HUMAN	ATRX	S	677	TNPVTSNSDEECNET	3.06E-07	2.23E-07	2.04E-07	2.22E-07	2.18E-07	2.26E-07	1.62E-07	2.57E-05	2.98E-07	3.13E-07	1.89E-07	1.79E-07	5.82E-07	1.96E-06	3.17E-07	4.34E-07	1.77E-06	1.71E-06	1.10E-05	1.05E-05	1.35E-05	1.38E-05	1.47E-05	1.13E-05	1.13E-06	1.25E-05	3.465714242	4.75E-08	7.32310963	TRUE	2.33E-07	4.48E-06	4.263492632	0.341443267	0.466681446	FALSE	2.79E+00	0.092994428	1.031543075	FALSE
Q9Y490	TLN1_HUMAN	TLN1	S	405	IILKKKKSKDHFGLE	1.73E-05	3.07E-05	1.57E-05	2.92E-05	2.26E-05	1.44E-05	2.08E-05	2.11E-05	1.41E-05	1.62E-05	1.50E-05	1.67E-05	6.42E-06	3.41E-06	7.39E-06	7.77E-06	7.80E-06	4.93E-06	8.26E-05	6.07E-05	7.80E-05	4.50E-05	9.57E-05	5.47E-05	6.29E-06	6.94E-05	3.465188439	1.10E-05	4.959193253	TRUE	2.16E-05	1.73E-05	-0.321560799	0.194813503	0.710380945	FALSE	4.01E+00	6.06451E-05	4.21720428	TRUE
Q63HN8	RN213_HUMAN	RNF213	S	1258	QEAAELLSEPEEESE	2.07E-07	1.83E-07	2.06E-07	2.03E-07	2.48E-07	1.29E-07	2.19E-07	2.51E-07	2.47E-07	2.16E-07	1.95E-07	2.09E-07	1.46E-06	5.92E-07	3.07E-07	7.71E-07	1.71E-06	2.56E-07	9.54E-06	9.32E-06	9.53E-06	9.43E-06	9.06E-06	9.44E-06	8.50E-07	9.39E-06	3.464493968	1.51E-11	10.82004416	TRUE	1.96E-07	2.23E-07	0.184101936	0.175914947	0.754697258	FALSE	4.21E+01	2.72611E-17	16.56445657	TRUE
Q92879	CELF1_HUMAN	CELF1	S	28	GQVPRTWSEKDLREL	3.89E-06	2.45E-06	7.07E-06	3.82E-06	3.46E-06	3.30E-06	3.45E-06	3.82E-06	3.40E-06	3.38E-06	2.69E-06	3.57E-06	8.59E-06	3.92E-06	9.97E-06	1.11E-05	8.92E-06	5.16E-06	8.34E-05	0.000111517	6.42E-05	0.000110874	7.85E-05	7.52E-05	7.94E-06	8.73E-05	3.457809123	1.86E-06	5.729457228	TRUE	4.00E-06	3.38E-06	-0.240540467	0.379561622	0.420717706	FALSE	2.58E+01	1.01531E-06	5.993401743	TRUE
Q96M96	FGD4_HUMAN	FGD4	S	702	VVDEMPRSADLPHSF	8.50E-07	8.82E-07	7.42E-07	4.07E-07	6.57E-07	6.15E-07	2.33E-05	3.40E-05	2.23E-05	8.50E-06	1.10E-05	6.40E-06	2.46E-06	3.75E-06	2.28E-06	2.06E-06	2.10E-06	3.83E-06	3.94E-05	3.52E-05	2.36E-05	3.80E-05	2.30E-05	2.16E-05	2.75E-06	3.01E-05	3.456103462	1.05E-05	4.978434731	TRUE	6.92E-07	1.76E-05	4.667142806	0.00317678	2.498012853	FALSE	1.71E+00	0.046393136	1.33354627	FALSE
Q8NFA0	UBP32_HUMAN	USP32	S	1416	LRLPQIGSKNKLSSS	2.87E-06	2.79E-06	2.83E-06	2.87E-06	2.26E-06	2.57E-06	2.45E-06	3.02E-06	2.69E-06	2.76E-06	2.94E-06	1.95E-06	3.41E-06	3.12E-06	3.07E-06	3.87E-06	3.49E-06	3.63E-06	2.26E-05	3.99E-05	3.79E-05	2.04E-05	4.44E-05	6.02E-05	3.43E-06	3.76E-05	3.4526355	0.000203118	3.692252557	TRUE	2.70E-06	2.64E-06	-0.034077995	0.743672403	0.128618334	FALSE	1.42E+01	0.000170331	3.768707026	TRUE
O95490	AGRL2_HUMAN	ADGRL2	S	1430	YQISRGNSDGYIIPI	6.27E-05	5.52E-05	6.76E-05	3.86E-05	6.58E-05	7.71E-05	7.73E-05	8.82E-05	6.79E-05	8.71E-05	9.53E-05	8.71E-05	6.25E-06	3.03E-06	1.34E-06	3.64E-06	6.56E-06	7.19E-06	4.83E-05	5.09E-05	5.68E-05	5.42E-05	3.86E-05	5.69E-05	4.67E-06	5.10E-05	3.448368171	2.52E-08	7.598934722	TRUE	6.12E-05	8.38E-05	0.453645408	0.006808765	2.166931649	FALSE	6.09E-01	4.95191E-05	4.305226947	TRUE
Q86YV5	PRAG1_HUMAN	PRAG1	S	889	LEKAFKGSGHWLPAA	2.23E-07	2.07E-07	2.19E-07	1.82E-07	1.31E-07	2.47E-07	2.56E-07	2.36E-07	2.05E-07	2.41E-07	1.03E-07	2.37E-07	9.47E-07	1.26E-06	2.58E-07	1.29E-06	8.59E-07	8.73E-07	9.73E-06	9.87E-06	9.76E-06	1.14E-05	9.26E-06	9.95E-06	9.16E-07	9.99E-06	3.447263251	9.40E-11	10.02664783	TRUE	2.01E-07	2.13E-07	0.081595475	0.688230126	0.162266321	FALSE	4.69E+01	1.65183E-11	10.78203457	TRUE
Q2LD37	BLTP1_HUMAN	BLTP1	T	3996	ALETIPITPVERNYT	9.34E-07	2.73E-07	5.53E-07	7.16E-07	7.50E-07	8.26E-07	5.51E-06	1.03E-05	1.18E-05	5.04E-06	1.23E-05	1.98E-05	1.69E-07	2.48E-07	1.92E-07	2.35E-07	1.99E-07	1.88E-07	2.19E-07	2.22E-07	2.67E-07	2.20E-07	1.94E-07	1.23E-05	2.05E-07	2.23E-06	3.443148115	0.33651322	0.472997869	FALSE	6.75E-07	1.08E-05	4.000788853	0.001004539	2.998033279	FALSE	2.06E-01	0.016767299	1.775536895	FALSE
Q4G0F5	VP26B_HUMAN	VPS26B	S	304	DIVRKSMSHQAAIAS	2.63E-07	2.39E-07	1.96E-07	2.87E-07	2.34E-07	2.64E-07	1.85E-07	1.84E-07	2.02E-07	2.18E-07	2.54E-07	2.42E-07	7.52E-06	5.42E-06	8.92E-06	2.32E-06	3.04E-07	7.04E-06	8.93E-05	6.72E-05	4.73E-05	5.81E-05	5.06E-05	2.97E-05	5.25E-06	5.70E-05	3.440582074	9.89E-05	4.004833841	TRUE	2.47E-07	2.14E-07	-0.206966686	0.089505641	1.048149591	FALSE	2.66E+02	4.14769E-05	4.382194014	TRUE
O14974	MYPT1_HUMAN	PPP1R12A	S	910	SLLGRSGSYSYLEER	6.67E-05	4.84E-05	5.54E-05	6.49E-05	6.49E-05	5.95E-05	6.13E-05	6.22E-05	5.59E-05	4.70E-05	5.24E-05	4.52E-05	0.000115796	0.000118118	0.000153048	9.94E-05	6.71E-05	0.000169915	0.001674968	0.000719247	0.001322134	0.001009432	0.001157165	0.001960694	0.000120566	0.001307274	3.438671778	7.67E-05	4.115158009	TRUE	6.00E-05	5.40E-05	-0.151092962	0.176167618	0.754073918	FALSE	2.42E+01	4.75231E-05	4.323095078	TRUE
O43491	E41L2_HUMAN	EPB41L2	S	647	DILKHQASISELKRN	3.95E-07	4.01E-07	2.29E-07	3.69E-07	4.76E-07	4.40E-07	4.20E-07	3.46E-07	4.93E-07	2.19E-07	5.01E-07	4.72E-07	3.75E-06	5.05E-07	2.03E-06	4.32E-06	3.01E-06	4.16E-06	2.76E-05	4.38E-05	2.08E-05	4.06E-05	2.81E-05	3.14E-05	2.96E-06	3.21E-05	3.436295879	1.04E-05	4.983092891	TRUE	3.85E-07	4.08E-07	0.085473117	0.686371003	0.163441072	FALSE	7.87E+01	4.28062E-06	5.368493207	TRUE
Q9BXF6	RFIP5_HUMAN	RAB11FIP5	S	367	GSLPSSGSLQAVSSR	7.05E-06	6.41E-06	7.84E-06	7.36E-06	6.86E-06	6.41E-06	7.33E-06	7.53E-06	6.61E-06	6.81E-06	7.45E-06	8.03E-06	9.65E-06	1.15E-05	1.11E-05	1.17E-05	1.71E-05	8.46E-06	8.62E-05	0.000127317	0.000145744	0.000126846	0.000132643	0.000131971	1.16E-05	0.000125113	3.432130804	9.11E-08	7.040654089	TRUE	6.99E-06	7.30E-06	0.061979098	0.344352082	0.462997287	FALSE	1.71E+01	5.74076E-08	7.241030394	TRUE
Q8N1W1	ARG28_HUMAN	ARHGEF28	S	325	EDIKRVKSLVVQHNE	3.14E-07	3.58E-07	3.49E-07	3.66E-07	3.73E-07	2.71E-07	2.63E-07	3.33E-07	3.45E-07	2.55E-07	3.81E-07	3.41E-07	9.03E-07	1.11E-06	7.29E-07	9.50E-07	3.91E-07	7.48E-07	1.02E-05	7.87E-06	8.73E-06	1.04E-05	8.79E-06	6.08E-06	8.05E-07	8.68E-06	3.429966208	2.96E-07	6.528132227	TRUE	3.39E-07	3.20E-07	-0.08224469	0.485058037	0.314206295	FALSE	2.71E+01	1.54147E-07	6.812064128	TRUE
Q4KMP7	TB10B_HUMAN	TBC1D10B	T	148	SPAPGPGTPTGTPTR	4.00E-08	4.29E-09	3.65E-08	3.51E-08	4.68E-08	4.40E-08	3.55E-08	1.18E-05	4.22E-08	3.81E-08	5.16E-08	5.18E-08	6.84E-07	5.95E-07	9.32E-07	7.52E-07	6.04E-07	5.30E-08	6.89E-06	5.63E-06	6.87E-06	6.85E-06	4.67E-06	7.96E-06	6.03E-07	6.48E-06	3.424763153	2.74E-07	6.562440066	TRUE	3.44E-08	2.01E-06	5.86665115	0.338698549	0.470186663	FALSE	3.22E+00	0.050626071	1.295625779	FALSE
Q9H4G0	E41L1_HUMAN	EPB41L1	S	870	VYRETDPSPEERDKK	6.72E-08	1.04E-07	1.01E-07	1.13E-07	9.96E-08	9.74E-08	5.93E-08	7.75E-08	6.31E-08	9.75E-08	6.47E-08	6.28E-07	2.21E-07	2.22E-07	1.13E-07	2.29E-07	2.11E-07	2.41E-07	2.41E-06	1.73E-06	2.40E-06	2.38E-06	2.54E-06	1.77E-06	2.06E-07	2.21E-06	3.420666888	9.19E-08	7.036650276	TRUE	9.70E-08	1.65E-07	0.76629989	0.481300148	0.317584005	FALSE	1.34E+01	3.40902E-07	6.467371048	TRUE
P49790	NU153_HUMAN	NUP153	S	516	TNKVQMTSPSSTGSP	1.08E-06	1.18E-06	8.62E-07	5.21E-07	1.09E-06	1.05E-06	1.09E-06	9.69E-07	1.04E-06	5.45E-07	9.97E-07	0.000112631	7.02E-06	2.11E-05	1.20E-06	1.78E-05	2.37E-05	6.01E-06	0.000137677	0.000134387	0.000142801	0.000196477	9.05E-05	0.00011882	1.28E-05	0.000136783	3.418862835	7.44E-06	5.128533913	TRUE	9.62E-07	1.95E-05	4.344972746	0.341721155	0.466328135	FALSE	7.01E+00	0.000534591	3.271978097	TRUE
Q13257	MD2L1_HUMAN	MAD2L1	S	195	TTIHKVNSMVAYKIP	1.46E-06	7.16E-07	1.69E-06	1.42E-06	1.35E-06	1.29E-06	8.73E-07	7.85E-07	1.33E-06	1.36E-06	1.35E-06	1.20E-06	2.92E-06	3.85E-06	1.72E-06	4.24E-06	3.88E-06	2.80E-06	2.90E-05	2.35E-05	3.71E-05	4.14E-05	4.80E-05	2.81E-05	3.23E-06	3.45E-05	3.415522131	9.00E-06	5.045779893	TRUE	1.32E-06	1.15E-06	-0.200109962	0.336324719	0.473241212	FALSE	3.00E+01	4.95016E-06	5.305380998	TRUE
Q6P0Q8	MAST2_HUMAN	MAST2	S	1247	SLLHTSRSLSSLNRS	2.69E-06	3.77E-06	3.48E-06	3.59E-06	2.70E-06	2.99E-06	3.03E-06	4.19E-06	2.35E-06	3.68E-06	3.31E-06	3.97E-06	4.44E-06	5.16E-06	6.08E-06	4.57E-06	7.38E-06	7.31E-06	6.38E-05	9.11E-05	6.47E-05	5.94E-05	3.97E-05	5.14E-05	5.82E-06	6.17E-05	3.405078332	1.25E-05	4.901824174	TRUE	3.20E-06	3.42E-06	0.094523102	0.534063089	0.272407437	FALSE	1.80E+01	8.44685E-06	5.073305045	TRUE
Q5U5X0	LYRM7_HUMAN	LYRM7	S	60	EELMKIGSDVELLLR	1.06E-06	7.50E-07	1.10E-06	7.35E-07	8.82E-07	1.08E-06	9.32E-07	9.61E-07	1.16E-06	9.49E-07	7.61E-07	5.79E-07	2.27E-06	2.64E-06	2.10E-06	2.68E-06	1.19E-06	2.21E-06	3.06E-05	3.53E-05	1.97E-05	1.36E-05	2.48E-05	1.44E-05	2.18E-06	2.31E-05	3.403682898	0.000169498	3.770834152	TRUE	9.33E-07	8.90E-07	-0.068095474	0.692638632	0.15949329	FALSE	2.60E+01	0.000103458	3.985234895	TRUE
Q9HBL0	TENS1_HUMAN	TNS1	S	881	LSGSSRQSHPLTQSR	1.77E-07	1.86E-07	1.75E-07	1.26E-07	1.94E-07	1.50E-07	1.59E-07	1.21E-07	1.45E-07	1.94E-07	1.43E-07	1.70E-07	1.96E-07	7.90E-07	4.60E-07	8.46E-07	7.70E-07	5.57E-07	4.35E-06	7.51E-06	5.50E-06	8.55E-06	7.07E-06	5.17E-06	6.03E-07	6.36E-06	3.397791986	5.60E-06	5.252180428	TRUE	1.68E-07	1.55E-07	-0.113968604	0.402384321	0.39535895	FALSE	4.10E+01	2.56687E-06	5.590596507	TRUE
P49792	RBP2_HUMAN	RANBP2	S	2804	DSITKSISSPSVSSE	1.08E-05	1.10E-05	1.45E-05	1.19E-05	1.26E-05	1.04E-05	1.47E-05	1.64E-05	1.76E-05	1.61E-05	1.55E-05	6.70E-06	2.59E-05	2.24E-05	1.87E-05	2.64E-05	1.78E-05	2.38E-05	0.000218743	0.000138028	0.00035101	0.000202661	0.000208693	0.000299814	2.25E-05	0.000236491	3.393225807	4.36E-05	4.360735326	TRUE	1.19E-05	1.45E-05	0.289040041	0.158028868	0.801263572	FALSE	1.63E+01	3.20183E-05	4.494601221	TRUE
Q8IYB8	SUV3_HUMAN	SUPV3L1	S	725	SKATEPPSPDAGELS	3.53E-06	3.84E-06	2.80E-06	1.68E-06	3.85E-06	1.71E-06	3.64E-06	3.25E-06	3.36E-06	3.07E-06	3.12E-06	3.46E-06	4.73E-06	8.34E-06	5.55E-06	8.41E-06	8.13E-06	4.08E-06	9.46E-05	5.55E-05	5.14E-05	6.17E-05	4.29E-05	0.000104369	6.54E-06	6.84E-05	3.387340246	0.000126065	3.899405712	TRUE	2.90E-06	3.32E-06	0.193531065	0.346805535	0.459913979	FALSE	2.06E+01	8.1203E-05	4.090427702	TRUE
Q8NFH5	NUP35_HUMAN	NUP35	S	259	SDRCALSSPSLAFTP	6.13E-06	5.15E-06	5.78E-06	7.90E-06	7.01E-06	3.09E-05	1.04E-05	3.06E-06	8.30E-06	0.000211348	8.29E-06	0.000144747	1.04E-05	2.17E-05	2.94E-05	3.23E-05	3.72E-05	1.62E-05	0.00025899	0.000217842	0.000242164	0.000263304	0.00030185	0.000252715	2.45E-05	0.000256144	3.383819677	3.13E-09	8.505132835	TRUE	1.05E-05	6.44E-05	2.619331762	0.178165962	0.749175263	FALSE	3.98E+00	0.000569696	3.244357032	TRUE
Q9UHR5	S30BP_HUMAN	SAP30BP	S	113	SERVRNMSPDEIKIP	2.26E-05	1.53E-06	2.90E-05	4.13E-07	8.62E-07	1.19E-06	1.52E-06	1.38E-06	1.24E-06	1.07E-06	1.12E-06	1.10E-06	5.82E-06	1.75E-06	3.37E-06	1.57E-06	1.93E-06	5.60E-06	3.27E-05	2.92E-05	3.43E-05	4.16E-05	3.81E-05	3.27E-05	3.34E-06	3.48E-05	3.379776052	1.90E-08	7.720714401	TRUE	9.27E-06	1.24E-06	-2.904536512	0.160494391	0.794540142	FALSE	2.81E+01	4.40859E-09	8.355700311	TRUE
Q53HC0	CCD92_HUMAN	CCDC92	S	211	RRMKKSLSAPLHPEF	3.51E-05	5.12E-05	3.00E-05	1.92E-05	3.43E-05	2.59E-05	7.15E-05	6.38E-05	3.87E-05	5.22E-05	0.000120183	7.72E-05	3.27E-05	3.09E-05	1.05E-05	3.25E-05	2.43E-05	2.87E-05	0.00025504	0.000230087	0.000196001	0.000399517	0.000283089	0.000297386	2.66E-05	0.000276853	3.378515399	5.86E-06	5.232030897	TRUE	3.26E-05	7.06E-05	1.113940703	0.011186171	1.951318537	FALSE	3.92E+00	5.50855E-05	4.258962916	TRUE
Q9H9C1	SPE39_HUMAN	VIPAS39	S	121	RGRTRPGSFQSLSDA	2.48E-05	2.56E-05	3.13E-05	3.58E-05	3.32E-05	3.60E-05	3.43E-05	3.60E-05	2.17E-05	2.89E-05	3.05E-05	3.59E-05	5.95E-05	5.74E-05	5.62E-05	5.38E-05	5.91E-05	3.69E-05	0.000593506	0.000683265	0.000440402	0.000307625	0.000714366	0.000614977	5.38E-05	0.000559024	3.376950812	1.26E-05	4.899385236	TRUE	3.11E-05	3.12E-05	0.003171456	0.98223314	0.007785417	FALSE	1.79E+01	8.51563E-06	5.069783405	TRUE
P61587	RND3_HUMAN	RND3	S	14	SQKLSSKSIMDPNQN	4.13E-07	7.20E-07	4.16E-07	4.90E-07	5.74E-07	3.86E-07	4.75E-07	5.57E-07	4.70E-06	5.11E-07	6.26E-07	3.93E-07	1.12E-06	1.46E-06	1.71E-06	1.11E-06	1.49E-06	7.35E-07	1.07E-05	1.27E-05	9.31E-06	1.32E-05	1.59E-05	1.74E-05	1.27E-06	1.32E-05	3.375998065	2.59E-06	5.587391738	TRUE	5.00E-07	1.21E-06	1.275092212	0.334519509	0.47557855	FALSE	1.09E+01	7.69968E-06	5.113527296	TRUE
P46940	IQGA1_HUMAN	IQGAP1	S	1443	DKMKKSKSVKEDSNL	2.06E-07	2.91E-07	2.44E-07	2.78E-07	2.62E-07	2.82E-07	1.97E-07	3.18E-07	7.75E-06	1.84E-07	2.55E-07	2.88E-07	1.28E-06	9.28E-07	3.23E-07	2.11E-06	2.60E-06	2.26E-06	1.46E-05	1.08E-05	1.97E-05	2.36E-05	1.54E-05	1.38E-05	1.58E-06	1.63E-05	3.367042929	1.56E-05	4.808014366	TRUE	2.61E-07	1.50E-06	2.52388817	0.345431163	0.461638485	FALSE	1.09E+01	6.20152E-05	4.207502188	TRUE
Q6R327	RICTR_HUMAN	RICTOR	S	1313	PSIATIKSLADCNFS	1.93E-07	2.34E-07	3.93E-07	4.83E-07	3.54E-07	4.61E-07	3.45E-06	5.17E-06	4.76E-06	5.61E-06	4.00E-06	5.22E-06	5.46E-07	8.18E-07	8.92E-07	4.53E-07	4.66E-07	4.88E-07	6.16E-06	4.81E-06	7.98E-06	4.77E-06	6.36E-06	7.63E-06	6.10E-07	6.28E-06	3.363723628	1.37E-06	5.862422561	TRUE	3.53E-07	4.70E-06	3.736186346	1.56E-07	6.80556255	TRUE	1.34E+00	0.034373218	1.463779802	FALSE
Q53ET0	CRTC2_HUMAN	CRTC2	S	613	THCSRHGSGPNIILT	5.46E-06	5.22E-06	4.37E-06	4.36E-06	5.38E-06	3.82E-06	5.16E-06	4.32E-06	5.26E-06	4.85E-06	4.12E-06	6.05E-06	8.56E-06	6.05E-06	9.63E-06	7.88E-06	1.06E-05	9.61E-06	4.92E-05	5.40E-05	7.78E-05	0.000132857	0.000181548	3.88E-05	8.73E-06	8.91E-05	3.350971783	0.005883736	2.230346849	FALSE	4.77E-06	4.96E-06	0.056728039	0.640486857	0.193489778	FALSE	1.80E+01	0.004486508	2.348091572	FALSE
Q86YT6	MIB1_HUMAN	MIB1	S	411	GSAISNASGERLSQL	8.12E-07	9.05E-07	8.88E-07	8.59E-07	8.22E-07	7.47E-07	8.28E-07	9.65E-07	7.09E-07	7.39E-07	5.78E-07	6.74E-07	1.09E-06	2.63E-06	9.70E-07	2.36E-06	2.63E-06	2.16E-06	2.49E-05	2.61E-05	3.30E-05	8.74E-06	1.34E-05	1.47E-05	1.97E-06	2.01E-05	3.349832517	0.000729162	3.137176176	TRUE	8.39E-07	7.49E-07	-0.164123274	0.160565527	0.794347691	FALSE	2.68E+01	0.000444128	3.352491786	TRUE
Q8N2F6	ARM10_HUMAN	ARMC10	S	45	LGIRSSKSAGALEEG	1.23E-06	1.75E-06	1.36E-06	1.38E-06	1.96E-06	1.68E-06	2.08E-06	2.01E-06	1.34E-06	1.30E-06	2.02E-06	1.73E-06	2.18E-06	7.16E-06	3.14E-06	8.47E-06	6.90E-06	8.41E-06	5.82E-05	4.37E-05	7.15E-05	5.77E-05	5.06E-05	8.74E-05	6.04E-06	6.15E-05	3.347838322	6.71E-06	5.1734278	TRUE	1.56E-06	1.75E-06	0.164129502	0.330089402	0.481368419	FALSE	3.51E+01	3.00352E-06	5.522368903	TRUE
Q96JG6	VPS50_HUMAN	VPS50	S	559	SAYQEYDSDSDVPEE	2.85E-06	3.41E-06	2.15E-06	3.48E-06	3.74E-06	3.08E-06	3.35E-06	0.000135276	3.77E-06	2.61E-06	3.34E-06	7.24E-05	1.40E-05	3.78E-06	1.73E-05	1.27E-05	1.58E-05	2.47E-05	0.000154755	0.00017335	0.000141557	0.00013358	0.000142609	0.000148093	1.47E-05	0.000148991	3.341363385	1.16E-09	8.937006872	TRUE	3.12E-06	3.68E-05	3.560713783	0.168813159	0.772593704	FALSE	4.05E+00	0.000728826	3.137375851	TRUE
P0ABB6	ATPB_ECO57	atpD	S	125	SYEELSNSQELLETG	1.56E-05	2.80E-05	4.20E-05	1.17E-05	2.27E-05	3.09E-05	0.000272781	0.000453535	0.000429798	0.00036557	0.00083424	0.000608457	3.02E-05	2.78E-05	1.97E-05	2.73E-05	3.28E-05	2.51E-05	0.000264919	0.000257795	0.00036999	0.000317652	0.000265675	0.000166555	2.71E-05	0.000273765	3.334887428	4.70E-06	5.327736867	TRUE	2.52E-05	0.000494064	4.295349201	0.000189407	3.722603948	TRUE	5.54E-01	0.02864624	1.542932377	FALSE
P18206	VINC_HUMAN	VCL	S	272	AMKRALASIDSKLNQ	1.84E-05	3.02E-05	4.27E-06	1.73E-05	2.37E-05	3.79E-05	3.49E-05	1.62E-05	2.00E-05	1.48E-05	2.22E-05	3.17E-05	5.05E-05	3.93E-05	1.28E-05	1.95E-05	1.47E-05	2.00E-05	0.000278406	0.000111658	0.000207448	0.000466608	0.000213215	0.000302918	2.61E-05	0.000263376	3.33384674	0.000710209	3.148613704	TRUE	2.19E-05	2.33E-05	0.086276363	0.820466924	0.085938922	FALSE	1.13E+01	0.000625634	3.203679537	TRUE
Q96QB1	RHG07_HUMAN	DLC1	S	566	KQDLVPGSPDDSHPK	3.63E-06	4.25E-06	4.19E-06	4.57E-06	4.62E-06	4.93E-06	3.51E-06	4.84E-06	2.38E-05	3.91E-06	4.82E-06	3.88E-06	1.09E-05	9.07E-06	6.15E-06	4.99E-06	1.27E-05	1.25E-05	0.000103033	6.94E-05	6.90E-05	9.95E-05	9.39E-05	0.000132258	9.39E-06	9.45E-05	3.331838339	5.49E-06	5.260543396	TRUE	4.37E-06	7.47E-06	0.774889005	0.36743279	0.434822089	FALSE	1.27E+01	6.69624E-06	5.174169014	TRUE
Q5VUB5	F1711_HUMAN	FAM171A1	S	422	LKLSYSTSQEFSSRE	4.27E-07	9.66E-07	3.67E-05	5.19E-07	5.99E-07	7.44E-07	7.84E-07	4.18E-05	6.04E-07	1.08E-06	8.43E-07	5.05E-05	5.92E-06	1.03E-05	5.80E-06	1.08E-05	9.05E-06	1.09E-06	0.00010263	6.72E-05	5.10E-05	5.48E-05	5.44E-05	0.000101549	7.17E-06	7.19E-05	3.327279127	6.63E-05	4.178173234	TRUE	6.67E-06	1.59E-05	1.256801771	0.433160075	0.36335158	FALSE	4.52E+00	0.002223513	2.652960422	TRUE
Q9H6Y2	WDR55_HUMAN	WDR55	S	382	KEETGDDSD______	1.55E-05	1.35E-06	1.67E-06	1.29E-06	1.30E-06	1.12E-06	8.15E-07	5.67E-05	1.66E-06	1.41E-06	1.75E-06	1.56E-06	3.65E-06	2.46E-06	2.40E-06	1.99E-06	3.37E-06	1.78E-06	2.12E-05	3.36E-05	2.96E-05	2.80E-05	1.87E-05	2.59E-05	2.61E-06	2.62E-05	3.327049425	1.08E-06	5.96812278	TRUE	3.71E-06	1.07E-05	1.52174096	0.482351882	0.316636023	FALSE	2.45E+00	0.132709802	0.877097	FALSE
Q9Y394	DHRS7_HUMAN	DHRS7	S	145	NGGMSQRSLCMDTSL	5.05E-07	4.95E-07	4.99E-07	1.55E-07	3.38E-07	4.05E-07	3.66E-07	4.77E-07	4.27E-07	1.84E-07	4.47E-07	2.53E-07	1.01E-06	8.35E-07	1.18E-06	9.80E-07	1.32E-06	5.52E-07	8.25E-06	1.06E-05	1.19E-05	1.16E-05	6.75E-06	9.85E-06	9.79E-07	9.82E-06	3.32606155	8.14E-07	6.08928488	TRUE	4.00E-07	3.59E-07	-0.155245631	0.59123262	0.228241613	FALSE	2.74E+01	4.09601E-07	6.387638733	TRUE
Q5HYK7	SH319_HUMAN	SH3D19	S	389	TGLSKAKSQVFKNQD	8.96E-07	6.96E-07	8.37E-07	1.03E-06	9.45E-07	7.39E-07	8.49E-07	9.46E-07	1.02E-06	9.36E-07	1.03E-06	9.27E-07	1.04E-06	2.33E-06	2.53E-06	2.42E-06	1.32E-06	1.65E-06	1.81E-05	1.80E-05	1.75E-05	1.67E-05	2.28E-05	1.92E-05	1.88E-06	1.87E-05	3.313078399	5.38E-09	8.268870876	TRUE	8.57E-07	9.52E-07	0.151112354	0.135205162	0.869006726	FALSE	1.96E+01	2.01634E-09	8.695436049	TRUE
Q9NVD7	PARVA_HUMAN	PARVA	S	14	KSPSVPKSPTPKSPP	9.50E-08	1.23E-07	1.11E-07	7.92E-08	1.38E-07	1.27E-07	9.13E-08	1.00E-07	5.26E-08	1.39E-07	8.00E-08	1.06E-07	1.18E-06	8.01E-07	9.50E-07	1.49E-06	1.53E-06	1.39E-07	1.02E-05	1.08E-05	8.51E-06	1.03E-05	9.61E-06	1.08E-05	1.01E-06	1.00E-05	3.309205159	9.24E-10	9.034246233	TRUE	1.12E-07	9.49E-08	-0.239572839	0.271371025	0.566436526	FALSE	1.05E+02	7.79959E-11	10.10792808	TRUE
O60343	TBCD4_HUMAN	TBC1D4	S	754	KRTSSTCSNESLSVG	1.86E-05	1.59E-05	0.000192325	1.90E-05	1.82E-05	1.92E-05	1.89E-05	1.56E-05	9.09E-05	2.03E-05	1.90E-05	1.94E-05	4.02E-05	2.27E-05	3.01E-05	3.83E-05	2.04E-05	3.43E-05	0.00029949	0.000320673	0.000325148	0.000239032	0.000298598	0.00034637	3.10E-05	0.000304885	3.297946683	6.74E-09	8.1710986	TRUE	4.72E-05	3.07E-05	-0.622699997	0.609966198	0.214694231	FALSE	9.93E+00	5.82265E-08	7.234879328	TRUE
Q9Y490	TLN1_HUMAN	TLN1	S	2338	KPKEADESLNFEEQI	9.78E-07	1.11E-06	1.01E-06	1.05E-06	7.47E-07	8.81E-07	9.62E-07	9.46E-07	8.43E-07	1.06E-06	1.00E-06	9.19E-06	1.30E-06	1.27E-06	1.12E-06	6.86E-06	1.18E-06	1.33E-06	2.00E-05	2.29E-05	1.22E-05	2.49E-05	3.69E-05	1.10E-05	2.18E-06	2.13E-05	3.293563023	0.000718152	3.143783712	TRUE	9.63E-07	2.33E-06	1.277340486	0.341505633	0.466602128	FALSE	9.14E+00	0.000946704	3.023785763	TRUE
Q13426	XRCC4_HUMAN	XRCC4	S	256	AAVSKDDSIISSLDV	3.41E-05	1.90E-05	2.08E-05	2.60E-06	2.25E-05	2.46E-05	2.80E-05	1.67E-05	2.09E-05	1.17E-05	1.83E-05	1.17E-05	1.79E-06	1.74E-06	2.11E-06	1.43E-06	3.34E-06	3.33E-06	2.77E-05	2.08E-05	2.40E-05	1.70E-05	2.43E-05	1.98E-05	2.29E-06	2.23E-05	3.282408488	1.85E-07	6.733711963	TRUE	2.06E-05	1.79E-05	-0.203033378	0.592595854	0.227241391	FALSE	1.25E+00	0.168914795	0.772332309	FALSE
P00338	LDHA_HUMAN	LDHA	S	310	LVKVTLTSEEEARLK	4.48E-07	3.36E-07	4.57E-07	4.89E-07	4.01E-07	4.43E-07	3.11E-07	1.94E-07	4.94E-07	5.16E-07	5.09E-07	5.89E-06	5.35E-07	6.89E-07	5.33E-07	5.59E-07	8.57E-07	7.66E-07	5.38E-06	7.26E-06	6.29E-06	5.49E-06	6.69E-06	7.01E-06	6.56E-07	6.35E-06	3.274880871	7.65E-09	8.116390423	TRUE	4.29E-07	1.32E-06	1.619766693	0.354170614	0.450787476	FALSE	4.81E+00	0.000406774	3.39064631	TRUE
Q8TF42	UBS3B_HUMAN	UBASH3B	S	377	MQPLRVNSQPGPQKR	2.85E-06	1.29E-06	1.70E-06	1.70E-06	7.84E-07	1.54E-06	4.59E-07	6.04E-07	4.75E-07	1.74E-06	6.84E-07	5.86E-07	7.98E-07	1.09E-06	1.08E-06	4.52E-07	9.48E-07	9.23E-07	9.29E-06	7.33E-06	5.87E-06	9.00E-06	8.84E-06	1.08E-05	8.81E-07	8.53E-06	3.274461624	7.66E-07	6.116054054	TRUE	1.64E-06	7.58E-07	-1.115612799	0.027326794	1.563411325	FALSE	1.13E+01	8.4252E-07	6.074419733	TRUE
Q9UBM7	DHCR7_HUMAN	DHCR7	S	14	PNIPKAKSLDGVTND	4.69E-06	7.37E-06	5.11E-06	5.01E-06	5.96E-06	5.51E-06	2.33E-06	5.26E-06	5.27E-06	6.92E-06	4.38E-06	3.27E-06	2.76E-06	2.73E-06	3.34E-06	2.38E-06	1.88E-06	3.18E-06	3.27E-05	3.28E-05	2.37E-05	2.98E-05	1.53E-05	2.28E-05	2.71E-06	2.62E-05	3.272852617	7.96E-06	5.099032191	TRUE	5.61E-06	4.57E-06	-0.29536016	0.209050817	0.679748131	FALSE	5.73E+00	2.04572E-05	4.689153521	TRUE
O95155	UBE4B_HUMAN	UBE4B	S	238	PIAAAARSPDRNLLL	7.49E-06	7.71E-05	6.44E-06	5.43E-06	8.68E-05	3.93E-06	7.17E-06	4.53E-06	7.13E-06	5.09E-06	7.39E-06	5.03E-06	1.02E-05	1.03E-05	7.85E-06	8.44E-06	8.00E-06	7.56E-06	8.17E-05	5.93E-05	6.48E-05	9.49E-05	0.000112531	9.14E-05	8.72E-06	8.41E-05	3.269592179	3.13E-06	5.505003586	TRUE	3.12E-05	6.06E-06	-2.364661481	0.1497694	0.824576911	FALSE	1.39E+01	2.29253E-06	5.639685351	TRUE
Q5VV41	ARHGG_HUMAN	ARHGEF16	S	107	KTPARHQSFGAAVLS	1.21E-05	1.52E-05	9.34E-06	1.38E-05	1.39E-05	1.28E-05	7.79E-06	8.51E-06	1.00E-05	8.93E-06	1.90E-05	1.38E-05	1.41E-06	1.61E-06	1.42E-06	1.67E-06	1.15E-06	7.78E-07	1.35E-05	1.14E-05	1.40E-05	1.35E-05	8.99E-06	1.56E-05	1.34E-06	1.28E-05	3.259858047	2.83E-07	6.547959793	TRUE	1.29E-05	1.13E-05	-0.180252735	0.454775587	0.342202857	FALSE	1.13E+00	0.471864754	0.326182461	FALSE
Q9HCG8	CWC22_HUMAN	CWC22	S	829	KRGERRNSFSENEKH	7.19E-07	8.05E-07	5.70E-07	7.61E-07	3.69E-07	8.18E-07	5.05E-06	4.62E-06	1.13E-05	5.87E-06	5.52E-06	4.18E-06	1.37E-06	1.23E-06	1.15E-06	1.38E-06	1.56E-06	9.63E-07	1.45E-05	1.50E-05	9.87E-06	9.24E-06	1.32E-05	1.11E-05	1.28E-06	1.22E-05	3.252403039	7.31E-07	6.136000094	TRUE	6.74E-07	6.09E-06	3.176136231	0.000502971	3.298457332	FALSE	2.00E+00	0.001971866	2.705122641	TRUE
Q14498	RBM39_HUMAN	RBM39	S	341	SASSFLDSDELERTG	1.46E-06	1.07E-06	1.64E-05	1.25E-06	1.41E-06	1.25E-05	1.12E-06	1.46E-06	1.34E-06	1.46E-06	8.19E-06	1.30E-06	2.95E-06	2.54E-06	2.62E-06	1.54E-06	2.17E-06	2.50E-06	2.27E-05	2.85E-05	1.48E-05	2.11E-05	1.70E-05	3.21E-05	2.39E-06	2.27E-05	3.248893858	2.11E-05	4.676343287	TRUE	5.69E-06	2.48E-06	-1.198582678	0.316708033	0.499340921	FALSE	9.15E+00	4.26463E-05	4.370118343	TRUE
Q8IVF2	AHNK2_HUMAN	AHNAK2	S	1997	MPKFKMPSFGVSAPG	1.09E-06	6.57E-07	1.20E-06	7.38E-07	2.25E-05	2.69E-05	8.65E-07	1.05E-06	1.19E-06	7.67E-07	2.67E-05	1.20E-05	1.24E-06	4.70E-06	2.03E-06	2.47E-06	5.12E-06	1.80E-06	2.33E-05	1.81E-05	2.72E-05	3.11E-05	4.36E-05	2.10E-05	2.89E-06	2.74E-05	3.242519526	7.45E-05	4.12769398	TRUE	8.84E-06	7.10E-06	-0.317104616	0.797962887	0.098017307	FALSE	3.86E+00	0.005257096	2.279254074	FALSE
Q9BTL3	RAMAC_HUMAN	RAMAC	S	36	YLKRPPESPPIVEEW	9.36E-07	1.35E-06	1.14E-06	1.24E-06	1.33E-06	1.41E-06	1.17E-06	1.19E-06	7.40E-07	1.38E-06	1.09E-06	1.42E-06	1.65E-06	3.06E-06	1.43E-06	3.02E-06	2.89E-06	1.91E-06	1.54E-05	2.16E-05	2.17E-05	3.22E-05	2.18E-05	1.92E-05	2.33E-06	2.20E-05	3.240612914	6.67E-06	5.175989783	TRUE	1.23E-06	1.16E-06	-0.084321305	0.5802948	0.236351321	FALSE	1.90E+01	3.64156E-06	5.438712748	TRUE
Q15139	KPCD1_HUMAN	PRKD1	S	249	GREKRSNSQSYIGRP	4.49E-06	5.27E-06	4.75E-06	3.36E-06	4.43E-06	5.09E-06	5.15E-06	4.86E-06	0.000199698	4.68E-06	4.64E-06	4.30E-06	2.48E-05	1.51E-05	2.50E-05	2.10E-05	5.61E-06	2.13E-05	0.00021041	0.000233992	0.000159819	0.0001704	0.000144737	0.000145802	1.88E-05	0.000177526	3.238142591	1.11E-06	5.954702865	TRUE	4.56E-06	3.72E-05	3.027445852	0.338648189	0.470251242	FALSE	4.77E+00	0.002857354	2.544036026	FALSE
Q9UKL3	C8AP2_HUMAN	CASP8AP2	S	875	AKVLRNESPPQVPVY	2.04E-05	2.64E-05	4.49E-05	6.74E-05	1.73E-05	1.66E-05	2.92E-05	3.28E-05	4.68E-05	4.90E-05	2.23E-05	1.31E-05	2.90E-06	2.98E-06	3.04E-06	2.04E-06	1.55E-06	1.29E-06	2.09E-05	1.78E-05	2.18E-05	1.87E-05	2.33E-05	2.74E-05	2.30E-06	2.17E-05	3.236091237	1.10E-07	6.956922563	TRUE	3.22E-05	3.22E-05	0.001368275	0.997627591	0.001031548	FALSE	6.74E-01	0.101601573	0.993099567	FALSE
Q99973	TEP1_HUMAN	TEP1	S	397	HPRRPPRSPGMEPPF	6.86E-07	6.81E-07	3.96E-07	4.72E-07	4.55E-07	5.48E-07	6.35E-07	4.96E-07	5.98E-07	4.17E-07	5.82E-07	5.00E-07	1.07E-06	1.04E-06	6.94E-07	1.18E-06	1.44E-06	1.45E-06	8.59E-06	1.19E-05	1.10E-05	1.15E-05	1.10E-05	1.02E-05	1.15E-06	1.07E-05	3.221559608	2.93E-09	8.533762932	TRUE	5.40E-07	5.38E-07	-0.004677519	0.977221299	0.010007076	FALSE	1.99E+01	1.30572E-09	8.884148644	TRUE
P98175	RBM10_HUMAN	RBM10	S	736	VAAYSGESDSEEEQE	3.14E-06	4.56E-06	4.17E-06	4.78E-06	4.05E-06	5.94E-06	4.59E-06	5.90E-06	2.48E-06	5.38E-06	2.34E-06	1.40E-06	7.07E-06	7.19E-06	6.72E-06	9.75E-06	6.02E-06	7.61E-06	5.59E-05	7.21E-05	6.85E-05	4.69E-05	7.32E-05	9.25E-05	7.39E-06	6.82E-05	3.204518048	2.69E-06	5.570823589	TRUE	4.44E-06	3.68E-06	-0.270464365	0.38990289	0.409043546	FALSE	1.85E+01	1.61722E-06	5.791230676	TRUE
Q9P278	FNIP2_HUMAN	FNIP2	S	667	DGSSRLPSCEVLGAG	6.22E-07	6.76E-07	4.79E-07	5.54E-07	6.88E-07	6.60E-07	3.76E-07	4.82E-07	6.00E-07	6.07E-07	4.80E-07	5.09E-07	7.12E-07	7.87E-07	7.06E-07	6.95E-07	8.19E-07	6.98E-07	6.79E-06	5.75E-06	1.06E-05	5.57E-06	5.18E-06	6.60E-06	7.36E-07	6.75E-06	3.197812119	2.35E-05	4.629144797	TRUE	6.13E-07	5.09E-07	-0.268440479	0.057357176	1.241412242	FALSE	1.33E+01	1.6588E-05	4.780207154	TRUE
Q9BXP5	SRRT_HUMAN	SRRT	S	74	SPPRHELSPPQKRMR	2.66E-06	2.65E-07	3.15E-07	2.85E-07	2.22E-07	2.79E-07	2.78E-07	2.97E-07	1.70E-07	2.23E-07	2.22E-07	2.96E-07	4.71E-07	5.64E-07	7.44E-07	8.45E-07	3.35E-07	4.06E-07	5.21E-06	5.12E-06	5.06E-06	5.08E-06	5.25E-06	5.10E-06	5.61E-07	5.14E-06	3.194610472	1.56E-13	12.80704913	TRUE	6.71E-07	2.48E-07	-1.435827355	0.313481553	0.50378801	FALSE	2.07E+01	1.67639E-17	16.77562496	TRUE
Q8IVF5	TIAM2_HUMAN	TIAM2	S	1057	KMEQTFRSAEQITAL	6.97E-07	8.30E-07	7.44E-07	4.89E-07	5.30E-07	7.11E-07	7.69E-07	7.61E-07	6.40E-07	6.59E-07	5.42E-06	7.54E-07	3.63E-06	3.97E-06	8.66E-07	3.23E-06	1.79E-06	3.75E-06	3.16E-05	2.10E-05	2.61E-05	2.29E-05	2.42E-05	3.20E-05	2.87E-06	2.63E-05	3.193719126	2.67E-07	6.573995112	TRUE	6.67E-07	1.50E-06	1.169422271	0.3138523	0.503274685	FALSE	1.75E+01	2.4224E-07	6.615754208	TRUE
P07741	APT_HUMAN	APRT	S	66	DYIAGLDSRGFLFGP	1.03E-06	9.01E-07	1.04E-06	1.02E-06	1.03E-06	9.88E-07	8.05E-07	9.85E-07	7.65E-07	1.05E-06	1.04E-06	9.04E-07	1.81E-06	1.83E-06	1.68E-06	1.06E-06	1.58E-06	1.96E-06	1.33E-05	1.66E-05	1.43E-05	1.79E-05	1.38E-05	1.46E-05	1.65E-06	1.51E-05	3.191572129	4.96E-09	8.304386398	TRUE	1.00E-06	9.23E-07	-0.116697693	0.173160806	0.761550402	FALSE	1.64E+01	2.89174E-09	8.538841153	TRUE
Q86VZ4	LRP11_HUMAN	LRP11	S	212	EKDAPPLSKAGQDVV	1.22E-06	1.21E-06	8.91E-07	9.28E-07	1.07E-06	4.78E-07	1.68E-05	9.02E-06	1.38E-05	1.47E-05	6.52E-06	1.70E-05	4.59E-07	3.99E-07	3.53E-07	3.94E-07	3.38E-07	4.06E-07	3.71E-07	2.62E-07	3.80E-07	4.32E-07	3.07E-07	1.97E-05	3.91E-07	3.58E-06	3.191561792	0.346783618	0.459941426	FALSE	9.66E-07	1.30E-05	3.748457021	4.51E-05	4.346084402	TRUE	2.75E-01	0.028298046	1.548243547	FALSE
Q13625	ASPP2_HUMAN	TP53BP2	S	714	SNPYRNQSDADLEAL	6.04E-07	4.48E-07	5.32E-07	3.49E-07	4.12E-07	6.11E-07	3.33E-07	6.63E-07	3.88E-07	5.66E-07	6.39E-07	3.50E-07	1.35E-06	1.50E-06	1.43E-06	6.66E-07	1.45E-06	1.68E-06	1.45E-05	9.39E-06	1.41E-05	1.41E-05	1.26E-05	8.97E-06	1.35E-06	1.23E-05	3.18846159	8.41E-07	6.075377195	TRUE	4.93E-07	4.90E-07	-0.00828516	0.970805819	0.012867629	FALSE	2.51E+01	4.07816E-07	6.389536057	TRUE
Q14181	DPOA2_HUMAN	POLA2	S	141	KRSVSTRSPHQLLSP	2.72E-06	2.22E-06	2.46E-06	2.46E-06	2.49E-06	1.91E-06	2.16E-06	1.92E-06	2.02E-06	2.54E-06	2.31E-06	1.97E-06	2.74E-06	3.79E-06	4.84E-06	4.15E-06	4.44E-06	4.95E-06	2.27E-05	1.53E-05	2.59E-05	3.60E-05	7.81E-05	4.86E-05	4.15E-06	3.78E-05	3.185355861	0.00488796	2.310872336	FALSE	2.38E-06	2.15E-06	-0.142694292	0.164528485	0.783758902	FALSE	1.76E+01	0.003424862	2.465356935	FALSE
Q9Y4F5	C170B_HUMAN	CEP170B	S	673	ASLADSYSDPGLTED	3.18E-06	3.41E-06	7.25E-05	2.82E-06	3.58E-06	3.94E-06	3.47E-06	3.10E-06	3.18E-06	3.62E-06	0.000105193	3.18E-06	1.08E-05	1.11E-05	3.97E-06	1.09E-05	7.95E-06	8.58E-06	6.45E-05	8.21E-05	6.74E-05	9.22E-05	0.00011711	5.94E-05	8.88E-06	8.04E-05	3.17886801	1.16E-05	4.934158199	TRUE	1.49E-05	2.03E-05	0.444878187	0.798353603	0.09780471	FALSE	3.96E+00	0.010485091	1.979427802	FALSE
Q96AD5	PLPL2_HUMAN	PNPLA2	S	404	VELRRVQSLPSVPLS	4.01E-05	4.42E-05	6.39E-05	1.71E-05	3.60E-05	3.28E-05	6.69E-05	6.85E-05	7.90E-05	5.10E-05	0.000113695	9.99E-05	4.70E-05	3.50E-05	4.33E-05	7.05E-05	4.27E-05	4.92E-05	0.000435163	0.000474379	0.000643811	0.000496718	0.000486307	6.30E-05	4.80E-05	0.000433232	3.17498379	0.000689237	3.161631202	TRUE	3.90E-05	7.98E-05	1.032721363	0.004857367	2.313599088	FALSE	5.43E+00	0.001314094	2.881373542	TRUE
Q9BY89	K1671_HUMAN	KIAA1671	T	600	APCPSDVTPEDDRSF	2.96E-06	1.24E-06	1.72E-06	2.27E-06	2.85E-06	2.95E-06	1.59E-06	1.84E-06	3.01E-06	2.31E-06	2.46E-06	2.45E-06	9.29E-06	6.78E-06	9.75E-06	6.22E-06	3.08E-06	8.67E-06	5.06E-05	8.06E-05	7.50E-05	6.62E-05	5.31E-05	6.99E-05	7.30E-06	6.59E-05	3.174698946	3.44E-07	6.463615204	TRUE	2.33E-06	2.28E-06	-0.034036189	0.882667018	0.054203101	FALSE	2.89E+01	1.33227E-07	6.875406736	TRUE
Q66K14	TBC9B_HUMAN	TBC1D9B	S	1241	ERQFSTASDHEQPGV	1.98E-06	1.20E-06	1.47E-06	1.48E-06	1.89E-06	1.93E-06	1.52E-06	1.95E-06	1.91E-06	9.96E-07	1.56E-05	2.07E-06	4.51E-06	5.50E-06	4.09E-06	4.98E-06	4.44E-06	2.09E-06	3.48E-05	6.31E-05	3.32E-05	3.64E-05	4.87E-05	1.50E-05	4.27E-06	3.85E-05	3.174289129	0.000419863	3.37689218	TRUE	1.66E-06	4.00E-06	1.269755888	0.336867729	0.472540591	FALSE	9.63E+00	0.00059347	3.226600915	TRUE
Q9Y3P9	RBGP1_HUMAN	RABGAP1	S	56	LKIVGNGSEQQLQKE	9.61E-07	1.61E-06	1.54E-06	1.16E-06	1.62E-06	1.45E-06	1.69E-06	1.04E-06	1.54E-06	8.79E-07	1.66E-06	1.27E-06	3.29E-06	6.16E-06	1.87E-06	6.53E-06	6.64E-06	3.15E-06	5.67E-05	3.50E-05	3.88E-05	4.02E-05	3.43E-05	4.40E-05	4.61E-06	4.15E-05	3.171364934	9.16E-07	6.037987796	TRUE	1.39E-06	1.35E-06	-0.046099091	0.809113766	0.09199041	FALSE	3.07E+01	3.13304E-07	6.504034599	TRUE
Q9P246	STIM2_HUMAN	STIM2	S	661	VGLTETKSMIFSPAS	1.93E-05	1.50E-05	1.36E-05	1.45E-05	1.74E-05	1.87E-05	8.71E-06	1.54E-05	1.34E-05	1.58E-05	2.70E-05	2.41E-05	1.89E-05	2.41E-05	2.41E-05	2.66E-05	2.26E-05	2.40E-05	0.000110392	0.000143414	0.000217656	0.000232708	0.00017433	0.00038439	2.34E-05	0.000210481	3.170770946	0.00078594	3.104610545	TRUE	1.64E-05	1.74E-05	0.083713833	0.746976611	0.126692996	FALSE	1.21E+01	0.00063624	3.196379222	TRUE
P35579	MYH9_HUMAN	MYH9	S	1122	ELQEDLESERASRNK	3.62E-07	4.27E-07	3.04E-07	4.94E-07	4.93E-07	4.85E-07	4.82E-07	2.80E-06	3.95E-07	4.07E-07	4.32E-07	3.99E-07	6.47E-07	4.94E-07	5.47E-07	7.14E-07	6.75E-07	7.90E-07	3.96E-06	5.50E-06	5.20E-06	7.89E-06	6.44E-06	5.83E-06	6.44E-07	5.80E-06	3.170504887	2.35E-06	5.628625409	TRUE	4.27E-07	8.19E-07	0.93749163	0.348048175	0.458360639	FALSE	7.08E+00	2.11609E-05	4.674466347	TRUE
Q9UBC2	EP15R_HUMAN	EPS15L1	S	593	VSLAERGSFGAMDDP	5.20E-07	7.49E-07	5.73E-07	7.48E-07	5.37E-07	7.96E-07	7.38E-07	6.03E-07	6.66E-07	6.73E-07	8.11E-07	6.59E-07	1.31E-06	1.21E-06	1.11E-06	1.01E-06	1.23E-06	8.46E-07	7.02E-06	1.27E-05	6.68E-06	1.23E-05	1.01E-05	1.16E-05	1.12E-06	1.00E-05	3.166464541	8.75E-06	5.058197308	TRUE	6.54E-07	6.92E-07	0.080369983	0.535799928	0.270997349	FALSE	1.45E+01	5.76419E-06	5.239261706	TRUE
Q9H246	CA021_HUMAN	C1orf21	S	95	ANMHISESQQEFFRM	2.01E-05	4.27E-06	0.000119389	3.61E-06	3.94E-06	3.20E-06	4.37E-06	3.10E-06	3.73E-06	6.67E-05	3.94E-06	0.000195078	3.18E-05	2.28E-05	4.45E-06	2.77E-05	3.45E-05	2.96E-05	0.000235072	0.000195843	0.000271113	0.000260641	0.000177582	0.000202011	2.51E-05	0.00022371	3.154165473	2.16E-07	6.665206088	TRUE	2.57E-05	4.62E-05	0.841869714	0.590987091	0.228422006	FALSE	4.84E+00	0.000489864	3.309924182	TRUE
O95297	MPZL1_HUMAN	MPZL1	S	221	QAPRKSPSDTEGLVK	5.77E-06	5.62E-06	8.47E-06	6.74E-06	7.44E-06	8.31E-06	4.97E-06	5.58E-06	5.61E-06	8.15E-06	6.76E-06	5.15E-06	9.72E-06	1.21E-05	1.27E-05	8.51E-06	1.02E-05	1.20E-05	0.000102792	0.000148403	9.44E-05	6.64E-05	8.27E-05	8.46E-05	1.09E-05	9.65E-05	3.14820524	2.24E-05	4.649424427	TRUE	7.06E-06	6.04E-06	-0.225725109	0.176510399	0.753229703	FALSE	1.60E+01	1.38151E-05	4.859645886	TRUE
P06748	NPM_HUMAN	NPM1	S	260	ASIEKGGSLPKVEAK	8.52E-07	7.45E-07	6.85E-07	6.39E-07	8.83E-07	8.76E-07	8.93E-07	8.73E-07	9.67E-07	7.43E-07	7.19E-07	5.23E-07	3.64E-06	5.77E-06	1.02E-06	5.79E-06	4.97E-06	6.11E-06	1.84E-05	5.35E-05	3.64E-05	6.25E-05	3.21E-05	3.79E-05	4.55E-06	4.01E-05	3.140563477	0.000261012	3.583339341	TRUE	7.80E-07	7.87E-07	0.012400098	0.932924536	0.030153485	FALSE	5.10E+01	0.00011079	3.955499497	TRUE
Q6P3S1	DEN1B_HUMAN	DENND1B	S	596	KSLDFFRSMDDIDYK	1.80E-06	1.85E-06	1.59E-06	1.32E-06	1.56E-06	1.78E-06	1.60E-05	3.15E-05	1.37E-06	1.47E-06	1.86E-06	1.30E-06	2.72E-06	1.95E-06	3.68E-06	2.24E-06	3.10E-06	2.55E-06	2.22E-05	2.29E-05	2.00E-05	2.90E-05	2.22E-05	2.60E-05	2.71E-06	2.37E-05	3.132593702	2.44E-08	7.611825784	TRUE	1.65E-06	8.92E-06	2.433129943	0.184795001	0.733309781	FALSE	2.66E+00	0.01849607	1.732920544	FALSE
P35270	SPRE_HUMAN	SPR	S	103	LLINNAGSLGDVSKG	4.28E-07	8.82E-07	8.81E-07	1.03E-06	9.41E-07	8.10E-06	9.48E-07	1.03E-06	1.18E-05	1.00E-06	5.31E-07	1.63E-05	1.08E-06	2.40E-06	2.11E-06	4.05E-06	1.95E-06	4.02E-06	2.25E-05	2.26E-05	2.32E-05	2.16E-05	2.35E-05	2.32E-05	2.60E-06	2.28E-05	3.129111732	7.20E-12	11.14264767	TRUE	2.04E-06	5.27E-06	1.365697714	0.321167702	0.493268135	FALSE	4.33E+00	0.000110415	3.95697152	TRUE
Q8IWW6	RHG12_HUMAN	ARHGAP12	S	240	PNQGRPDSPVYANLQ	1.50E-06	1.29E-06	1.59E-06	1.58E-06	1.50E-06	1.50E-06	1.03E-06	1.01E-06	2.41E-05	1.27E-06	1.12E-06	1.41E-06	3.34E-06	4.04E-06	4.05E-06	2.03E-06	1.60E-06	3.47E-06	2.36E-05	3.01E-05	3.83E-05	2.13E-05	2.88E-05	1.88E-05	3.09E-06	2.68E-05	3.117653789	1.06E-05	4.976705432	TRUE	1.49E-06	5.00E-06	1.741533106	0.381626882	0.418361041	FALSE	5.36E+00	0.001056244	2.976235722	TRUE
Q86W50	MET16_HUMAN	METTL16	S	329	KELSLKASPLRSETA	2.71E-06	3.06E-06	3.25E-06	1.91E-06	5.80E-06	1.79E-06	9.93E-06	7.89E-06	1.15E-05	1.09E-05	1.03E-05	7.33E-06	1.65E-06	1.48E-06	1.12E-06	5.55E-07	1.29E-06	1.60E-06	1.14E-05	9.68E-06	8.58E-06	1.07E-05	1.20E-05	1.45E-05	1.28E-06	1.11E-05	3.117188588	3.86E-07	6.413447323	TRUE	3.09E-06	9.65E-06	1.644255152	2.78E-05	4.55627812	TRUE	1.15E+00	0.194266458	0.711602179	FALSE
P00519	ABL1_HUMAN	ABL1	S	718	KRFLRSCSASCVPHG	4.48E-07	5.15E-07	5.38E-07	4.68E-07	1.27E-05	5.92E-07	5.46E-07	5.93E-07	3.01E-07	4.16E-07	5.61E-07	3.35E-07	7.17E-07	1.51E-06	8.40E-07	1.49E-06	6.52E-07	1.23E-06	9.68E-06	7.50E-06	7.96E-06	9.66E-06	1.14E-05	9.39E-06	1.07E-06	9.26E-06	3.110752923	7.48E-08	7.126330328	TRUE	2.54E-06	4.59E-07	-2.467408882	0.329078885	0.482699983	FALSE	2.02E+01	2.69897E-08	7.568801631	TRUE
Q12802	AKP13_HUMAN	AKAP13	S	1932	FLSHSTDSLNKISKV	2.51E-05	1.93E-05	8.53E-06	1.77E-05	2.01E-05	1.38E-05	3.26E-05	1.22E-05	1.99E-05	2.42E-05	2.27E-05	9.81E-06	1.60E-06	3.43E-06	2.09E-06	2.17E-06	3.15E-06	3.00E-06	2.07E-05	2.61E-05	2.11E-05	2.26E-05	1.99E-05	2.24E-05	2.57E-06	2.21E-05	3.105476567	1.66E-09	8.77881631	TRUE	1.74E-05	2.02E-05	0.218544164	0.505634233	0.296163531	FALSE	1.09E+00	0.601705059	0.220616337	FALSE
Q9UPN3	MACF1_HUMAN	MACF1	S	6967	SRSGGRKSLSQPTPP	1.74E-05	2.20E-05	0.000595858	1.89E-05	1.60E-05	1.78E-05	1.25E-05	1.16E-05	1.30E-05	1.93E-05	1.67E-05	1.41E-05	2.33E-05	6.63E-05	4.00E-05	2.28E-05	5.99E-05	6.23E-05	0.000333094	0.000498742	0.000353975	0.000457227	0.000375774	0.000340168	4.58E-05	0.000393163	3.102991402	3.10E-07	6.508565864	TRUE	0.000114654	1.45E-05	-2.978418264	0.322811276	0.491051304	FALSE	2.71E+01	9.48485E-08	7.022969398	TRUE
Q8WVT3	TPC12_HUMAN	TRAPPC12	S	184	PQMVKSPSFGGASEA	2.05E-05	2.98E-05	1.63E-05	2.95E-05	1.68E-05	3.15E-05	2.87E-05	2.99E-05	2.73E-05	2.00E-05	2.24E-05	2.75E-05	4.91E-05	5.25E-05	3.70E-05	5.21E-05	3.27E-05	3.21E-05	0.000356608	0.00045513	0.000271374	0.000276119	0.000368636	0.000459156	4.26E-05	0.000364504	3.097361782	2.46E-06	5.609242829	TRUE	2.41E-05	2.60E-05	0.109563813	0.572266559	0.242401632	FALSE	1.40E+01	1.4722E-06	5.832034113	TRUE
Q92963	RIT1_HUMAN	RIT1	S	157	LALAREFSCPFFETS	1.13E-06	9.17E-07	1.10E-06	1.27E-06	9.51E-07	1.12E-06	1.26E-06	1.07E-06	9.35E-07	1.14E-06	1.22E-06	9.95E-07	2.07E-06	2.05E-06	1.74E-06	1.55E-06	1.33E-06	1.63E-06	1.05E-05	1.52E-05	1.91E-05	1.97E-05	1.45E-05	9.47E-06	1.73E-06	1.47E-05	3.092559702	1.93E-05	4.715323875	TRUE	1.08E-06	1.10E-06	0.029730287	0.766349048	0.115573378	FALSE	1.34E+01	1.33098E-05	4.875827459	TRUE
Q00587	BORG5_HUMAN	CDC42EP1	S	183	DRDGSFPSEPGLRRS	1.87E-06	1.09E-05	1.35E-06	1.49E-06	6.14E-06	1.60E-06	1.14E-06	1.57E-06	1.78E-06	1.23E-06	1.88E-06	8.75E-06	6.23E-06	3.67E-06	5.41E-06	2.16E-05	6.75E-06	1.91E-06	5.70E-05	3.27E-05	7.73E-05	5.17E-05	6.96E-05	9.91E-05	7.60E-06	6.46E-05	3.08668434	0.000166501	3.778582481	TRUE	3.89E-06	2.73E-06	-0.513448857	0.572510041	0.242216892	FALSE	2.37E+01	6.35427E-05	4.196934574	TRUE
P0ABB6	ATPB_ECO57	atpD	S	471	GSGGSGGSMDYKDDD	2.28E-06	2.15E-06	3.27E-06	2.76E-06	2.91E-06	3.31E-06	3.58E-06	2.78E-06	3.17E-06	1.59E-06	3.44E-06	3.41E-06	9.36E-06	9.72E-06	7.14E-06	7.97E-06	9.50E-06	3.58E-06	8.64E-05	7.54E-05	5.86E-05	5.04E-05	7.43E-05	5.56E-05	7.88E-06	6.68E-05	3.083911299	1.34E-06	5.872540314	TRUE	2.78E-06	3.00E-06	0.107158047	0.567859478	0.245759121	FALSE	2.23E+01	5.7265E-07	6.242110373	TRUE
O95757	HS74L_HUMAN	HSPA4L	S	74	FKKLHGRSFDDPIVQ	9.56E-06	8.55E-06	1.03E-05	9.05E-06	6.82E-06	6.88E-06	1.35E-05	2.53E-05	1.27E-05	1.94E-05	2.40E-05	2.25E-05	9.37E-07	1.32E-06	1.30E-06	1.38E-06	5.53E-07	1.20E-06	9.45E-06	7.60E-06	1.03E-05	1.17E-05	7.11E-06	1.04E-05	1.12E-06	9.44E-06	3.080227265	5.21E-07	6.282955788	TRUE	8.52E-06	1.96E-05	1.20002304	0.000648971	3.187774464	FALSE	4.82E-01	0.001374747	2.86177733	TRUE
Q86V48	LUZP1_HUMAN	LUZP1	S	905	TIRWKSHSAPSEVGF	2.40E-05	9.41E-08	1.47E-07	1.56E-07	7.64E-08	1.63E-07	1.44E-07	2.72E-05	1.10E-07	1.62E-07	1.24E-05	1.14E-07	1.36E-06	2.11E-06	4.16E-06	4.27E-06	1.68E-07	4.21E-06	2.29E-05	2.37E-05	2.21E-05	2.27E-05	2.23E-05	2.36E-05	2.71E-06	2.29E-05	3.075483235	1.43E-10	9.844498517	TRUE	4.11E-06	6.69E-06	0.703905458	0.678831825	0.168237805	FALSE	3.42E+00	0.005345627	2.272001308	FALSE
Q8TDZ2	MICA1_HUMAN	MICAL1	S	617	AFKSMAHSPGPVSQA	2.98E-06	3.10E-06	0.00011929	2.55E-06	2.92E-06	3.19E-06	1.54E-06	2.33E-06	3.02E-06	2.48E-06	3.02E-06	3.35E-06	3.51E-05	2.78E-05	2.53E-05	4.35E-05	4.56E-05	3.57E-06	0.000243472	0.000240578	0.000311843	0.000232675	0.000249354	0.000245559	3.01E-05	0.000253913	3.075166082	1.21E-08	7.916716308	TRUE	2.23E-05	2.62E-06	-3.090058918	0.333296601	0.477169115	FALSE	9.69E+01	1.17345E-09	8.930535621	TRUE
Q3V6T2	GRDN_HUMAN	CCDC88A	S	1652	YLKRQTRSSPVLQHK	5.58E-06	4.95E-06	4.72E-06	4.09E-06	5.03E-06	3.67E-06	5.65E-06	5.23E-06	6.05E-06	5.03E-06	5.88E-06	4.94E-06	1.88E-05	1.10E-05	6.38E-06	2.10E-05	2.01E-05	8.18E-06	0.000121015	0.000130677	0.000116417	0.000109921	0.000119381	0.000122506	1.42E-05	0.000119986	3.074091733	9.72E-11	10.01234161	TRUE	4.67E-06	5.46E-06	0.225560104	0.041852689	1.378276631	FALSE	2.20E+01	1.9056E-12	11.71996787	TRUE
P22694	KAPCB_HUMAN	PRKACB	T	198	RVKGRTWTLCGTPEY	0.000118087	0.000128187	0.000106587	0.000137936	0.000135196	1.97E-05	0.000140588	0.000121925	8.42E-05	0.000157646	0.000237649	0.000133634	2.53E-05	2.86E-05	2.31E-05	2.26E-05	2.05E-05	2.55E-05	3.70E-05	0.000276749	0.00033372	0.000117175	0.000228213	0.000222788	2.42E-05	0.00020261	3.062983196	0.002365423	2.626091123	TRUE	0.00010761	0.000145946	0.439626303	0.196850127	0.705864302	FALSE	1.39E+00	0.272989747	0.563853663	FALSE
P46821	MAP1B_HUMAN	MAP1B	S	1917	ERTTKSPSDSGYSYE	1.33E-05	1.28E-05	1.35E-05	8.91E-06	1.29E-05	6.93E-06	1.24E-05	1.17E-05	1.21E-05	1.24E-05	9.54E-06	1.24E-05	1.66E-05	1.43E-05	1.77E-05	1.94E-05	1.37E-05	1.68E-05	0.000148401	0.000103263	9.26E-05	0.000114502	0.000150857	0.000211975	1.64E-05	0.000136941	3.058781819	5.08E-05	4.294468491	TRUE	1.14E-05	1.17E-05	0.044334441	0.777034375	0.109559768	FALSE	1.17E+01	3.66981E-05	4.435356982	TRUE
P51114	FXR1_HUMAN	FXR1	S	587	INGPTSASGDDISKL	1.14E-06	1.77E-06	1.24E-06	1.50E-06	1.74E-06	1.50E-06	1.66E-06	1.28E-06	1.73E-06	1.71E-06	1.02E-05	1.77E-05	1.99E-06	4.12E-06	4.39E-06	3.88E-06	4.00E-06	2.85E-06	1.66E-05	1.92E-05	4.34E-05	2.47E-05	2.55E-05	4.75E-05	3.54E-06	2.95E-05	3.057642677	0.000595714	3.224962191	TRUE	1.48E-06	5.71E-06	1.947483798	0.159232183	0.79796915	FALSE	5.17E+00	0.002527061	2.597384227	TRUE
P07900	HS90A_HUMAN	HSP90AA1	S	399	EDLPLNISREMLQQS	1.91E-05	1.29E-05	1.26E-05	2.34E-05	1.50E-05	1.59E-05	8.47E-05	6.61E-05	2.24E-05	2.72E-05	9.08E-06	5.32E-05	8.66E-06	7.51E-06	8.95E-06	8.78E-06	7.19E-06	9.12E-06	5.32E-05	5.90E-05	8.15E-05	7.69E-05	6.98E-05	7.71E-05	8.37E-06	6.96E-05	3.055288761	1.12E-07	6.950279761	TRUE	1.65E-05	4.38E-05	1.408823423	0.045409348	1.342854731	FALSE	1.59E+00	0.069386453	1.158725312	FALSE
P51812	KS6A3_HUMAN	RPS6KA3	S	415	VQQLHRNSIQFTDGY	1.37E-05	3.66E-06	9.66E-06	2.30E-06	3.73E-06	2.24E-06	2.36E-05	4.80E-05	2.51E-06	2.95E-06	2.77E-06	3.24E-06	6.89E-06	3.92E-06	6.17E-06	1.83E-05	6.07E-06	5.67E-06	8.05E-05	4.10E-05	6.79E-05	4.20E-05	7.54E-05	8.28E-05	7.83E-06	6.49E-05	3.052543779	3.10E-05	4.509265259	TRUE	5.88E-06	1.39E-05	1.235357973	0.334794565	0.475221601	FALSE	4.67E+00	0.000823118	3.084538148	TRUE
Q6VMQ6	MCAF1_HUMAN	ATF7IP	S	477	KMESSFGSPSKQESS	7.38E-05	7.15E-05	7.26E-05	7.27E-05	7.31E-05	7.32E-05	9.91E-05	0.000104613	0.000120845	8.73E-05	0.000128869	6.40E-05	4.53E-06	8.24E-06	8.46E-06	1.01E-05	9.34E-06	3.85E-06	5.42E-05	6.17E-05	7.33E-05	5.47E-05	6.72E-05	5.71E-05	7.42E-06	6.14E-05	3.047008754	1.49E-08	7.828154121	TRUE	7.28E-05	0.000100784	0.469065238	0.015250884	1.816704977	FALSE	6.09E-01	0.002866945	2.542580641	FALSE
P31943	HNRH1_HUMAN	HNRNPH1	S	23	RGLPWSCSADEVQRF	3.12E-06	3.94E-06	3.35E-06	3.55E-06	3.57E-06	3.63E-06	4.50E-06	3.84E-06	4.14E-06	2.27E-06	3.03E-06	4.48E-06	1.50E-05	9.54E-06	1.47E-05	1.45E-05	4.57E-06	1.41E-05	0.000105926	8.89E-05	7.92E-05	8.74E-05	0.000108662	0.00012777	1.21E-05	9.96E-05	3.046480904	3.74E-07	6.427196675	TRUE	3.52E-06	3.71E-06	0.07332582	0.639427904	0.194208415	FALSE	2.68E+01	1.23911E-07	6.906891845	TRUE
O60296	TRAK2_HUMAN	TRAK2	S	889	GGLRRNQSLPVIMGS	4.17E-05	3.17E-05	5.37E-05	4.54E-06	7.60E-05	8.09E-05	3.10E-06	1.52E-05	1.99E-05	1.66E-05	4.65E-05	2.88E-05	5.07E-05	1.61E-05	3.99E-05	1.34E-05	4.20E-05	5.99E-06	0.00018541	0.000397504	0.000164206	0.000188387	0.000435921	9.90E-06	2.80E-05	0.000230221	3.038663686	0.011487002	1.939793291	FALSE	4.81E-05	2.17E-05	-1.148895126	0.072077691	1.142199136	FALSE	1.06E+01	0.009619491	2.016847915	FALSE
O60784	TOM1_HUMAN	TOM1	S	355	SVRAGLQSLEASGRL	2.15E-07	2.86E-07	3.09E-07	2.30E-07	1.79E-07	1.59E-07	2.25E-07	2.93E-07	2.77E-07	2.37E-07	3.05E-07	3.15E-07	1.18E-06	1.64E-06	1.70E-06	1.64E-06	3.23E-07	1.57E-06	8.76E-06	4.88E-06	2.80E-06	8.52E-06	1.82E-05	2.26E-05	1.34E-06	1.10E-05	3.03164019	0.012859426	1.890778426	FALSE	2.30E-07	2.75E-07	0.260991818	0.138364171	0.858976356	FALSE	4.00E+01	0.007167899	2.14460812	FALSE
Q96BJ3	AIDA_HUMAN	AIDA	S	162	TLLPRLPSEPGMTLL	1.43E-05	2.71E-05	4.15E-05	1.98E-06	4.07E-05	5.77E-06	3.37E-05	1.56E-05	2.74E-05	4.38E-05	3.82E-05	3.62E-05	2.76E-05	1.78E-05	2.36E-05	1.53E-05	3.18E-05	2.57E-05	0.00025577	0.000294515	0.00013261	0.000219415	0.00023611	1.94E-05	2.36E-05	0.00019297	3.029476277	0.002090208	2.679810514	TRUE	2.19E-05	3.25E-05	0.567226327	0.221690814	0.654252302	FALSE	5.94E+00	0.003011452	2.521224064	FALSE
Q15678	PTN14_HUMAN	PTPN14	S	593	RHKYVSGSSPDLVTR	0.00023382	0.000278419	7.88E-05	0.000844939	0.00054656	0.000373691	0.000245016	0.000266131	0.00039125	0.000325799	0.000222656	0.000259465	2.89E-05	2.87E-05	3.42E-05	1.21E-05	2.68E-05	3.34E-05	0.000239068	0.000224112	0.000259298	0.000188491	0.000210027	0.000218808	2.74E-05	0.0002233	3.02837995	4.03E-09	8.394894212	TRUE	0.000392704	0.000285053	-0.462214558	0.364276502	0.438568842	FALSE	7.83E-01	0.047378079	1.324422552	FALSE
Q02543	RL18A_HUMAN	RPL18A	S	71	CGQVFEKSPLRVKNF	7.53E-07	8.58E-07	1.29E-05	8.02E-07	6.53E-07	5.92E-07	7.82E-07	1.49E-05	1.41E-05	6.30E-07	8.31E-07	7.80E-07	2.51E-06	2.58E-06	8.58E-07	2.37E-06	2.34E-06	1.66E-06	1.37E-05	1.47E-05	1.41E-05	2.62E-05	1.49E-05	1.68E-05	2.05E-06	1.67E-05	3.027768229	2.10E-05	4.677781375	TRUE	2.75E-06	5.33E-06	0.952658974	0.482469099	0.316530497	FALSE	3.13E+00	0.008500697	2.070545465	FALSE
Q9Y6M7	S4A7_HUMAN	SLC4A7	S	242	ADIGKKHSDPHLLER	1.30E-05	5.07E-06	5.58E-06	6.29E-06	5.74E-06	4.88E-06	1.32E-05	1.27E-05	6.40E-06	1.18E-05	1.72E-05	9.81E-06	5.82E-06	4.81E-06	6.20E-06	5.38E-06	1.70E-05	4.03E-06	6.33E-05	8.76E-05	6.33E-05	5.53E-05	4.63E-05	3.67E-05	7.21E-06	5.88E-05	3.026850944	3.92E-05	4.407069282	TRUE	6.76E-06	1.18E-05	0.80741935	0.025739919	1.589392823	FALSE	4.98E+00	7.45925E-05	4.127304704	TRUE
Q6PFW1	VIP1_HUMAN	PPIP5K1	S	987	IRNRKAGSMEVLSET	2.91E-07	3.84E-07	4.29E-07	4.03E-07	2.23E-07	3.52E-07	3.93E-07	3.54E-07	4.74E-07	3.53E-07	3.12E-07	4.25E-07	1.14E-06	8.62E-07	1.30E-06	1.59E-06	1.50E-06	4.83E-07	9.55E-06	9.02E-06	8.55E-06	9.99E-06	8.24E-06	1.04E-05	1.15E-06	9.30E-06	3.018484033	1.25E-09	8.904642505	TRUE	3.47E-07	3.85E-07	0.150294555	0.357101066	0.447208853	FALSE	2.42E+01	1.65094E-10	9.782268246	TRUE
Q99549	MPP8_HUMAN	MPHOSPH8	S	392	TPKGRRLSGEERGLW	1.50E-06	1.82E-06	1.84E-06	1.65E-06	1.59E-06	2.41E-05	1.38E-06	1.91E-06	1.98E-05	1.61E-06	1.95E-06	2.69E-05	1.97E-06	2.67E-06	4.19E-06	3.48E-06	3.46E-06	4.41E-06	2.82E-05	2.73E-05	2.39E-05	2.80E-05	3.21E-05	2.37E-05	3.36E-06	2.72E-05	3.015430646	6.62E-09	8.179377408	TRUE	5.42E-06	8.93E-06	0.719820373	0.57017094	0.243994921	FALSE	3.05E+00	0.003558262	2.448762033	FALSE
Q96LR2	LURA1_HUMAN	LURAP1	S	213	LQGGPPESPEDESAK	1.72E-06	7.30E-07	1.58E-06	1.24E-06	1.60E-06	1.49E-06	1.25E-06	1.54E-06	2.12E-05	1.24E-06	9.94E-07	1.33E-06	3.66E-06	3.85E-06	3.24E-06	2.61E-06	1.75E-06	2.37E-06	2.26E-05	2.67E-05	1.93E-05	2.69E-05	1.97E-05	2.61E-05	2.91E-06	2.36E-05	3.015399007	6.65E-08	7.177413936	TRUE	1.39E-06	4.59E-06	1.719842011	0.358658144	0.445319304	FALSE	5.14E+00	0.00037842	3.422026202	TRUE
P15151	PVR_HUMAN	PVR	S	406	SAVSRENSSSQDPQT	1.91E-06	2.28E-06	2.49E-06	2.11E-06	1.26E-06	1.91E-06	2.39E-06	2.27E-06	2.25E-06	1.67E-06	2.04E-06	2.31E-06	3.60E-06	4.01E-06	2.51E-06	4.31E-06	3.47E-06	4.34E-06	2.98E-05	3.41E-05	2.69E-05	3.61E-05	2.21E-05	3.05E-05	3.71E-06	2.99E-05	3.012831305	1.72E-07	6.763791177	TRUE	2.00E-06	2.15E-06	0.110974911	0.450309128	0.346489249	FALSE	1.39E+01	9.49922E-08	7.022312051	TRUE
P22059	OSBP1_HUMAN	OSBP	S	240	TALQRSLSELESLKL	0.000135746	5.11E-05	4.52E-05	5.52E-05	3.05E-05	4.72E-05	0.000148926	0.000125363	6.25E-05	0.000137062	0.000107307	6.85E-05	4.07E-05	4.56E-05	4.26E-05	5.69E-05	3.59E-05	2.63E-05	0.000128928	0.000312462	0.000167407	0.000445201	0.000584318	0.000360221	4.13E-05	0.000333089	3.010921849	0.001902019	2.720785168	TRUE	6.08E-05	0.00010828	0.832157747	0.049503276	1.30536606	FALSE	3.08E+00	0.010264868	1.988646632	FALSE
Q9H3H3	CK068_HUMAN	C11orf68	S	53	EELEEEGSPGGREDG	2.07E-07	1.57E-07	1.20E-06	2.05E-07	2.23E-07	2.32E-07	1.59E-07	4.96E-06	2.06E-07	2.16E-07	1.56E-07	1.93E-07	5.39E-07	3.83E-07	2.36E-07	3.13E-07	5.01E-07	3.51E-07	2.75E-06	1.35E-06	2.73E-06	1.72E-06	2.73E-06	7.37E-06	3.87E-07	3.11E-06	3.006559574	0.011915646	1.923882413	FALSE	3.71E-07	9.82E-07	1.404592	0.469759854	0.328124101	FALSE	3.17E+00	0.104600587	0.980465878	FALSE
P47712	PA24A_HUMAN	PLA2G4A	S	727	RQNPSRCSVSLSNVE	4.51E-07	4.76E-07	5.16E-07	3.01E-07	3.42E-07	4.88E-07	3.25E-07	5.09E-07	4.22E-07	5.38E-07	4.07E-07	4.40E-07	5.39E-07	1.81E-06	1.95E-06	8.93E-07	1.24E-06	1.85E-06	7.91E-06	7.17E-06	1.25E-05	1.01E-05	1.74E-05	1.13E-05	1.38E-06	1.11E-05	3.004003428	8.57E-05	4.067034397	TRUE	4.29E-07	4.40E-07	0.038216614	0.811940678	0.0904757	FALSE	2.52E+01	3.54575E-05	4.450291641	TRUE
P09543	CN37_HUMAN	CNP	S	170	EKNQWQLSADDLKKL	2.96E-05	2.47E-05	2.64E-05	3.18E-05	4.31E-05	1.22E-05	1.03E-05	5.58E-05	4.15E-05	5.17E-05	1.65E-05	3.12E-05	6.00E-05	4.47E-05	5.92E-05	8.09E-06	4.53E-05	3.74E-05	0.000314546	0.000272083	0.000357849	0.000335615	0.000224372	0.000527968	4.24E-05	0.000338739	2.996385537	4.45E-05	4.35175674	TRUE	2.80E-05	3.45E-05	0.302224974	0.466528171	0.331122127	FALSE	9.82E+00	3.53605E-05	4.451481258	TRUE
Q5SW79	CE170_HUMAN	CEP170	S	630	MTVRSTGSATSLASQ	1.15E-05	1.03E-05	8.64E-05	5.23E-06	9.58E-06	6.61E-06	9.73E-06	8.83E-05	1.05E-05	7.57E-06	1.10E-05	9.72E-06	1.73E-05	1.38E-05	2.35E-05	2.07E-05	1.22E-05	2.29E-05	0.000136261	0.000139894	0.000160183	0.000143705	0.000153028	0.000139395	1.84E-05	0.000145411	2.981210415	4.13E-11	10.38452872	TRUE	2.16E-05	2.28E-05	0.077637708	0.949680162	0.022422634	FALSE	6.38E+00	4.19343E-06	5.377430162	TRUE
Q8N1G0	ZN687_HUMAN	ZNF687	S	1191	SDPDGGDSPLPASGG	8.74E-07	1.27E-06	9.00E-07	9.06E-07	1.36E-06	1.42E-06	1.22E-06	9.43E-07	1.29E-06	1.22E-06	1.33E-06	6.38E-07	3.04E-06	2.68E-06	2.90E-06	2.58E-06	2.64E-06	1.44E-06	1.72E-05	9.02E-06	2.77E-05	1.62E-05	1.34E-05	3.71E-05	2.55E-06	2.01E-05	2.9810397	0.002002934	2.698333434	TRUE	1.12E-06	1.11E-06	-0.017323717	0.930878706	0.031106904	FALSE	1.81E+01	0.00117138	2.931302082	TRUE
Q9Y696	CLIC4_HUMAN	CLIC4	S	167	PDEIDENSMEDIKFS	4.75E-07	4.77E-07	4.20E-07	4.95E-07	4.56E-07	4.86E-07	4.39E-07	4.75E-07	4.26E-07	3.38E-07	5.07E-07	3.58E-07	1.29E-06	9.41E-07	9.72E-07	5.11E-07	1.15E-06	8.84E-07	7.48E-06	7.65E-06	7.05E-06	7.18E-06	8.13E-06	7.81E-06	9.57E-07	7.55E-06	2.979821585	1.32E-11	10.87885209	TRUE	4.68E-07	4.24E-07	-0.144541995	0.153398278	0.814179515	FALSE	1.78E+01	1.13343E-12	11.94560685	TRUE
Q92845	KIFA3_HUMAN	KIFAP3	S	60	QKIIRLKSLNANTDI	2.87E-06	4.12E-06	4.41E-06	4.24E-06	4.29E-06	4.21E-06	5.84E-06	6.45E-06	5.94E-06	6.75E-06	4.67E-06	7.67E-06	3.55E-06	4.24E-06	4.92E-06	4.37E-06	3.50E-06	4.87E-06	1.22E-05	1.45E-05	6.71E-05	4.79E-05	3.03E-05	2.82E-05	4.24E-06	3.34E-05	2.976299824	0.006627206	2.178669515	FALSE	4.02E-06	6.22E-06	0.628615494	0.000915963	3.038122016	FALSE	5.37E+00	0.009917223	2.00360993	FALSE
Q641Q2	WAC2A_HUMAN	WASHC2A	S	333	KKERRTPSDDEEDNL	1.39E-05	1.32E-05	1.34E-05	1.42E-05	0.00012244	1.20E-05	1.12E-05	1.18E-05	7.39E-06	0.000139838	0.000200517	1.42E-05	3.53E-05	3.79E-05	3.90E-05	1.42E-05	4.65E-05	3.68E-05	0.000245245	0.000199814	0.000374492	0.000237235	0.000327214	0.000265661	3.50E-05	0.000274943	2.975751069	4.08E-06	5.389137763	TRUE	3.15E-05	6.42E-05	1.026527146	0.421199627	0.375512022	FALSE	4.28E+00	0.000654177	3.184304541	TRUE
Q96PC5	MIA2_HUMAN	MIA2	S	747	EKLNRSNSELEDEIL	3.15E-05	3.08E-05	2.96E-05	3.39E-05	2.15E-05	3.36E-05	2.75E-05	3.61E-05	2.87E-05	3.39E-05	3.49E-05	3.45E-05	7.57E-05	3.65E-05	5.88E-05	5.89E-05	4.96E-05	5.05E-05	0.000379195	0.000442117	0.000268661	0.00055748	0.000545284	0.000388196	5.50E-05	0.000430156	2.96744061	8.28E-06	5.082078598	TRUE	3.02E-05	3.26E-05	0.113788643	0.319828187	0.495083264	FALSE	1.32E+01	4.6616E-06	5.331465012	TRUE
P42566	EPS15_HUMAN	EPS15	S	796	RSINKLDSPDPFKLN	8.66E-07	1.16E-06	9.37E-07	1.12E-06	6.96E-07	7.63E-07	9.58E-07	7.86E-07	9.15E-07	9.31E-07	9.37E-07	5.37E-07	1.16E-06	2.36E-06	2.60E-06	1.20E-06	2.30E-06	2.37E-06	1.53E-05	1.51E-05	1.90E-05	1.31E-05	1.56E-05	1.54E-05	2.00E-06	1.56E-05	2.962257614	1.53E-08	7.814773024	TRUE	9.23E-07	8.44E-07	-0.128585166	0.453152977	0.343755163	FALSE	1.85E+01	3.80345E-09	8.419822505	TRUE
Q8IYT8	ULK2_HUMAN	ULK2	S	528	LSGARLQSAPTLTDI	1.84E-06	2.45E-06	2.37E-06	2.17E-06	1.81E-06	2.12E-06	2.56E-06	2.05E-06	1.88E-06	2.33E-06	2.65E-06	1.67E-06	3.51E-06	3.56E-06	2.68E-06	4.02E-06	3.61E-06	3.78E-06	2.03E-05	2.80E-05	2.21E-05	4.22E-05	2.74E-05	2.45E-05	3.53E-06	2.74E-05	2.958525199	2.13E-05	4.671924988	TRUE	2.13E-06	2.19E-06	0.043205458	0.742700517	0.129186274	FALSE	1.25E+01	1.33627E-05	4.874107312	TRUE
Q9UKA4	AKA11_HUMAN	AKAP11	S	1611	QHFFRQGSLASSKPA	1.33E-06	9.27E-07	1.17E-06	5.55E-07	3.81E-06	2.15E-06	1.20E-06	2.54E-06	2.49E-06	3.08E-06	3.03E-06	2.34E-06	2.99E-07	4.87E-07	2.41E-07	2.69E-07	4.67E-07	3.76E-07	2.95E-06	2.54E-06	2.60E-06	2.82E-06	3.25E-06	2.44E-06	3.56E-07	2.77E-06	2.956101757	4.54E-09	8.342593527	TRUE	1.66E-06	2.45E-06	0.56163216	0.186615651	0.729051935	FALSE	1.13E+00	0.317362075	0.498444973	FALSE
Q16659	MK06_HUMAN	MAPK6	S	386	QLDPRALSDVTDEEE	3.11E-07	2.60E-07	3.24E-07	3.00E-07	2.34E-07	3.57E-07	3.15E-07	1.60E-07	3.11E-07	3.74E-07	3.43E-07	3.10E-07	3.86E-07	2.02E-06	1.97E-06	2.23E-06	1.93E-06	1.93E-06	1.13E-05	1.14E-05	1.36E-05	1.20E-05	1.66E-05	1.60E-05	1.74E-06	1.35E-05	2.951162167	3.27E-07	6.48503731	TRUE	2.98E-07	3.02E-07	0.021723164	0.900606954	0.045464704	FALSE	4.47E+01	7.80495E-08	7.107629653	TRUE
P22314	UBA1_HUMAN	UBA1	S	810	SGVKIHVSDQELQSA	1.51E-06	1.27E-06	1.50E-06	1.76E-06	1.15E-05	1.56E-06	1.63E-06	1.31E-06	4.15E-06	1.62E-06	1.46E-06	1.47E-06	1.78E-06	2.66E-06	4.71E-06	2.92E-06	3.03E-06	2.07E-06	1.46E-05	7.09E-06	2.89E-05	1.94E-05	3.14E-05	3.09E-05	2.86E-06	2.20E-05	2.943541999	0.000875834	3.057578319	TRUE	3.18E-06	1.94E-06	-0.712761444	0.487335397	0.312172043	FALSE	1.13E+01	0.000621786	3.206359188	TRUE
O43432	IF4G3_HUMAN	EIF4G3	S	232	DPVLKSPSPVLRLVL	2.51E-05	2.31E-05	2.85E-05	1.87E-05	2.03E-05	2.59E-05	3.05E-05	2.88E-05	1.61E-05	2.15E-05	2.51E-05	2.80E-05	5.98E-05	4.05E-05	5.84E-05	5.43E-05	3.17E-05	6.05E-05	0.000385201	0.000269079	0.000438979	0.000362943	0.000489114	0.000396421	5.09E-05	0.000390289	2.939554307	6.37E-07	6.195622	TRUE	2.36E-05	2.50E-05	0.082524598	0.611739726	0.213433316	FALSE	1.56E+01	2.91458E-07	6.535424623	TRUE
Q5JTD0	TJAP1_HUMAN	TJAP1	S	491	EELNLPISPEEERQS	8.86E-07	8.38E-07	8.81E-07	7.96E-07	8.48E-07	1.00E-06	9.34E-07	1.06E-06	1.01E-06	9.82E-07	4.09E-07	9.55E-07	2.31E-06	1.98E-06	2.51E-06	1.11E-06	1.32E-06	1.81E-06	1.46E-05	1.46E-05	9.98E-06	1.82E-05	1.39E-05	1.31E-05	1.84E-06	1.41E-05	2.934109136	6.63E-07	6.178163767	TRUE	8.75E-07	8.93E-07	0.029115882	0.865505354	0.062730241	FALSE	1.58E+01	2.72215E-07	6.565088067	TRUE
Q9ULH1	ASAP1_HUMAN	ASAP1	S	717	RQEEIDESDDDLDDK	1.66E-07	3.23E-07	1.76E-07	2.92E-07	3.36E-07	2.29E-07	1.63E-07	5.25E-06	2.20E-07	2.67E-07	3.33E-07	2.08E-07	8.50E-07	3.54E-07	8.59E-07	6.93E-07	8.33E-07	7.58E-07	5.52E-06	7.43E-06	5.53E-06	4.59E-06	7.29E-06	2.83E-06	7.24E-07	5.53E-06	2.93227698	4.89E-05	4.310526922	TRUE	2.54E-07	1.07E-06	2.081780337	0.34998091	0.455955644	FALSE	5.17E+00	0.002216552	2.654322023	TRUE
Q92797	SYMPK_HUMAN	SYMPK	S	1243	LTLKEERSPQTLAPV	8.89E-07	8.02E-07	9.09E-07	7.78E-07	7.53E-07	8.05E-07	5.91E-07	1.29E-05	8.68E-07	8.13E-07	7.58E-07	9.22E-07	2.83E-06	2.75E-06	2.57E-06	1.83E-06	9.40E-07	1.83E-06	1.28E-05	1.39E-05	2.30E-05	1.75E-05	1.55E-05	1.45E-05	2.13E-06	1.62E-05	2.929497242	3.56E-06	5.44809454	TRUE	8.23E-07	2.82E-06	1.775560558	0.348462171	0.457844363	FALSE	5.74E+00	0.000340066	3.468437217	TRUE
Q9UJF2	NGAP_HUMAN	RASAL2	S	89	PKLKESRSHESLLSP	6.26E-05	6.77E-05	0.000384045	2.59E-05	9.08E-05	5.42E-05	0.000495063	0.000701097	0.000470139	0.00040794	0.000481179	0.000108972	1.45E-05	0.000166266	0.000120553	9.07E-05	0.000370931	9.68E-05	0.000831146	0.000739967	0.001215824	0.001383966	0.001703751	0.000660825	0.000143275	0.001089247	2.926469147	0.00030952	3.509311259	TRUE	0.000114218	0.000444065	1.958986733	0.00620429	2.207307912	FALSE	2.45E+00	0.006018694	2.220497715	FALSE
P33981	TTK_HUMAN	TTK	S	455	KSICKTPSSNTLDDY	7.26E-06	6.16E-06	7.16E-06	8.44E-06	3.40E-06	5.91E-06	6.97E-06	6.02E-06	8.52E-06	7.99E-06	8.30E-06	7.88E-06	3.28E-05	2.60E-05	3.73E-05	8.64E-06	3.47E-05	4.19E-05	0.000223384	0.000218776	0.000253848	0.000205861	0.000264598	0.000198607	3.02E-05	0.000227512	2.912980865	1.20E-08	7.919227095	TRUE	6.39E-06	7.61E-06	0.252927133	0.15753911	0.802611614	FALSE	2.99E+01	1.73175E-09	8.761514423	TRUE
Q8TEW8	PAR3L_HUMAN	PARD3B	S	710	INLKASKSMDLVPDE	2.97E-07	3.53E-07	3.29E-07	2.69E-07	3.24E-07	3.28E-07	2.72E-07	3.70E-07	2.88E-07	3.75E-07	3.02E-07	3.39E-07	6.10E-07	9.25E-07	3.76E-07	1.08E-06	1.04E-06	8.42E-07	2.69E-07	5.32E-06	1.41E-05	5.42E-06	7.89E-06	3.57E-06	8.13E-07	6.10E-06	2.906493664	0.019813556	1.703037569	FALSE	3.17E-07	3.24E-07	0.033883553	0.732476275	0.135206438	FALSE	1.88E+01	0.012640131	1.898248425	FALSE
Q9NWK9	BCD1_HUMAN	ZNHIT6	S	25	VAEGVRLSPEPGREG	8.79E-06	1.07E-05	8.17E-06	7.11E-06	1.01E-05	8.96E-06	5.51E-06	4.19E-06	1.47E-05	6.35E-06	7.29E-06	1.03E-05	1.01E-06	1.25E-06	9.52E-07	1.25E-06	1.31E-06	1.42E-06	9.35E-06	8.65E-06	9.34E-06	7.64E-06	9.38E-06	9.34E-06	1.20E-06	8.95E-06	2.90184538	1.45E-10	9.83818359	TRUE	8.97E-06	8.06E-06	-0.155166649	0.593455057	0.226612165	FALSE	1.11E+00	0.588320951	0.230385685	FALSE
P21359	NF1_HUMAN	NF1	S	2597	HPHLRKVSVSESNVL	2.54E-05	8.66E-06	4.51E-06	1.61E-05	2.07E-05	8.59E-06	0.00026947	0.000155046	0.000325278	0.000216971	0.000324946	0.000261771	3.20E-06	4.30E-06	3.13E-06	4.44E-06	3.61E-06	4.01E-06	0.00015052	3.89E-06	3.98E-06	3.32E-06	4.22E-06	2.25E-06	3.78E-06	2.80E-05	2.889548882	0.345713051	0.461284225	FALSE	1.40E-05	0.000258914	4.209998443	3.77E-06	5.424076373	TRUE	1.08E-01	8.16241E-05	4.088181496	TRUE
Q9NQQ7	S35C2_HUMAN	SLC35C2	S	335	KALKGLGSSPDLELL	0.00020882	0.000171773	0.000276337	2.07E-05	0.000360532	3.21E-05	0.00015964	0.000251446	0.000124761	0.000169787	0.000128631	0.000233216	7.35E-05	7.73E-05	6.03E-05	8.12E-05	4.73E-05	5.30E-05	0.000442523	0.000967049	0.000416673	0.000362474	0.000522278	0.000187764	6.54E-05	0.000483127	2.884307695	0.002972506	2.526877306	TRUE	0.000178379	0.000177913	-0.003770492	0.993849847	0.002679225	FALSE	2.72E+00	0.0189509	1.722370168	FALSE
Q9H4G0	E41L1_HUMAN	EPB41L1	S	510	VLLKHQASINELKRT	3.98E-07	7.23E-07	7.40E-07	6.86E-07	3.56E-06	6.56E-07	7.37E-07	4.13E-07	5.72E-07	7.44E-07	7.23E-07	5.85E-07	1.06E-06	1.07E-06	1.02E-06	1.33E-06	7.59E-07	9.84E-07	8.44E-06	9.30E-06	7.07E-06	7.28E-06	6.68E-06	7.13E-06	1.04E-06	7.65E-06	2.883272654	1.99E-08	7.701759298	TRUE	1.13E-06	6.29E-07	-0.842345314	0.335444971	0.474378715	FALSE	1.22E+01	1.04415E-08	7.981238624	TRUE
O75179	ANR17_HUMAN	ANKRD17	S	1709	NGKLTVASPKRGQKR	8.27E-05	0.000134535	0.000116195	4.56E-05	9.19E-05	0.000172265	0.000179205	0.000178554	0.000263766	0.000222909	9.12E-05	0.000185072	1.77E-05	1.47E-05	1.66E-05	1.77E-05	1.55E-05	9.42E-06	0.000112593	0.000119218	0.000115865	0.000115742	0.000119997	9.12E-05	1.53E-05	0.000112431	2.879466155	1.18E-09	8.929473418	TRUE	0.000107204	0.000186792	0.801071973	0.022532692	1.647186914	FALSE	6.02E-01	0.010936653	1.961115574	FALSE
Q5T5Y3	CAMP1_HUMAN	CAMSAP1	S	1427	TPSQRVESMEALPIL	4.56E-07	6.04E-07	7.04E-07	6.86E-07	4.11E-07	3.98E-07	4.67E-06	4.78E-06	3.62E-06	4.08E-06	3.61E-06	4.05E-06	1.60E-06	1.87E-06	5.93E-06	2.32E-06	2.32E-06	2.11E-06	1.45E-05	1.21E-05	2.31E-05	2.42E-05	2.68E-05	1.77E-05	2.69E-06	1.97E-05	2.873851075	4.34E-05	4.362058885	TRUE	5.43E-07	4.14E-06	2.929091132	1.13E-08	7.947775197	TRUE	4.76E+00	6.81412E-05	4.166590148	TRUE
Q17RY0	CPEB4_HUMAN	CPEB4	S	97	PLEKQQLSPSPGQEA	0.000108282	7.92E-05	0.000122803	0.000102787	9.92E-05	9.89E-05	0.000125493	0.000210371	0.000196171	0.000124338	0.000116322	0.000144826	4.10E-05	3.62E-05	3.11E-05	3.43E-05	8.49E-05	4.05E-05	0.000302591	0.000214899	0.000214641	0.000454435	0.000335196	0.000426211	4.47E-05	0.000324662	2.861335037	6.04E-05	4.218625048	TRUE	0.000101854	0.00015292	0.586273361	0.015213617	1.817767526	FALSE	2.12E+00	0.00327206	2.485178786	FALSE
Q9UBL3	ASH2L_HUMAN	ASH2L	S	101	VMDTQAGSVDEENGR	3.27E-07	3.46E-07	2.71E-07	3.13E-07	2.48E-07	3.22E-07	2.98E-07	1.50E-05	2.95E-07	3.18E-07	7.43E-06	3.39E-07	8.67E-07	3.70E-07	2.27E-06	2.27E-06	2.04E-06	2.05E-06	1.18E-05	1.18E-05	1.16E-05	1.24E-05	1.17E-05	1.22E-05	1.64E-06	1.19E-05	2.85676675	6.08E-11	10.21617682	TRUE	3.05E-07	3.95E-06	3.695636269	0.17546209	0.755816702	FALSE	3.01E+00	0.009704886	2.013009571	FALSE
Q9Y6N7	ROBO1_HUMAN	ROBO1	S	1055	NEMKTFNSPNLKDGR	2.11E-05	2.65E-05	3.03E-05	8.42E-06	2.54E-05	2.69E-05	3.71E-05	2.45E-05	3.41E-05	4.12E-05	2.31E-05	4.44E-05	2.54E-06	2.20E-06	3.04E-06	2.96E-06	3.57E-06	3.83E-06	1.28E-05	5.24E-05	2.01E-07	2.05E-05	2.13E-05	2.29E-05	3.02E-06	2.17E-05	2.842067657	0.024318234	1.614067962	FALSE	2.31E-05	3.41E-05	0.559321477	0.044665654	1.350026305	FALSE	6.36E-01	0.147417981	0.831449541	FALSE
Q9BWT3	PAPOG_HUMAN	PAPOLG	S	684	AEERKRKSVDAIGGE	9.94E-07	1.03E-06	2.59E-05	7.68E-07	7.45E-07	8.94E-07	9.86E-07	5.34E-07	7.47E-07	1.00E-06	9.44E-07	6.43E-07	1.40E-06	1.83E-06	1.09E-06	2.56E-06	2.46E-06	2.03E-06	1.37E-05	5.65E-06	6.89E-06	3.20E-05	9.81E-06	1.33E-05	1.90E-06	1.36E-05	2.837612649	0.014076011	1.851520403	FALSE	5.05E-06	8.09E-07	-2.642925751	0.332621781	0.478049315	FALSE	1.68E+01	0.008708319	2.060065674	FALSE
Q01813	PFKAP_HUMAN	PFKP	S	783	LEHVQPWSV______	3.60E-05	4.50E-05	6.96E-05	7.40E-05	6.68E-05	3.06E-05	6.09E-05	4.57E-05	4.92E-05	4.77E-05	9.76E-05	7.26E-05	5.12E-05	5.11E-05	4.91E-05	4.55E-05	4.10E-05	5.52E-05	0.000308328	0.000264376	0.000363329	0.000396509	0.000513222	0.000241108	4.88E-05	0.000347812	2.832594884	2.53E-05	4.596720837	TRUE	5.37E-05	6.23E-05	0.215408904	0.458840371	0.338338378	FALSE	5.58E+00	4.37625E-05	4.358897762	TRUE
Q92934	BAD_HUMAN	BAD	S	118	GRELRRMSDEFVDSF	1.88E-05	1.42E-05	1.29E-05	1.25E-05	6.20E-06	1.31E-05	1.83E-05	1.82E-05	1.53E-05	1.34E-05	1.25E-05	8.68E-06	9.35E-06	1.62E-05	8.82E-06	8.41E-06	7.75E-06	7.57E-06	4.12E-05	7.52E-05	7.36E-05	7.83E-05	7.82E-05	6.67E-05	9.68E-06	6.89E-05	2.8307815	1.65E-06	5.781896646	TRUE	1.30E-05	1.44E-05	0.150425664	0.537277109	0.269801662	FALSE	4.78E+00	3.77271E-06	5.423346928	TRUE
P57059	SIK1_HUMAN	SIK1	S	435	VFRPRPVSPSSLLDT	4.75E-06	4.33E-06	3.78E-06	4.74E-06	4.94E-06	2.49E-06	4.44E-06	3.64E-06	4.01E-06	3.00E-06	3.81E-06	5.02E-06	5.76E-06	5.05E-06	5.29E-06	5.72E-06	7.25E-06	6.66E-06	3.99E-05	3.95E-05	4.84E-05	5.19E-05	3.87E-05	3.56E-05	5.96E-06	4.23E-05	2.828480828	7.14E-08	7.146426009	TRUE	4.17E-06	3.99E-06	-0.065258177	0.703902868	0.152487265	FALSE	1.06E+01	4.15238E-08	7.38170289	TRUE
O60303	KATIP_HUMAN	KATNIP	S	691	STNCRKDSLSQLEEY	1.56E-05	2.13E-05	2.31E-05	3.84E-06	1.84E-05	1.89E-05	2.24E-05	1.72E-05	1.92E-05	4.03E-05	2.66E-05	2.64E-05	2.61E-06	2.26E-06	2.88E-06	1.23E-06	2.53E-06	1.61E-06	1.50E-05	2.01E-05	1.62E-05	1.59E-05	1.29E-05	1.32E-05	2.19E-06	1.55E-05	2.828377521	2.52E-07	6.598449491	TRUE	1.69E-05	2.53E-05	0.588726059	0.081413652	1.089302763	FALSE	6.13E-01	0.019500856	1.709946322	FALSE
P15056	BRAF_HUMAN	BRAF	S	151	VARSNPKSPQKPIVR	1.86E-06	5.83E-06	1.67E-06	2.14E-06	1.99E-06	2.13E-06	2.26E-06	1.48E-05	5.61E-06	2.30E-06	2.12E-06	1.13E-06	2.37E-06	2.93E-06	2.78E-06	2.42E-06	3.15E-06	3.09E-06	3.62E-05	1.60E-05	1.01E-05	1.34E-05	2.31E-05	1.98E-05	2.79E-06	1.98E-05	2.825577123	0.001175478	2.92978536	TRUE	2.60E-06	4.70E-06	0.851441106	0.364621147	0.438158147	FALSE	4.21E+00	0.005957972	2.224901528	FALSE
P49454	CENPF_HUMAN	CENPF	S	2900	SKQDSRGSPLLGPVV	3.76E-06	1.63E-06	9.51E-06	1.62E-06	1.02E-06	1.13E-06	1.69E-06	7.70E-06	5.90E-06	1.05E-06	1.53E-06	1.56E-06	2.32E-06	1.73E-06	2.11E-06	2.21E-06	1.81E-06	2.43E-06	5.30E-06	5.97E-06	2.02E-05	1.13E-05	2.52E-05	2.09E-05	2.10E-06	1.48E-05	2.815844889	0.004159104	2.381000209	FALSE	3.11E-06	3.24E-06	0.057589437	0.944356174	0.024864176	FALSE	4.57E+00	0.009656659	2.015173108	FALSE
Q12852	M3K12_HUMAN	MAP3K12	S	555	RKASAKGSCGDLPGL	1.34E-06	3.87E-07	1.09E-06	1.07E-06	1.05E-06	1.21E-06	9.98E-06	6.77E-06	1.61E-05	8.18E-06	9.19E-06	7.98E-06	1.46E-06	1.68E-06	1.70E-06	1.19E-06	1.38E-06	1.34E-06	8.58E-06	1.03E-05	9.45E-06	1.20E-05	9.51E-06	1.17E-05	1.46E-06	1.03E-05	2.815091697	2.43E-08	7.614669032	TRUE	1.02E-06	9.71E-06	3.243767909	8.49E-05	4.071171012	TRUE	1.06E+00	0.711714932	0.147693922	FALSE
Q5VZ89	DEN4C_HUMAN	DENND4C	S	1613	SDEIKRASGDVQTMK	7.62E-08	1.64E-07	1.41E-07	1.06E-07	1.28E-07	8.11E-08	1.69E-06	2.04E-06	1.01E-06	9.01E-07	1.23E-06	1.26E-06	9.44E-07	1.65E-06	1.25E-06	1.54E-06	1.32E-06	1.14E-06	1.01E-05	9.06E-06	1.01E-05	9.33E-06	9.25E-06	7.21E-06	1.31E-06	9.17E-06	2.812117642	6.90E-09	8.160932347	TRUE	1.16E-07	1.36E-06	3.54611382	3.58E-05	4.446587566	TRUE	6.74E+00	1.21279E-08	7.916214961	TRUE
Q13017	RHG05_HUMAN	ARHGAP5	S	1195	RKGRHRGSEEDPLLS	1.02E-06	1.54E-06	1.73E-05	1.46E-06	1.18E-06	1.30E-06	1.01E-06	1.92E-05	1.37E-06	1.50E-06	1.25E-06	9.07E-06	2.69E-06	2.65E-06	1.58E-06	2.50E-06	2.57E-06	2.11E-06	1.69E-05	1.69E-05	1.38E-05	1.58E-05	1.77E-05	1.64E-05	2.35E-06	1.63E-05	2.791829807	3.74E-10	9.427528322	TRUE	3.97E-06	5.56E-06	0.488054799	0.699516187	0.155202232	FALSE	2.93E+00	0.00580778	2.235989853	FALSE
Q9UHB6	LIMA1_HUMAN	LIMA1	S	726	FTTQNQKSQDVELWE	1.24E-06	1.73E-06	8.16E-07	1.43E-06	1.45E-06	8.66E-07	1.55E-06	9.12E-07	3.16E-06	1.45E-06	1.72E-06	1.54E-06	2.56E-06	2.30E-06	1.76E-06	2.04E-06	2.10E-06	3.15E-06	1.13E-05	1.69E-05	2.08E-05	1.64E-05	1.91E-05	1.13E-05	2.32E-06	1.60E-05	2.784463217	7.50E-06	5.124792185	TRUE	1.26E-06	1.72E-06	0.453930645	0.203508699	0.691417023	FALSE	9.30E+00	5.67868E-06	5.245752922	TRUE
P17858	PFKAL_HUMAN	PFKL	S	775	HVTRRTLSMDKGF__	7.62E-05	7.33E-05	6.69E-05	7.58E-05	6.71E-05	6.97E-05	6.54E-05	5.22E-05	5.58E-05	2.07E-05	7.34E-05	7.23E-05	0.000121033	0.000133995	0.000109789	9.21E-05	0.000124752	8.41E-05	0.000946236	0.000508457	0.000996348	0.000758501	0.000374064	0.00098435	0.000110965	0.000761326	2.778407784	0.000135917	3.866724628	TRUE	7.15E-05	5.66E-05	-0.336449659	0.09860963	1.00608067	FALSE	1.35E+01	7.09032E-05	4.149334389	TRUE
Q9UEW8	STK39_HUMAN	STK39	S	385	EDGDWEWSDDEMDEK	2.58E-05	2.29E-05	1.74E-05	1.56E-05	1.43E-05	2.02E-05	2.89E-05	0.000141726	7.46E-05	1.22E-05	3.33E-05	2.01E-05	1.32E-05	2.50E-05	3.20E-05	4.82E-05	3.45E-05	4.19E-05	0.000177411	8.70E-05	0.000297122	0.000163987	0.000328803	0.000261932	3.25E-05	0.000219384	2.756870766	0.000586365	3.231832186	TRUE	1.94E-05	5.18E-05	1.418122362	0.138177465	0.859562778	FALSE	4.24E+00	0.002768708	2.557722768	TRUE
Q9UPQ0	LIMC1_HUMAN	LIMCH1	S	718	QKVVKPKSPEPEATL	3.91E-05	2.03E-05	2.09E-05	4.20E-05	3.79E-05	9.57E-07	4.00E-05	4.79E-05	1.73E-05	3.41E-05	2.94E-05	3.36E-06	3.89E-05	1.47E-05	1.77E-05	1.64E-05	3.73E-05	5.94E-06	8.02E-05	4.38E-05	0.000168525	0.000292165	0.000221009	7.10E-05	2.18E-05	0.000146117	2.741800978	0.01160298	1.935430462	FALSE	2.69E-05	2.87E-05	0.093303931	0.849496643	0.070838333	FALSE	5.09E+00	0.015830724	1.800499228	FALSE
Q12931	TRAP1_HUMAN	TRAP1	S	401	EDIPLNLSRELLQES	1.35E-05	1.63E-05	1.32E-05	1.34E-05	1.49E-05	1.35E-05	4.18E-05	6.36E-05	5.92E-05	6.57E-05	6.61E-05	6.03E-05	9.63E-06	9.39E-06	6.52E-06	7.98E-06	1.13E-05	7.79E-06	5.17E-05	4.50E-05	2.10E-05	6.61E-05	8.05E-05	8.33E-05	8.78E-06	5.79E-05	2.722942812	0.000474361	3.323890925	TRUE	1.42E-05	5.95E-05	2.070749805	2.66E-07	6.57446107	TRUE	9.73E-01	0.886211144	0.052462793	FALSE
O75369	FLNB_HUMAN	FLNB	S	2107	TRTSRAPSVATVGSI	7.45E-05	6.56E-05	5.24E-05	1.39E-05	2.52E-05	8.21E-05	3.45E-05	0.00019659	7.55E-05	1.97E-05	4.81E-05	3.21E-05	4.74E-05	5.08E-05	5.53E-05	5.82E-05	4.24E-05	5.28E-05	0.000449716	0.000309598	0.000330433	0.000357535	0.000492758	8.48E-05	5.12E-05	0.000337481	2.721695332	0.000611854	3.213352229	TRUE	5.23E-05	6.78E-05	0.373797289	0.607362513	0.216552016	FALSE	4.98E+00	0.001818307	2.740332805	TRUE
Q96CW6	S7A6O_HUMAN	SLC7A6OS	S	308	DSPHDLDSD______	4.22E-05	4.79E-05	9.76E-06	4.52E-05	8.55E-05	1.39E-05	1.91E-05	2.99E-05	2.11E-05	4.67E-05	2.06E-05	7.49E-06	1.08E-05	1.16E-05	1.12E-05	1.02E-05	6.85E-06	1.10E-05	5.60E-05	8.91E-05	4.88E-05	5.23E-05	5.27E-05	0.000104891	1.03E-05	6.73E-05	2.708705504	0.000154735	3.810411821	TRUE	4.07E-05	2.41E-05	-0.754641508	0.210865708	0.675994042	FALSE	2.79E+00	0.002936765	2.532130822	FALSE
P12694	ODBA_HUMAN	BCKDHA	S	347	DDSSAYRSVDEVNYW	3.05E-05	2.61E-05	1.84E-05	5.72E-05	1.43E-05	2.53E-05	2.65E-05	4.36E-05	2.87E-05	3.04E-05	1.47E-05	1.71E-05	1.91E-05	1.81E-05	2.00E-05	1.30E-05	2.71E-05	1.11E-05	0.000160732	0.000114457	0.000163624	8.15E-05	0.000164784	2.20E-05	1.81E-05	0.000117845	2.705313712	0.001789658	2.747230057	TRUE	2.86E-05	2.68E-05	-0.094214539	0.81419417	0.089272012	FALSE	4.40E+00	0.00347697	2.45879906	FALSE
Q09666	AHNK_HUMAN	AHNAK	S	2708	NIKAPKISMPDIDLN	1.66E-05	1.44E-05	5.93E-05	1.62E-06	2.74E-05	1.26E-05	2.66E-05	3.77E-05	4.29E-05	4.48E-05	3.70E-05	3.92E-05	3.55E-05	1.54E-05	4.84E-05	3.47E-05	1.28E-05	2.87E-05	0.000126597	0.00011419	0.000214032	0.000354881	0.000309936	2.00E-05	2.93E-05	0.000189936	2.698832724	0.011666702	1.933051885	FALSE	2.20E-05	3.80E-05	0.789542409	0.091339763	1.039340122	FALSE	5.00E+00	0.015219158	1.817609364	FALSE
Q5VT52	RPRD2_HUMAN	RPRD2	S	1099	SASNRRMSGEPIQTV	7.81E-06	7.62E-06	1.18E-05	7.91E-06	7.91E-06	5.97E-06	1.99E-05	2.04E-05	1.32E-05	8.00E-06	9.47E-06	1.26E-05	3.05E-06	1.20E-05	2.59E-06	4.00E-06	5.74E-06	4.35E-06	2.78E-05	1.73E-05	3.75E-05	2.92E-05	3.13E-05	6.13E-05	5.29E-06	3.41E-05	2.685812464	0.00096066	3.017430431	TRUE	8.16E-06	1.39E-05	0.770233371	0.028560178	1.544239083	FALSE	2.45E+00	0.010648204	1.972723637	FALSE
P46100	ATRX_HUMAN	ATRX	S	1527	VIEIEDASPTKCPIT	7.12E-05	7.52E-05	8.60E-05	7.94E-05	0.000103183	7.31E-05	9.03E-05	4.22E-05	0.000105009	2.01E-05	4.49E-05	5.08E-05	7.04E-06	6.08E-06	6.94E-06	6.39E-06	5.50E-06	6.31E-06	4.81E-05	3.83E-05	4.16E-05	3.94E-05	3.92E-05	3.40E-05	6.38E-06	4.01E-05	2.652841711	6.95E-09	8.157812667	TRUE	8.13E-05	5.89E-05	-0.46609121	0.139336514	0.855935058	FALSE	6.81E-01	0.186634309	0.729008517	FALSE
P05787	K2C8_HUMAN	KRT8	S	330	GLKGQRASLEAAIAD	1.59E-05	1.31E-05	1.45E-05	1.40E-05	1.40E-05	6.80E-06	1.02E-05	4.53E-05	2.74E-05	2.37E-05	6.17E-06	8.22E-06	2.35E-06	2.13E-06	6.74E-06	1.61E-05	5.28E-06	5.61E-06	4.51E-05	3.04E-05	3.13E-05	5.05E-05	3.19E-05	4.92E-05	6.37E-06	3.97E-05	2.640947393	1.92E-05	4.716878041	TRUE	1.31E-05	2.02E-05	0.625166119	0.285673482	0.544130072	FALSE	1.97E+00	0.022727713	1.643444256	FALSE
Q86WR7	PRSR2_HUMAN	PROSER2	S	212	MAGNEALSPTSPFRE	1.51E-06	1.29E-06	2.23E-06	1.47E-06	1.26E-06	2.20E-06	2.20E-05	2.17E-05	2.00E-05	1.19E-05	2.06E-05	1.93E-05	1.02E-06	1.16E-06	9.76E-07	1.10E-06	1.04E-06	1.17E-06	1.08E-06	7.56E-07	1.08E-06	1.27E-05	2.33E-05	1.21E-06	1.08E-06	6.69E-06	2.633700618	0.173659492	0.760301475	FALSE	1.66E-06	1.93E-05	3.536508573	4.44E-07	6.353037601	TRUE	3.47E-01	0.012329445	1.909056465	FALSE
C9J069	AJM1_HUMAN	AJM1	S	109	GLTPAPASPPVLPRR	2.19E-06	1.95E-06	1.44E-06	1.69E-06	2.49E-07	2.14E-06	3.63E-05	8.73E-06	2.11E-05	1.15E-05	1.92E-05	3.28E-05	2.98E-06	2.93E-06	2.79E-06	1.44E-06	2.94E-06	2.99E-06	1.59E-05	1.59E-05	1.63E-05	2.11E-05	1.76E-05	1.23E-05	2.68E-06	1.65E-05	2.625347061	3.73E-07	6.428701678	TRUE	1.61E-06	2.16E-05	3.747684316	0.001325267	2.877696643	FALSE	7.64E-01	0.302047674	0.519924504	FALSE
Q9Y3L3	3BP1_HUMAN	SH3BP1	S	262	NHGQADHSPSMTATH	3.81E-06	4.32E-06	2.85E-06	2.72E-06	3.03E-06	4.55E-06	3.74E-05	3.06E-05	5.19E-05	2.33E-05	3.68E-05	5.29E-05	2.62E-06	1.51E-06	1.84E-06	2.64E-06	1.39E-06	2.16E-06	3.49E-05	2.64E-06	1.26E-06	2.66E-06	2.47E-06	3.01E-05	2.03E-06	1.23E-05	2.606612382	0.138931343	0.857199766	FALSE	3.55E-06	3.88E-05	3.452643269	2.38E-05	4.623284392	TRUE	3.17E-01	0.007838747	2.105753379	FALSE
P27816	MAP4_HUMAN	MAP4	S	507	VGLLKDMSPLSETEM	0.000263016	0.000157906	0.000320416	6.82E-05	5.76E-05	5.75E-05	0.000171565	0.000348393	0.000155738	0.000138495	0.000294829	0.000126323	0.000116257	0.000116122	0.000290694	0.000265702	0.000217726	7.58E-05	0.000509557	0.000640343	0.001444272	0.001694765	0.001643743	0.000636609	0.000180384	0.001094881	2.601632054	0.002593349	2.586139035	TRUE	0.000154109	0.00020589	0.417920978	0.409063684	0.388209075	FALSE	5.32E+00	0.003122443	2.505505544	FALSE
P12814	ACTN1_HUMAN	ACTN1	S	362	PSEGRMVSDINNAWG	9.84E-06	1.32E-05	1.18E-05	1.25E-05	1.13E-05	1.17E-05	1.60E-05	2.68E-05	2.09E-05	4.91E-05	2.09E-05	1.67E-05	4.69E-06	4.42E-06	3.12E-06	3.25E-06	1.65E-05	4.53E-06	3.06E-05	5.46E-05	2.22E-05	5.77E-05	5.13E-05	5.00E-06	6.08E-06	3.69E-05	2.601589972	0.005966785	2.22425962	FALSE	1.17E-05	2.51E-05	1.097798102	0.024950495	1.602920827	FALSE	1.47E+00	0.263612468	0.579034053	FALSE
Q8N3V7	SYNPO_HUMAN	SYNPO	S	263	RHLEKVASEEEEVPL	2.61E-05	8.37E-06	3.12E-05	2.02E-06	1.88E-05	1.85E-06	1.04E-05	2.34E-05	1.66E-05	2.21E-05	2.24E-05	1.32E-05	6.82E-06	5.30E-06	1.35E-05	9.54E-06	1.68E-05	3.27E-06	1.22E-05	2.97E-05	5.48E-05	5.14E-05	0.000142222	4.04E-05	9.20E-06	5.51E-05	2.583507591	0.033562254	1.474148882	FALSE	1.47E-05	1.80E-05	0.292129859	0.566911674	0.2464846	FALSE	3.06E+00	0.074912445	1.125446028	FALSE
Q6P996	PDXD1_HUMAN	PDXDC1	S	401	FFQELPGSDPVFKAV	1.87E-06	2.12E-06	1.96E-06	2.39E-06	4.70E-06	2.07E-06	2.34E-06	1.81E-06	2.39E-06	2.36E-06	1.64E-06	2.29E-06	2.46E-06	2.55E-06	3.15E-06	2.65E-06	3.11E-06	2.78E-06	1.72E-05	2.22E-05	1.77E-05	1.84E-05	1.92E-05	4.29E-06	2.78E-06	1.65E-05	2.568360707	0.000306814	3.513124582	TRUE	2.52E-06	2.14E-06	-0.236222025	0.429039999	0.367502217	FALSE	7.71E+00	0.000217394	3.662751614	TRUE
P46821	MAP1B_HUMAN	MAP1B	S	1400	KVLSPLRSPPLIGSE	6.76E-05	1.97E-05	5.77E-05	4.23E-06	3.57E-05	1.22E-05	9.91E-06	3.16E-05	1.10E-05	4.80E-05	2.56E-05	9.26E-06	2.41E-05	8.73E-06	2.18E-05	1.36E-05	3.24E-05	5.62E-06	4.19E-05	3.77E-05	0.000152964	9.40E-05	0.000269074	2.98E-05	1.77E-05	0.000104215	2.557034095	0.047538929	1.322950606	FALSE	3.29E-05	2.26E-05	-0.542091711	0.418247099	0.378567063	FALSE	4.61E+00	0.06046218	1.218516196	FALSE
Q96HE9	PRR11_HUMAN	PRR11	S	355	TLPLSTSSFDEQN__	0.000974247	0.001368939	0.000771365	9.54E-05	0.001323579	0.00048084	1.86E-05	1.82E-05	7.96E-06	3.38E-06	1.40E-05	1.51E-05	2.02E-05	2.14E-05	0.000212943	2.36E-05	2.57E-05	2.01E-05	2.98E-05	0.000122988	0.00031449	0.000428915	0.000601513	0.000401505	5.40E-05	0.000316528	2.552140003	0.016675103	1.777931464	FALSE	0.000835726	1.29E-05	-6.022609536	0.002211926	2.655229339	FALSE	2.45E+01	0.005369484	2.270067484	FALSE
Q92870	APBB2_HUMAN	APBB2	S	160	SQPRRTKSFLNYYAD	6.41E-05	4.30E-05	7.60E-05	8.55E-06	5.90E-05	4.90E-05	6.53E-05	6.94E-05	2.24E-05	0.000108103	5.72E-05	4.24E-05	5.42E-05	2.34E-05	6.47E-05	4.37E-05	6.23E-05	1.48E-05	0.000223343	0.000165954	0.000273382	0.000407545	0.000305175	0.00015666	4.38E-05	0.000255343	2.542134054	0.000323266	3.49043999	TRUE	4.99E-05	6.08E-05	0.283791498	0.489975691	0.309825466	FALSE	4.20E+00	0.000702905	3.153103647	TRUE
Q14596	NBR1_HUMAN	NBR1	S	673	NPPCRQKSLQMTFAL	1.96E-06	1.67E-06	2.02E-06	1.80E-06	2.03E-06	1.44E-06	1.12E-06	1.07E-06	2.05E-06	1.85E-06	1.83E-06	1.94E-06	2.15E-06	3.04E-06	3.00E-06	2.91E-06	3.25E-06	3.05E-06	1.47E-05	1.21E-05	1.64E-05	1.64E-05	2.51E-05	1.67E-05	2.90E-06	1.69E-05	2.541882949	1.49E-05	4.82574914	TRUE	1.82E-06	1.64E-06	-0.147437977	0.397458475	0.400708238	FALSE	1.03E+01	6.87931E-06	5.162455323	TRUE
Q70E73	RAPH1_HUMAN	RAPH1	S	571	AGHVRSQSIVSSVFS	2.28E-05	2.12E-05	2.32E-05	1.70E-05	2.21E-05	2.30E-05	6.59E-05	0.000109226	9.87E-05	0.00016977	9.24E-05	4.25E-05	4.88E-05	5.76E-05	8.40E-05	1.58E-05	6.37E-05	9.81E-06	6.00E-05	0.00033243	0.000218684	0.000279956	0.000362707	0.000370056	4.66E-05	0.000270635	2.537559474	0.001096653	2.959930681	TRUE	2.16E-05	9.64E-05	2.161420531	0.001769804	2.752074909	FALSE	2.81E+00	0.006762581	2.169887513	FALSE
Q9Y2G3	AT11B_HUMAN	ATP11B	S	1154	THISRSWSASDPFYT	2.68E-05	3.57E-05	3.58E-05	3.52E-05	5.28E-05	3.22E-05	5.40E-05	3.00E-05	3.39E-05	2.54E-05	3.50E-05	7.66E-05	3.72E-05	4.86E-05	3.63E-05	4.37E-05	4.18E-05	3.62E-05	0.000238495	0.00023464	0.000208348	0.000266758	0.00020216	0.000252885	4.06E-05	0.000233881	2.525163578	4.41E-09	8.355770613	TRUE	3.64E-05	4.25E-05	0.221239989	0.502224478	0.299102124	FALSE	5.50E+00	3.89694E-08	7.409276165	TRUE
P05787	K2C8_HUMAN	KRT8	S	34	SGPGSRISSSSFSRV	1.96E-05	2.04E-05	2.12E-05	1.56E-05	2.05E-05	1.94E-05	2.06E-05	1.97E-05	1.75E-05	2.23E-05	1.93E-05	2.25E-05	2.86E-05	3.29E-05	3.16E-05	2.92E-05	2.29E-05	2.97E-05	0.000181484	0.000209036	0.000187326	0.000148481	0.000128169	0.000147846	2.91E-05	0.000167057	2.519197133	6.28E-07	6.201717809	TRUE	1.94E-05	2.03E-05	0.063086457	0.456494041	0.340564888	FALSE	8.23E+00	3.37431E-07	6.471815387	TRUE
Q00537	CDK17_HUMAN	CDK17	S	92	MAMPRNGSRLDIVHE	0.000105459	9.05E-05	8.91E-05	0.000132373	0.000165395	7.38E-05	9.61E-05	5.95E-05	0.000120668	0.000113191	9.95E-05	0.000110988	3.95E-05	0.000114449	0.00013219	0.000106833	0.000111601	3.38E-05	0.000434503	0.000462641	0.000480742	0.000410587	0.000632608	0.000645579	8.97E-05	0.00051111	2.510102554	2.93E-06	5.532907654	TRUE	0.000109424	1.00E-04	-0.130064904	0.578588984	0.237629839	FALSE	5.11E+00	2.20415E-06	5.656759162	TRUE
Q9NQW6	ANLN_HUMAN	ANLN	S	485	QGVSKTQSLPVTEKV	0.000109629	0.000106082	6.25E-05	0.000142226	3.95E-05	0.000113251	5.70E-05	5.25E-05	7.66E-05	7.88E-05	5.53E-05	5.16E-05	8.89E-06	9.27E-05	4.59E-05	0.000175316	8.89E-05	9.98E-05	0.00050799	0.000433862	0.000392565	0.000418715	0.000536607	0.000553821	8.53E-05	0.000473927	2.474830267	7.51E-07	6.124485723	TRUE	9.55E-05	6.20E-05	-0.624110198	0.064204233	1.192436335	FALSE	7.64E+00	4.20003E-08	7.376747977	TRUE
Q9UJF2	NGAP_HUMAN	RASAL2	S	739	RLTGSQLSITQVASI	2.04E-06	1.85E-06	6.93E-07	1.99E-06	4.49E-07	1.92E-06	1.02E-05	1.04E-05	1.17E-05	1.01E-05	2.06E-05	2.14E-05	2.58E-07	4.36E-07	4.09E-07	3.53E-07	3.51E-07	4.12E-07	2.14E-07	3.31E-07	3.23E-07	1.06E-05	3.17E-07	4.38E-07	3.70E-07	2.04E-06	2.466934069	0.353282061	0.451878414	FALSE	1.49E-06	1.41E-05	3.242378704	0.000209855	3.678081257	TRUE	1.45E-01	0.001548318	2.810139802	TRUE
Q8IY17	PLPL6_HUMAN	PNPLA6	S	420	PLLSRCVSMPGDISG	1.72E-05	1.66E-05	1.55E-05	2.10E-05	8.19E-06	1.69E-05	1.12E-05	5.82E-06	5.31E-06	9.68E-06	8.06E-06	2.03E-05	7.31E-06	2.26E-05	8.60E-06	1.75E-05	1.05E-05	9.19E-06	6.56E-05	9.28E-05	3.49E-05	8.05E-05	4.54E-05	9.80E-05	1.26E-05	6.95E-05	2.462481715	0.000345654	3.461358969	TRUE	1.59E-05	1.01E-05	-0.657508325	0.066421999	1.177688057	FALSE	6.88E+00	0.00023742	3.624483155	TRUE
P04792	HSPB1_HUMAN	HSPB1	S	15	FSLLRGPSWDPFRDW	0.000141976	6.39E-05	0.000275622	1.81E-05	0.000219627	2.91E-05	7.76E-05	0.000194273	0.000200447	0.000590221	0.000317539	0.000126176	6.14E-05	7.00E-05	0.00033779	0.000175352	0.000286037	5.88E-05	0.000585627	0.000894882	0.001033351	0.001199002	0.000882984	0.000850859	0.000164885	0.000907784	2.460888972	1.77E-05	4.752335042	TRUE	0.000124724	0.000251044	1.009208145	0.177264378	0.751378529	FALSE	3.62E+00	0.000163666	3.786041403	TRUE
O15231	ZN185_HUMAN	ZNF185	S	453	STPERQSSPSGSEQL	7.22E-06	6.24E-06	7.92E-06	7.63E-06	8.86E-06	1.66E-05	7.81E-06	8.19E-06	7.46E-06	8.85E-06	4.66E-06	8.65E-06	9.23E-06	4.52E-05	4.15E-05	4.06E-05	3.89E-05	4.24E-05	0.000287454	0.000225932	0.000185908	0.00013456	0.000150785	0.000204735	3.63E-05	0.000198229	2.449773847	3.78E-05	4.421955947	TRUE	9.07E-06	7.60E-06	-0.25499787	0.396958831	0.401254532	FALSE	2.61E+01	7.20812E-06	5.14217776	TRUE
P98082	DAB2_HUMAN	DAB2	S	193	SKAVENGSEALMILD	1.47E-05	1.64E-05	1.02E-05	5.58E-06	1.48E-05	5.30E-06	1.39E-05	1.40E-05	1.52E-05	1.38E-05	1.39E-05	1.33E-05	8.48E-06	8.75E-06	7.35E-06	1.79E-05	9.90E-06	1.04E-05	5.56E-05	2.94E-05	8.96E-05	6.89E-05	5.99E-05	3.95E-05	1.05E-05	5.71E-05	2.448049397	0.000363514	3.439478389	TRUE	1.12E-05	1.40E-05	0.330322299	0.183203185	0.737066979	FALSE	4.08E+00	0.000584785	3.233003499	TRUE
Q00536	CDK16_HUMAN	CDK16	S	95	TSSDEVQSPVRVRMR	1.74E-06	1.33E-06	1.26E-06	8.82E-07	2.32E-05	1.70E-06	1.43E-06	8.59E-06	6.98E-06	1.73E-06	1.55E-06	1.42E-06	2.07E-06	2.29E-06	2.08E-06	2.27E-06	2.06E-06	1.74E-06	1.31E-05	1.19E-05	1.14E-05	9.23E-06	9.64E-06	1.22E-05	2.08E-06	1.13E-05	2.432427911	4.32E-08	7.364417286	TRUE	5.02E-06	3.62E-06	-0.471589015	0.725462664	0.139384934	FALSE	3.12E+00	0.000409867	3.38735725	TRUE
Q15390	MTFR1_HUMAN	MTFR1	S	119	KAPSRQISLPDLSQE	3.54E-05	5.08E-05	4.32E-05	3.16E-06	5.59E-05	1.48E-05	2.34E-05	2.22E-05	1.93E-05	5.72E-05	3.66E-05	2.84E-05	1.73E-05	1.31E-05	2.52E-05	1.03E-05	4.35E-05	6.42E-06	5.77E-05	7.47E-05	9.23E-05	0.00017013	0.000153343	6.86E-05	1.93E-05	0.000102799	2.414273255	0.001953499	2.709186734	TRUE	3.39E-05	3.12E-05	-0.119434651	0.798513807	0.09771757	FALSE	3.29E+00	0.005242837	2.280433677	FALSE
Q14315	FLNC_HUMAN	FLNC	S	1972	VSLKITESDLSQLTA	1.30E-05	1.25E-05	1.46E-05	1.33E-05	1.29E-05	1.54E-05	1.60E-05	4.31E-05	1.58E-05	1.21E-05	1.24E-05	7.63E-06	2.88E-05	2.99E-05	1.63E-05	3.12E-05	2.44E-05	2.77E-05	0.000158022	0.000180657	8.00E-05	0.000140866	0.000153142	0.000125439	2.64E-05	0.000139696	2.405629061	1.25E-05	4.902483049	TRUE	1.36E-05	1.78E-05	0.391051968	0.436134379	0.360379678	FALSE	7.85E+00	1.04653E-05	4.980246903	TRUE
P08670	VIME_HUMAN	VIM	S	205	EAENTLQSFRQDVDN	1.16E-06	8.82E-07	5.99E-07	1.32E-06	3.99E-07	1.26E-06	8.54E-06	2.87E-05	1.85E-05	6.85E-06	1.20E-05	1.79E-05	5.41E-06	6.52E-06	6.43E-06	6.30E-06	5.89E-06	5.64E-06	1.34E-05	2.73E-05	1.45E-05	5.82E-05	4.27E-05	3.40E-05	6.03E-06	3.17E-05	2.392425136	0.004447295	2.351904099	FALSE	9.37E-07	1.54E-05	4.040084662	0.001335494	2.874358218	FALSE	2.06E+00	0.062241563	1.205919508	FALSE
Q2M2I8	AAK1_HUMAN	AAK1	S	637	AGHRRILSDVTHSAV	1.15E-05	1.11E-05	0.000354517	1.15E-05	1.13E-05	9.56E-06	1.07E-05	1.26E-05	1.56E-05	1.13E-05	0.000404021	9.12E-06	2.77E-05	1.33E-05	0.000152512	3.07E-05	3.25E-05	2.35E-05	0.000376565	3.43E-05	3.92E-05	0.000350267	0.000435698	0.00023346	4.67E-05	0.000244905	2.390508287	0.02349992	1.628933622	FALSE	6.82E-05	7.72E-05	0.178515629	0.919657274	0.03637399	FALSE	3.17E+00	0.113151575	0.946339398	FALSE
Q8IWW6	RHG12_HUMAN	ARHGAP12	S	176	SSQNRTRSFGHFPGP	1.49E-05	1.37E-05	2.36E-05	3.19E-06	1.15E-05	2.50E-06	1.46E-05	2.65E-05	1.33E-05	4.22E-05	3.02E-05	2.67E-05	2.27E-05	1.49E-05	1.73E-05	1.98E-05	2.18E-05	2.46E-05	9.01E-05	5.13E-05	0.0001563	0.000104935	0.000174751	5.77E-05	2.02E-05	0.000105852	2.390041775	0.002039578	2.69045973	TRUE	1.16E-05	2.56E-05	1.145783681	0.027313733	1.563618941	FALSE	4.13E+00	0.003503817	2.455458566	FALSE
O60716	CTND1_HUMAN	CTNND1	S	847	EKEGWKKSDFQVNLN	1.72E-06	3.10E-06	6.83E-06	1.90E-06	4.12E-06	2.34E-06	5.54E-06	1.38E-05	1.53E-05	3.31E-06	2.22E-06	4.63E-06	3.13E-06	2.58E-06	4.02E-06	1.80E-06	4.04E-06	2.34E-06	1.60E-05	1.31E-05	1.29E-05	1.20E-05	1.91E-05	2.04E-05	2.98E-06	1.56E-05	2.38550575	7.19E-06	5.143517931	TRUE	3.34E-06	7.46E-06	1.161923155	0.119146533	0.923918591	FALSE	2.09E+00	0.013403478	1.872782487	FALSE
Q15758	AAAT_HUMAN	SLC1A5	S	503	PELIQVKSELPLDPL	1.31E-05	4.91E-05	2.47E-05	2.85E-05	8.22E-05	1.40E-06	3.05E-05	5.38E-05	6.85E-06	5.73E-05	3.76E-05	1.81E-05	3.53E-05	3.92E-06	1.26E-05	2.12E-05	3.08E-05	3.87E-06	1.65E-05	0.00014179	0.000111105	0.000157453	0.000111339	1.82E-05	1.80E-05	9.27E-05	2.368038871	0.01504216	1.822689788	FALSE	3.32E-05	3.40E-05	0.037430431	0.952509827	0.021130535	FALSE	2.73E+00	0.048957869	1.310177495	FALSE
P46821	MAP1B_HUMAN	MAP1B	S	1265	SLSPSPPSPLEKTPL	7.17E-06	4.59E-06	7.13E-06	5.36E-06	8.93E-06	7.50E-06	6.93E-05	8.03E-05	9.98E-05	5.26E-05	7.06E-05	4.99E-05	3.34E-05	4.43E-05	2.72E-05	6.68E-05	3.82E-05	7.78E-05	0.000127556	0.000118448	0.000310258	0.000237793	0.000331051	0.000357912	4.80E-05	0.00024717	2.365362177	0.000979096	3.009174667	TRUE	6.78E-06	7.04E-05	3.376812237	7.47E-06	5.126597129	TRUE	3.51E+00	0.002168627	2.663815168	TRUE
Q13425	SNTB2_HUMAN	SNTB2	S	258	CFAARNLSMPDLENR	1.76E-06	1.20E-06	9.33E-07	1.82E-06	1.79E-06	1.65E-06	1.09E-05	1.47E-06	1.49E-06	9.32E-07	1.59E-06	6.09E-06	6.64E-06	3.72E-06	6.14E-06	4.22E-06	6.05E-06	5.28E-06	2.20E-05	1.81E-05	4.13E-05	1.71E-05	2.71E-05	3.96E-05	5.34E-06	2.75E-05	2.364159099	0.00046748	3.330236609	TRUE	1.53E-06	3.74E-06	1.292777591	0.20484131	0.688582455	FALSE	7.35E+00	0.000439618	3.356925026	TRUE
Q15185	TEBP_HUMAN	PTGES3	S	44	TFSCLGGSDNFKHLN	4.79E-06	5.65E-06	8.05E-06	2.95E-06	7.86E-06	7.19E-06	5.82E-06	7.10E-06	6.19E-06	2.74E-06	7.32E-06	1.62E-06	5.67E-06	5.36E-06	4.94E-06	4.89E-06	4.92E-06	3.92E-06	2.40E-05	1.75E-05	3.45E-05	1.95E-05	2.89E-05	2.49E-05	4.95E-06	2.49E-05	2.331055649	1.44E-05	4.841658639	TRUE	6.08E-06	5.13E-06	-0.245054693	0.471119147	0.326869245	FALSE	4.85E+00	2.68174E-05	4.571583964	TRUE
Q96HR8	NAF1_HUMAN	NAF1	S	315	PPEALDFSDDEKEKE	2.10E-05	2.11E-05	4.76E-06	3.19E-05	1.39E-05	1.14E-05	1.32E-05	3.53E-05	1.38E-05	7.19E-06	1.27E-05	8.85E-06	9.83E-06	9.97E-06	8.87E-06	1.67E-05	6.24E-06	9.85E-06	4.41E-05	2.74E-05	8.36E-05	3.46E-05	5.45E-05	6.45E-05	1.02E-05	5.14E-05	2.327592253	0.0007006	3.15453016	TRUE	1.73E-05	1.52E-05	-0.193767643	0.708525	0.149644821	FALSE	3.38E+00	0.003162297	2.499997343	FALSE
O94916	NFAT5_HUMAN	NFAT5	S	220	KRRDCEESNMDIFDA	2.74E-06	3.70E-06	3.00E-06	3.11E-06	2.48E-06	3.99E-06	2.75E-06	3.25E-06	1.00E-05	2.72E-06	2.33E-06	2.66E-06	4.24E-06	6.70E-06	5.68E-06	6.67E-06	5.01E-06	6.06E-06	2.87E-05	2.58E-05	2.46E-05	3.27E-05	3.00E-05	2.94E-05	5.73E-06	2.85E-05	2.316620956	5.91E-09	8.228566072	TRUE	3.17E-06	3.96E-06	0.32075397	0.540264639	0.267393456	FALSE	7.20E+00	5.21386E-08	7.282840689	TRUE
A6ND36	FA83G_HUMAN	FAM83G	S	650	PPPRRQLSAPHITRG	8.73E-06	9.56E-06	6.90E-06	8.39E-06	1.53E-05	7.27E-06	9.25E-06	6.93E-06	7.21E-06	6.99E-06	1.71E-05	9.63E-06	9.98E-06	1.75E-05	1.21E-05	1.29E-05	1.88E-05	1.88E-05	6.76E-05	0.000104437	5.87E-05	7.42E-05	7.93E-05	6.29E-05	1.50E-05	7.45E-05	2.309406799	5.96E-06	5.224917925	TRUE	9.36E-06	9.51E-06	0.024126297	0.939333474	0.027180201	FALSE	7.83E+00	2.72845E-06	5.564084015	TRUE
Q8WWI1	LMO7_HUMAN	LMO7	S	805	PSRRRMYSFDDVLEE	1.94E-06	1.58E-06	1.79E-06	1.31E-06	2.01E-06	1.57E-06	1.80E-06	1.56E-06	2.07E-06	1.37E-06	1.44E-06	1.64E-06	2.19E-06	6.94E-06	2.08E-06	5.31E-06	4.59E-06	4.51E-06	1.03E-05	1.93E-05	2.48E-05	1.62E-05	3.64E-05	1.88E-05	4.27E-06	2.10E-05	2.295475011	0.001165053	2.93365423	TRUE	1.70E-06	1.65E-06	-0.04201595	0.750877097	0.124431142	FALSE	1.27E+01	0.00034274	3.46503527	TRUE
O43399	TPD54_HUMAN	TPD52L2	S	96	LKQNLSRSWHDVQVS	1.87E-05	2.08E-05	1.47E-05	3.27E-05	7.80E-06	1.88E-05	2.08E-05	4.82E-05	3.79E-05	1.25E-05	1.47E-05	2.28E-05	1.37E-05	1.36E-05	1.32E-05	1.55E-05	1.63E-05	1.38E-05	7.38E-05	5.01E-05	9.74E-05	7.27E-05	6.55E-05	5.70E-05	1.44E-05	6.94E-05	2.274078241	9.82E-06	5.008001966	TRUE	1.89E-05	2.62E-05	0.468965979	0.299081674	0.524210198	FALSE	2.65E+00	0.000621381	3.20664208	TRUE
Q8WTW3	COG1_HUMAN	COG1	S	459	LESSTSNSPSNKHIH	0.000309434	9.90E-05	0.000834777	7.34E-05	0.000267787	5.10E-05	0.001058389	0.000460812	0.000644272	0.002947099	0.001139361	0.000791283	0.000318373	0.000108605	0.000294667	0.000117394	9.28E-05	4.24E-05	0.000436823	0.001424226	0.000691052	0.000703366	0.000529423	0.00090401	0.000162381	0.000781483	2.266830439	0.002213913	2.654839435	TRUE	0.000272576	0.001173536	2.106133968	0.04288736	1.367670688	FALSE	6.66E-01	0.346213575	0.460655907	FALSE
Q9BZL4	PP12C_HUMAN	PPP1R12C	S	407	PPHPSPKSPVQLEEA	2.03E-06	2.16E-06	1.43E-06	2.02E-05	1.68E-06	1.95E-06	1.60E-06	2.04E-06	1.74E-06	1.79E-06	2.21E-06	2.07E-06	4.19E-06	4.33E-06	3.62E-06	4.89E-06	5.17E-06	2.42E-06	1.32E-05	1.44E-05	2.18E-05	1.36E-05	2.72E-05	2.77E-05	4.10E-06	1.96E-05	2.258800953	0.000247759	3.605970178	TRUE	4.90E-06	1.91E-06	-1.361871588	0.35020768	0.455674335	FALSE	1.03E+01	8.10378E-05	4.091312598	TRUE
Q9UNL2	SSRG_HUMAN	SSR3	S	11	KGSSKQQSEEDLLLQ	1.83E-05	1.87E-05	1.87E-05	2.20E-07	6.20E-05	2.80E-06	2.38E-05	8.56E-06	1.63E-05	8.70E-06	5.33E-05	3.67E-05	2.53E-05	1.44E-05	3.23E-05	9.17E-06	2.86E-05	3.20E-05	0.000114941	0.000117043	6.72E-05	0.000104467	0.000168104	0.000106464	2.36E-05	0.000113044	2.25766247	7.19E-05	4.143258398	TRUE	2.01E-05	2.45E-05	0.287323099	0.709312857	0.149162168	FALSE	4.61E+00	0.000157652	3.802299413	TRUE
Q9BQI5	SGIP1_HUMAN	SGIP1	S	169	GAIKRNLSSEEVARP	1.95E-05	2.95E-05	1.84E-05	1.75E-05	1.78E-05	1.88E-05	2.20E-05	3.15E-05	2.03E-05	1.43E-05	1.78E-05	2.34E-05	2.27E-05	3.98E-05	2.84E-05	3.08E-05	4.64E-05	3.64E-05	0.000188449	0.000229719	0.000130983	0.000157801	0.00015345	0.000113322	3.41E-05	0.000162287	2.252749613	2.38E-05	4.622887554	TRUE	2.02E-05	2.15E-05	0.090320105	0.676121612	0.169975182	FALSE	7.55E+00	9.67349E-06	5.014416933	TRUE
Q6ZRV2	FA83H_HUMAN	FAM83H	S	647	VPVPGPGSGGNGPER	1.70E-05	6.25E-06	6.70E-06	6.68E-06	7.56E-06	7.13E-06	7.90E-06	3.34E-05	7.76E-06	5.78E-06	5.94E-06	1.71E-05	1.22E-05	7.98E-06	1.52E-05	1.12E-05	9.90E-06	1.18E-05	5.48E-05	2.60E-05	6.13E-05	3.17E-05	7.43E-05	7.64E-05	1.14E-05	5.41E-05	2.249890732	0.000623122	3.205426732	TRUE	8.56E-06	1.30E-05	0.601147626	0.373192917	0.428066607	FALSE	4.16E+00	0.001753648	2.756057534	TRUE
P09382	LEG1_HUMAN	LGALS1	S	30	EVAPDAKSFVLNLGK	6.49E-05	7.85E-05	0.000122891	3.03E-05	4.61E-05	4.76E-05	8.91E-05	0.000157139	0.000107945	3.48E-05	9.30E-05	9.17E-05	2.07E-05	2.49E-05	7.35E-05	0.00010041	0.000104868	7.11E-05	0.00024926	0.000123312	0.000395731	0.000438224	0.000358205	0.000306976	6.59E-05	0.000311951	2.242906231	0.00049788	3.302875282	TRUE	6.51E-05	9.56E-05	0.555582761	0.174129869	0.759126726	FALSE	3.26E+00	0.001323718	2.878204673	TRUE
Q8NCN4	RN169_HUMAN	RNF169	S	339	TQNNRCVSAPDLTIE	6.77E-06	7.51E-06	4.17E-06	5.58E-06	6.13E-06	6.36E-06	6.11E-06	5.63E-06	4.72E-06	4.32E-06	5.76E-06	1.64E-05	3.81E-06	4.27E-06	2.86E-06	3.54E-06	4.35E-06	3.59E-06	1.33E-05	1.07E-05	1.17E-05	1.64E-05	1.66E-05	3.66E-05	3.74E-06	1.76E-05	2.231312086	0.005696228	2.244412612	FALSE	6.09E-06	7.16E-06	0.234334852	0.59044479	0.228820705	FALSE	2.46E+00	0.038205425	1.417874965	FALSE
Q9Y4A5	TRRAP_HUMAN	TRRAP	S	2051	SSIKRGLSVDSAQEV	2.68E-06	4.48E-06	5.71E-07	6.50E-07	6.21E-07	4.70E-07	3.71E-07	6.26E-07	6.08E-07	5.48E-07	2.69E-06	3.61E-06	3.37E-06	1.58E-06	7.68E-07	9.09E-07	1.24E-06	1.50E-06	9.91E-06	7.53E-06	3.91E-06	8.32E-06	5.98E-06	8.09E-06	1.56E-06	7.29E-06	2.223465227	0.000111164	3.954036227	TRUE	1.58E-06	1.41E-06	-0.164332326	0.850638763	0.070254831	FALSE	5.17E+00	0.000183731	3.735817335	TRUE
Q53T59	H1BP3_HUMAN	HS1BP3	S	139	LEFLGTRSPGAAGLT	5.61E-06	5.07E-06	9.09E-06	4.66E-06	6.05E-06	2.96E-06	1.33E-05	2.77E-05	2.29E-05	1.16E-05	6.58E-06	1.29E-05	3.52E-06	4.06E-06	5.11E-06	2.79E-06	3.75E-06	4.58E-06	2.53E-05	1.52E-05	1.56E-05	2.06E-05	1.61E-05	1.79E-05	3.97E-06	1.84E-05	2.216363985	4.54E-06	5.343323511	TRUE	5.57E-06	1.58E-05	1.50655876	0.011472891	1.940327151	FALSE	1.16E+00	0.481554932	0.317354165	FALSE
Q13439	GOGA4_HUMAN	GOLGA4	S	71	KLQLRVPSVESLFRS	0.000767028	0.0005785	0.000955587	0.000119902	0.00112604	0.000153699	0.001218329	0.001201006	0.00075415	0.000862687	0.001810855	0.000960721	0.000769358	0.000763875	0.000835345	0.000607996	0.001484415	0.000311749	0.004506577	0.003193771	0.004164298	0.002015871	0.004703535	0.00334938	0.000795456	0.003655572	2.200242368	6.97E-05	4.156686926	TRUE	0.000616793	0.001134625	0.879357524	0.047493027	1.323370148	FALSE	3.22E+00	0.000188728	3.724162929	TRUE
O95628	CNOT4_HUMAN	CNOT4	S	324	SSNHSARSPFEGAVT	3.68E-05	2.90E-05	1.22E-05	6.84E-06	3.50E-05	1.23E-06	8.89E-05	0.000132751	7.20E-05	9.24E-05	6.97E-05	8.76E-05	6.10E-05	2.35E-06	5.32E-05	3.81E-05	3.68E-05	9.42E-06	0.000159618	0.000127238	0.000105331	0.000100319	0.000363262	6.61E-05	3.35E-05	0.000153641	2.198728388	0.023022818	1.637841521	FALSE	2.02E-05	9.06E-05	2.166733575	8.94E-05	4.048890066	TRUE	1.70E+00	0.188989422	0.723562503	FALSE
P46937	YAP1_HUMAN	YAP1	S	61	IVHVRGDSETDLEAL	1.99E-06	2.38E-06	2.07E-06	2.10E-06	3.90E-05	2.24E-06	2.33E-06	1.72E-06	1.81E-06	2.06E-05	2.09E-06	1.53E-06	9.21E-06	9.23E-06	1.83E-05	3.35E-06	2.99E-05	2.64E-06	1.26E-05	8.32E-05	8.54E-05	3.37E-05	0.000108346	9.83E-06	1.21E-05	5.55E-05	2.196921688	0.034106679	1.46716057	FALSE	8.30E-06	5.02E-06	-0.727093734	0.643765997	0.191271966	FALSE	1.11E+01	0.016051925	1.794472885	FALSE
Q7Z5J4	RAI1_HUMAN	RAI1	S	683	GGNAKDFSPGLFEDP	1.13E-05	2.18E-05	2.54E-05	2.91E-05	3.05E-05	2.37E-06	1.79E-05	1.39E-05	1.53E-05	7.30E-05	5.22E-05	1.57E-05	5.26E-06	6.12E-06	5.05E-06	7.29E-06	3.25E-06	5.56E-06	1.13E-05	5.33E-05	9.69E-06	3.17E-05	3.26E-05	1.05E-05	5.42E-06	2.48E-05	2.196365	0.021964014	1.658288296	FALSE	2.01E-05	3.13E-05	0.641557069	0.339227741	0.46950864	FALSE	7.92E-01	0.615394683	0.210846261	FALSE
Q86VY9	T200A_HUMAN	TMEM200A	S	350	TVLPRNNSIGESLSS	8.37E-06	1.20E-06	9.33E-06	1.85E-05	2.51E-05	3.37E-05	7.08E-06	7.19E-06	6.19E-06	7.03E-06	7.41E-06	7.09E-06	3.07E-06	2.90E-06	4.35E-06	4.23E-06	3.87E-06	3.68E-06	7.81E-06	1.19E-05	2.12E-05	1.63E-05	1.44E-05	2.75E-05	3.68E-06	1.65E-05	2.16488533	0.001187123	2.925504369	TRUE	1.60E-05	7.00E-06	-1.196218159	0.096077325	1.017379099	FALSE	2.36E+00	0.007608931	2.118676351	FALSE
Q15311	RBP1_HUMAN	RALBP1	S	29	SGLTRTPSSEEISPT	0.001131947	0.002074192	0.000808759	0.001778841	0.000961682	0.001827652	0.000945762	0.001519381	0.001299086	0.000658541	0.001668064	0.001341419	0.000290674	0.000321323	0.000260768	0.000361634	0.00024897	0.000291749	0.001202279	0.001954183	0.001581627	0.001769796	0.001114341	0.000328999	0.000295853	0.001325204	2.163262568	0.001562468	2.806188794	TRUE	0.001430512	0.001238709	-0.207694493	0.483944931	0.315204055	FALSE	1.07E+00	0.766527877	0.115472046	FALSE
Q8WYA6	CTBL1_HUMAN	CTNNBL1	S	545	ENIGDGRSPEFRENE	6.39E-06	6.27E-06	6.45E-06	6.29E-06	6.31E-06	6.36E-06	1.52E-05	1.59E-05	1.32E-05	1.33E-05	7.34E-06	7.00E-06	7.30E-06	5.39E-06	7.08E-06	5.29E-06	7.76E-06	6.78E-06	2.58E-05	1.94E-05	2.99E-05	2.00E-05	4.44E-05	3.61E-05	6.60E-06	2.93E-05	2.148969836	0.00020524	3.687737069	TRUE	6.35E-06	1.20E-05	0.918376042	0.005160465	2.287311134	FALSE	2.44E+00	0.002333638	2.631966512	TRUE
P78559	MAP1A_HUMAN	MAP1A	S	612	SKDRGLDSGAETEEE	6.23E-05	9.42E-05	8.33E-06	9.36E-06	9.33E-06	7.38E-06	4.90E-05	0.000130856	0.000152659	9.75E-05	9.51E-06	5.37E-05	4.12E-06	1.46E-05	5.85E-06	5.29E-06	5.32E-06	5.77E-06	1.44E-05	5.19E-05	2.70E-05	6.06E-06	6.22E-05	1.92E-05	6.82E-06	3.01E-05	2.143152506	0.029422237	1.531324315	FALSE	3.18E-05	8.22E-05	1.369350149	0.090739003	1.042205999	FALSE	3.66E-01	0.054844863	1.260864043	FALSE
Q12802	AKP13_HUMAN	AKAP13	S	1642	SGEERVDSLVSLSEE	3.48E-06	3.38E-06	1.04E-05	3.58E-06	1.49E-06	3.58E-06	3.86E-06	1.74E-05	9.75E-06	3.77E-06	4.03E-06	3.76E-06	6.89E-06	8.40E-06	7.65E-06	4.16E-06	9.27E-06	7.95E-06	3.63E-05	2.02E-05	3.16E-05	2.72E-05	4.60E-05	3.38E-05	7.39E-06	3.25E-05	2.138270847	4.14E-05	4.383054102	TRUE	4.31E-06	7.10E-06	0.718799966	0.309205335	0.509753022	FALSE	4.58E+00	0.00012755	3.894321042	TRUE
Q9HCN4	GPN1_HUMAN	GPN1	S	314	GTAKDSLSPVLHPSD	3.14E-06	3.45E-06	3.67E-06	5.44E-06	2.92E-06	1.19E-06	7.17E-05	9.84E-05	5.32E-05	5.14E-05	7.05E-05	3.50E-05	7.12E-07	6.94E-07	3.37E-05	5.17E-05	1.18E-06	1.06E-06	1.07E-06	9.15E-07	9.47E-07	0.000200923	0.000183549	5.51E-07	1.48E-05	6.47E-05	2.124431634	0.256657056	0.590646791	FALSE	3.30E-06	6.34E-05	4.262484008	5.31E-05	4.274928818	TRUE	1.02E+00	0.975698809	0.010684225	FALSE
Q9NUL3	STAU2_HUMAN	STAU2	S	492	SSPTPPCSPVQPSKQ	2.95E-06	2.83E-06	2.56E-06	3.01E-06	2.27E-06	2.68E-06	3.09E-06	1.08E-05	1.92E-06	2.44E-06	1.90E-06	2.10E-06	4.15E-06	4.36E-06	4.30E-06	4.18E-06	4.23E-06	3.16E-06	1.68E-05	2.06E-05	1.82E-05	2.00E-05	1.67E-05	1.39E-05	4.06E-06	1.77E-05	2.123098227	1.08E-07	6.965151827	TRUE	2.72E-06	3.71E-06	0.449554759	0.504267656	0.297338887	FALSE	4.77E+00	1.16473E-05	4.933772963	TRUE
Q9UJV9	DDX41_HUMAN	DDX41	S	23	VPAGGSRSEAEDEDD	3.15E-05	4.53E-06	3.27E-06	4.14E-06	2.63E-06	1.18E-05	4.12E-06	4.25E-06	3.19E-06	4.09E-06	3.85E-06	1.19E-05	4.88E-06	8.96E-06	9.90E-06	1.12E-05	1.07E-05	2.35E-05	4.27E-05	5.71E-05	5.44E-05	5.98E-05	3.71E-05	4.96E-05	1.15E-05	5.01E-05	2.121922985	5.30E-06	5.275650603	TRUE	9.65E-06	5.23E-06	-0.882046969	0.376370124	0.424384858	FALSE	9.58E+00	3.63305E-07	6.439728066	TRUE
Q00587	BORG5_HUMAN	CDC42EP1	S	180	HDRDRDGSFPSEPGL	2.06E-05	1.75E-05	1.42E-05	1.89E-05	1.21E-05	1.95E-05	7.11E-05	4.89E-05	4.68E-05	1.84E-05	1.54E-05	2.27E-05	1.70E-05	1.47E-05	2.40E-05	2.90E-05	1.99E-05	2.39E-05	5.92E-05	4.75E-05	0.000146751	6.98E-05	8.99E-05	0.00013908	2.14E-05	9.20E-05	2.102925452	0.002149552	2.667651948	TRUE	1.71E-05	3.72E-05	1.119202774	0.051142813	1.291215392	FALSE	2.47E+00	0.017571365	1.755194491	FALSE
Q9UPU9	SMAG1_HUMAN	SAMD4A	S	183	YYHQRQNSDDKLNGW	7.40E-06	2.71E-06	3.50E-06	2.62E-06	3.34E-06	2.62E-06	1.13E-05	1.13E-05	7.40E-06	9.70E-06	6.54E-06	1.13E-05	3.52E-06	3.72E-06	4.57E-06	4.01E-06	8.26E-06	3.78E-06	2.66E-05	2.79E-05	1.24E-05	1.36E-05	1.96E-05	1.94E-05	4.64E-06	1.99E-05	2.100465669	0.000220378	3.656831168	TRUE	3.70E-06	9.60E-06	1.374798724	0.000468813	3.32900064	FALSE	2.07E+00	0.003812198	2.418824522	FALSE
P46821	MAP1B_HUMAN	MAP1B	S	1016	EKGEAEQSEEEADEE	3.71E-06	2.85E-06	1.09E-06	1.03E-06	8.88E-07	6.67E-07	1.32E-06	9.16E-06	1.46E-06	1.25E-06	1.26E-06	1.34E-06	1.43E-06	1.71E-06	1.97E-06	2.44E-06	2.99E-06	2.13E-06	9.16E-06	9.32E-06	1.22E-05	5.21E-06	1.17E-05	6.04E-06	2.11E-06	8.94E-06	2.082239009	0.000187698	3.726540377	TRUE	1.71E-06	2.63E-06	0.62599101	0.524044625	0.280631729	FALSE	3.40E+00	0.004826314	2.316384383	FALSE
P24534	EF1B_HUMAN	EEF1B2	S	106	DDIDLFGSDDEEESE	8.74E-05	7.19E-05	0.000122632	8.71E-05	9.11E-05	0.000157054	0.000133815	0.000229112	0.000177393	6.84E-05	0.000165199	0.000133772	9.63E-05	1.27E-05	8.82E-05	0.000176893	0.000169128	0.000128069	0.000183079	0.000264972	0.000889667	0.000481651	0.000628233	0.00037357	0.000111892	0.000470195	2.071159932	0.007993418	2.097267463	FALSE	0.000102862	0.00015129	0.556603845	0.085442729	1.068324887	FALSE	3.11E+00	0.014404922	1.841489076	FALSE
Q8N2Y8	RUSC2_HUMAN	RUSC2	S	519	GSLERMLSCPVRLSE	1.23E-05	1.82E-05	2.33E-05	1.83E-05	1.99E-05	1.99E-05	2.40E-05	1.84E-05	2.98E-05	2.39E-05	2.40E-05	1.81E-05	3.19E-05	5.46E-05	3.42E-05	3.72E-05	4.79E-05	3.24E-05	0.000160824	0.000205304	0.000151878	0.000150045	0.000130279	0.000191974	3.97E-05	0.000165051	2.056286133	1.17E-06	5.931279041	TRUE	1.87E-05	2.30E-05	0.303767399	0.088019107	1.055423043	FALSE	7.18E+00	2.4999E-07	6.602078012	TRUE
Q96RT1	ERBIN_HUMAN	ERBIN	S	872	GSVVKSHSITNMEIG	3.94E-05	2.45E-05	5.76E-05	4.22E-05	2.90E-05	2.57E-05	3.95E-05	2.89E-05	5.30E-05	4.03E-05	3.29E-05	6.52E-05	4.75E-05	5.17E-05	4.87E-05	4.87E-05	4.41E-05	5.14E-05	0.000166874	0.000218296	0.000240282	0.000234448	0.000198053	0.000155536	4.87E-05	0.000202248	2.054769569	8.86E-07	6.052778914	TRUE	3.64E-05	4.33E-05	0.250514495	0.383460207	0.416279698	FALSE	4.67E+00	1.1808E-06	5.927821842	TRUE
Q9HCH0	NCK5L_HUMAN	NCKAP5L	S	440	KLQIGPPSPGEAQGP	2.70E-06	2.81E-06	1.59E-06	3.39E-06	3.28E-06	1.82E-06	3.35E-05	3.29E-05	6.05E-06	3.80E-05	4.93E-05	2.87E-05	1.98E-05	2.01E-06	6.30E-06	2.83E-05	1.23E-05	5.98E-06	3.46E-05	4.20E-05	4.34E-05	5.93E-05	6.07E-05	6.76E-05	1.24E-05	5.13E-05	2.043485439	0.000170851	3.76738207	TRUE	2.60E-06	3.14E-05	3.594891606	0.000597477	3.223679082	FALSE	1.63E+00	0.03050738	1.515595094	FALSE
P13984	T2FB_HUMAN	GTF2F2	S	248	HYQGEEKSD______	3.65E-06	9.51E-05	1.97E-05	4.03E-06	1.40E-06	1.85E-06	2.77E-06	2.83E-06	2.35E-06	3.55E-06	2.26E-06	1.26E-06	2.61E-05	3.78E-06	2.49E-06	2.20E-06	8.37E-06	8.27E-07	4.22E-05	3.47E-06	3.32E-05	2.62E-06	4.26E-05	5.62E-05	7.29E-06	3.00E-05	2.042665193	0.043635619	1.360158862	FALSE	2.10E-05	2.50E-06	-3.065402209	0.249453849	0.60300979	FALSE	1.20E+01	0.012432406	1.90544481	FALSE
Q8WWI1	LMO7_HUMAN	LMO7	S	263	RSLTSCSSDITLRGG	6.84E-05	8.51E-05	0.00010131	0.000342027	0.000133102	0.000122167	8.63E-05	0.000181317	0.00014695	0.00015168	0.000147775	0.00014711	0.000134349	0.000183071	0.000202458	0.000231715	0.000194168	0.000202359	0.000761004	0.000805418	0.000534869	0.000572266	0.000710444	0.001344034	0.000191353	0.000788006	2.041967526	0.000560093	3.251739702	TRUE	0.000142026	0.000143529	0.015190466	0.972829293	0.011963361	FALSE	5.49E+00	0.000313243	3.50411828	TRUE
Q9Y5B0	CTDP1_HUMAN	CTDP1	S	740	TKAQRENSPAAFPDR	4.66E-06	5.99E-06	2.57E-06	1.10E-05	5.09E-06	7.51E-06	9.04E-06	2.71E-05	1.16E-05	3.86E-06	3.31E-06	5.67E-06	8.31E-06	3.58E-06	3.56E-06	8.17E-06	3.92E-06	2.21E-06	1.79E-05	1.49E-05	1.31E-05	2.73E-05	1.99E-05	2.93E-05	4.96E-06	2.04E-05	2.04143653	0.000323233	3.49048476	TRUE	6.13E-06	1.01E-05	0.718866712	0.324363106	0.488968549	FALSE	2.02E+00	0.045967962	1.33754475	FALSE
Q16204	CCDC6_HUMAN	CCDC6	S	244	QPVSAPPSPRDISME	0.000131567	9.41E-06	9.27E-06	8.95E-06	7.72E-06	7.72E-06	0.000114185	0.000212561	8.52E-06	8.66E-06	6.37E-06	6.56E-06	6.37E-05	7.18E-05	1.10E-05	9.49E-06	1.97E-05	2.10E-05	0.000245544	2.22E-05	0.000137988	0.000109684	0.000122881	0.000164825	3.28E-05	0.000133851	2.030138585	0.009926719	2.00319425	FALSE	2.91E-05	5.95E-05	1.030918103	0.473313536	0.324851076	FALSE	2.25E+00	0.137989735	0.860153218	FALSE
P12956	XRCC6_HUMAN	XRCC6	S	520	AMNKRLGSLVDEFKE	2.45E-05	3.27E-05	2.00E-05	5.02E-06	2.16E-05	1.39E-05	1.89E-05	2.41E-05	2.22E-05	8.51E-06	3.25E-05	2.60E-05	1.30E-05	8.44E-06	1.51E-05	1.04E-05	3.01E-05	2.19E-06	3.02E-05	2.47E-05	6.19E-05	5.77E-05	7.12E-05	7.45E-05	1.32E-05	5.34E-05	2.013552148	0.001651241	2.782189661	TRUE	1.96E-05	2.20E-05	0.166858659	0.644131801	0.191025259	FALSE	2.43E+00	0.006690848	2.174518843	FALSE
Q7Z7L8	CK096_HUMAN	C11orf96	S	399	AKKSFLQSLECLRRS	3.23E-06	2.72E-06	8.13E-06	2.80E-06	1.96E-06	2.72E-06	9.45E-07	5.20E-06	3.32E-06	1.02E-05	7.11E-06	3.57E-06	7.87E-06	6.51E-06	4.64E-06	4.54E-06	5.34E-06	6.54E-06	1.80E-05	2.05E-05	2.16E-05	2.93E-05	3.71E-05	1.52E-05	5.91E-06	2.36E-05	1.999021981	0.00036858	3.433468285	TRUE	3.59E-06	5.06E-06	0.49522436	0.384922347	0.414626875	FALSE	4.66E+00	0.000405029	3.392513812	TRUE
O75864	PPR37_HUMAN	PPP1R37	S	50	AKRVTFPSDEDIVSG	1.11E-05	6.69E-06	7.70E-06	3.09E-06	1.32E-05	7.82E-06	1.88E-05	1.12E-05	1.24E-05	9.69E-06	1.65E-05	1.07E-05	1.05E-05	1.12E-05	1.11E-05	1.31E-05	1.29E-05	1.28E-05	4.94E-05	3.45E-05	5.56E-05	5.15E-05	4.81E-05	4.60E-05	1.19E-05	4.75E-05	1.994370452	2.91E-07	6.535986405	TRUE	8.27E-06	1.32E-05	0.678138576	0.037189132	1.429583961	FALSE	3.60E+00	1.04604E-06	5.9804535	TRUE
Q8N1W1	ARG28_HUMAN	ARHGEF28	S	1538	WKHGRQRSLPAVLLP	2.85E-05	2.08E-05	5.92E-05	1.21E-06	8.42E-05	5.12E-06	8.73E-05	3.01E-05	1.89E-05	6.54E-05	4.33E-05	2.10E-05	5.15E-05	8.09E-06	2.44E-05	1.51E-05	4.99E-05	5.51E-06	6.26E-05	6.34E-05	0.00013326	0.00022332	0.000125055	5.85E-06	2.58E-05	0.000102239	1.988048138	0.037696112	1.42370344	FALSE	3.32E-05	4.43E-05	0.41865937	0.532556061	0.273634668	FALSE	2.31E+00	0.107541476	0.968424007	FALSE
Q9Y6I3	EPN1_HUMAN	EPN1	S	435	AGEVPARSPGAFDMS	7.81E-07	1.20E-05	4.93E-06	1.93E-05	7.26E-06	5.08E-06	1.05E-05	2.63E-05	1.80E-05	1.19E-05	1.03E-05	1.33E-05	8.05E-06	9.48E-06	9.18E-06	5.34E-06	2.18E-05	6.37E-06	4.11E-05	2.90E-05	5.60E-05	2.62E-05	5.20E-05	3.37E-05	1.00E-05	3.97E-05	1.983830967	0.000336659	3.472810233	TRUE	8.23E-06	1.51E-05	0.870835603	0.093471094	1.029322675	FALSE	2.63E+00	0.001355501	2.867900124	TRUE
Q96N67	DOCK7_HUMAN	DOCK7	S	190	IDDTPRGSWACSIFD	1.50E-05	2.04E-05	1.96E-05	1.94E-05	2.55E-05	1.89E-05	1.65E-05	3.40E-05	3.79E-05	3.50E-05	3.63E-05	1.86E-05	9.95E-06	1.10E-05	9.89E-06	1.54E-05	2.48E-05	7.74E-06	4.94E-05	3.44E-05	4.59E-05	6.67E-05	9.27E-05	2.22E-05	1.31E-05	5.19E-05	1.983172794	0.004194923	2.377276044	FALSE	1.98E-05	2.97E-05	0.587039275	0.036915933	1.43278615	FALSE	1.75E+00	0.069540048	1.157765013	FALSE
Q09666	AHNK_HUMAN	AHNAK	S	5552	GPAFNMASPESDFGI	4.57E-05	1.04E-05	6.69E-05	4.09E-05	1.31E-05	5.42E-06	3.76E-05	7.22E-05	5.42E-06	4.44E-05	2.21E-05	3.61E-05	4.50E-08	2.06E-05	1.60E-05	1.20E-05	3.33E-05	7.21E-06	4.38E-05	0.000103501	2.71E-05	2.73E-05	8.67E-05	6.33E-05	1.49E-05	5.86E-05	1.980389606	0.009803464	2.008620461	FALSE	3.04E-05	3.63E-05	0.256008486	0.672422823	0.172357555	FALSE	1.61E+00	0.189335233	0.722768561	FALSE
Q5SW79	CE170_HUMAN	CEP170	S	1112	RARLGEASDSELADA	5.26E-05	6.17E-05	3.31E-05	4.34E-05	5.57E-05	5.95E-05	4.36E-05	0.000128184	9.97E-05	3.87E-05	4.23E-05	4.22E-05	4.54E-05	4.08E-05	3.33E-05	1.62E-05	4.44E-05	8.22E-05	0.000118717	0.000118056	0.000185202	0.000113013	0.000220347	0.000277781	4.37E-05	0.000172186	1.97770035	0.001284073	2.891410117	TRUE	5.10E-05	6.58E-05	0.367084628	0.386075679	0.413327556	FALSE	2.62E+00	0.007393402	2.131155683	FALSE
P52948	NUP98_HUMAN	NUP98	S	888	SKYGLQDSDEEEEEH	1.25E-05	1.35E-05	1.83E-05	1.60E-05	8.34E-06	1.78E-05	1.18E-05	3.32E-05	1.03E-05	5.53E-06	7.62E-06	1.11E-05	9.21E-06	4.08E-06	1.10E-05	9.24E-06	7.87E-06	4.79E-06	2.30E-05	2.37E-05	2.99E-05	2.89E-05	2.42E-05	5.18E-05	7.70E-06	3.02E-05	1.973769828	0.000619403	3.208026851	TRUE	1.44E-05	1.33E-05	-0.117918074	0.801576126	0.096055226	FALSE	2.27E+00	0.018727442	1.727521544	FALSE
O15021	MAST4_HUMAN	MAST4	S	1370	YRSGRRKSAGNIPLS	0.000189111	0.000289293	0.000347615	9.81E-05	0.000239056	0.000167296	0.000273944	0.000231159	0.000266196	0.000198042	0.000200761	0.000255304	0.000110398	0.000127234	7.30E-05	0.000130299	0.000110337	7.55E-05	0.000510117	0.000536573	0.000320998	0.000620533	0.000324186	0.000145064	0.000104461	0.000409578	1.971174839	0.001851914	2.732379197	TRUE	0.000221742	0.000237568	0.099459085	0.692849233	0.15936126	FALSE	1.72E+00	0.040908936	1.388181813	FALSE
P78559	MAP1A_HUMAN	MAP1A	S	1218	DVSSKQLSPESLGTL	3.19E-05	2.38E-06	2.18E-06	2.32E-06	2.43E-06	2.52E-06	6.38E-05	6.39E-05	4.46E-05	5.00E-05	5.60E-05	3.52E-05	1.97E-06	1.97E-06	1.91E-06	1.45E-06	5.10E-05	1.87E-06	2.00E-06	1.78E-06	4.72E-05	1.68E-06	0.000180065	1.96E-06	1.00E-05	3.91E-05	1.964066835	0.359357834	0.444472883	FALSE	7.29E-06	5.23E-05	2.840600716	5.61E-05	4.250654325	TRUE	7.48E-01	0.665692397	0.176726403	FALSE
Q86V48	LUZP1_HUMAN	LUZP1	S	611	KYPYSCRSQENILQG	2.18E-05	2.47E-05	2.27E-05	2.45E-05	2.50E-05	2.36E-05	2.10E-05	6.93E-05	3.92E-05	2.04E-05	2.40E-05	2.33E-05	1.82E-05	1.78E-05	2.29E-05	3.83E-05	1.95E-05	2.01E-05	4.19E-05	3.23E-05	9.62E-05	9.54E-05	0.000127475	0.000138361	2.28E-05	8.86E-05	1.958963422	0.004459804	2.350684212	FALSE	2.37E-05	3.29E-05	0.470058902	0.270682422	0.567539947	FALSE	2.69E+00	0.016524756	1.781864954	FALSE
Q8WWI1	LMO7_HUMAN	LMO7	S	246	RHHKREDSFESLDSL	0.000208306	0.000208691	0.000192468	6.94E-05	0.000134872	0.00017926	0.000182864	0.000247229	0.000363294	0.000205236	0.000295523	0.000208903	0.000172447	0.000213371	0.000272167	0.000276018	0.000312544	0.000202284	0.000697092	0.000863079	0.000867547	0.001039621	0.001100246	0.001057464	0.000241472	0.000937508	1.956977372	1.09E-06	5.963770111	TRUE	0.000165495	0.000250508	0.598067566	0.037855418	1.421871959	FALSE	3.74E+00	1.64468E-06	5.783918906	TRUE
O43598	DNPH1_HUMAN	DNPH1	S	169	PPGQVAASPDPTT__	7.89E-05	7.53E-05	6.37E-05	0.000188861	5.15E-05	0.000103807	9.57E-05	0.000157147	0.000138976	4.44E-05	9.19E-05	7.45E-05	4.16E-05	6.90E-05	3.60E-05	9.72E-05	5.67E-05	5.56E-05	0.000155599	0.000172589	0.000319369	0.000195175	0.00023847	0.000297077	5.93E-05	0.000229713	1.952806566	0.000150957	3.821147722	TRUE	9.37E-05	0.000100445	0.100724809	0.803159263	0.095198327	FALSE	2.29E+00	0.002486211	2.604461955	TRUE
P18206	VINC_HUMAN	VCL	S	434	ERDDILRSLGEISAL	4.95E-05	5.30E-05	4.85E-05	1.12E-05	2.92E-05	1.65E-05	9.55E-05	9.29E-05	2.35E-05	1.82E-05	2.67E-05	1.85E-05	2.81E-05	4.29E-05	2.98E-05	3.37E-05	2.46E-05	2.76E-05	0.0001195	0.000170723	4.93E-05	0.000127465	0.000121742	0.00013343	3.11E-05	0.000120359	1.951625418	0.000277777	3.55630401	TRUE	3.46E-05	4.59E-05	0.405721445	0.524001161	0.280667751	FALSE	2.62E+00	0.007421338	2.129517775	FALSE
Q9Y3Q8	T22D4_HUMAN	TSC22D4	S	279	DASLVHKSPDPFGAV	2.40E-06	3.29E-06	4.66E-06	1.68E-05	2.75E-06	2.38E-06	6.84E-06	2.39E-05	2.39E-05	4.72E-06	6.69E-06	4.25E-06	1.02E-05	8.80E-06	8.88E-06	8.71E-06	6.21E-06	6.37E-06	2.90E-05	2.00E-05	3.87E-05	3.19E-05	3.36E-05	3.61E-05	8.20E-06	3.15E-05	1.943293408	7.08E-06	5.149762339	TRUE	5.37E-06	1.17E-05	1.123120822	0.190224152	0.720734344	FALSE	2.69E+00	0.001807769	2.742857037	TRUE
Q9H307	PININ_HUMAN	PNN	S	381	ESEKQQDSQPEEVMD	4.51E-06	6.44E-07	5.53E-06	1.15E-06	1.01E-05	2.94E-06	2.17E-06	1.00E-06	1.38E-06	2.01E-05	2.21E-06	9.53E-06	1.20E-06	1.28E-06	3.09E-06	1.29E-06	2.56E-06	6.16E-07	1.31E-06	6.80E-06	2.09E-06	1.27E-05	1.37E-05	1.66E-06	1.67E-06	6.36E-06	1.929779017	0.072204888	1.1414334	FALSE	4.15E-06	6.07E-06	0.549041318	0.584937912	0.232890229	FALSE	1.05E+00	0.93722034	0.028158295	FALSE
P78344	IF4G2_HUMAN	EIF4G2	S	395	GVIQDRFSPTMGRHR	4.17E-05	0.000144083	5.70E-05	0.000165589	4.18E-05	5.99E-05	7.08E-05	3.23E-05	4.07E-05	4.00E-05	1.58E-05	3.33E-05	1.46E-05	1.30E-05	1.55E-05	1.20E-05	1.11E-05	6.73E-06	9.17E-06	1.48E-05	1.29E-05	1.07E-05	1.53E-05	0.000214779	1.22E-05	4.63E-05	1.928311168	0.336012406	0.473644688	FALSE	8.50E-05	3.88E-05	-1.130950519	0.079183932	1.101362939	FALSE	1.19E+00	0.83324728	0.079226095	FALSE
O95425	SVIL_HUMAN	SVIL	S	1322	VDYNMPRSPVEMDED	1.77E-05	3.51E-06	2.24E-06	2.68E-06	2.62E-06	3.22E-06	1.84E-05	1.73E-05	1.04E-05	2.20E-05	2.39E-05	1.07E-05	4.16E-06	3.27E-06	5.06E-06	6.30E-06	5.70E-06	5.85E-06	9.88E-06	3.55E-05	2.25E-05	2.73E-06	3.89E-05	5.94E-06	5.06E-06	1.92E-05	1.927508639	0.049166235	1.308333045	FALSE	5.33E-06	1.71E-05	1.683967457	0.005849206	2.232903047	FALSE	1.12E+00	0.758481996	0.120054723	FALSE
Q7L9B9	EEPD1_HUMAN	EEPD1	S	554	KDAPRNGSGVALERS	1.35E-05	1.91E-05	7.39E-06	6.83E-06	1.02E-05	9.48E-06	1.30E-05	8.57E-06	2.10E-05	1.91E-05	1.19E-05	1.29E-05	1.73E-05	1.66E-05	1.89E-05	1.51E-05	1.74E-05	2.05E-05	5.46E-05	9.20E-05	7.33E-05	7.53E-05	4.51E-05	6.04E-05	1.76E-05	6.68E-05	1.921903116	3.19E-05	4.495581529	TRUE	1.11E-05	1.44E-05	0.380724837	0.239410926	0.620856034	FALSE	4.64E+00	2.43435E-05	4.613617178	TRUE
Q9GZY8	MFF_HUMAN	MFF	S	155	GRLKRERSMSENAVR	8.50E-06	1.04E-05	1.02E-05	1.05E-05	1.01E-05	9.08E-06	8.74E-06	8.53E-06	1.10E-05	1.05E-05	1.10E-05	9.03E-06	1.30E-05	1.12E-05	1.49E-05	1.50E-05	1.55E-05	1.51E-05	3.63E-05	2.25E-05	0.000115605	1.60E-05	1.92E-05	0.000110405	1.41E-05	5.33E-05	1.92010078	0.06703266	1.173713545	FALSE	9.80E-06	9.79E-06	-0.00036664	0.996631725	0.001465292	FALSE	5.44E+00	0.045814593	1.338996165	FALSE
P35579	MYH9_HUMAN	MYH9	S	1114	RELESQISELQEDLE	3.13E-05	5.11E-06	4.22E-06	2.68E-06	4.32E-06	5.11E-06	1.46E-05	5.51E-06	5.40E-06	3.04E-06	3.52E-06	4.95E-06	8.17E-06	1.29E-05	1.00E-05	1.25E-05	1.27E-05	8.35E-06	3.81E-05	5.67E-05	4.74E-05	5.32E-05	3.47E-05	1.28E-05	1.08E-05	4.05E-05	1.910142398	0.001125398	2.948694006	TRUE	8.79E-06	6.17E-06	-0.511709342	0.599453326	0.222244626	FALSE	6.56E+00	0.000477389	3.321127696	TRUE
P29966	MARCS_HUMAN	MARCKS	S	101	AAPEAGASPVEKEAP	3.46E-05	3.63E-05	1.52E-05	7.78E-05	1.59E-05	2.14E-05	3.30E-05	0.000118319	8.28E-05	2.49E-05	2.74E-05	3.64E-05	1.87E-05	2.93E-05	1.99E-05	6.27E-05	2.46E-05	4.11E-05	0.000111488	9.24E-05	0.00011785	0.000107781	0.000149129	0.000155651	3.27E-05	0.000122391	1.904052526	2.48E-05	4.604805943	TRUE	3.35E-05	5.38E-05	0.68234318	0.293674705	0.532133458	FALSE	2.27E+00	0.004155216	2.381406415	FALSE
O60841	IF2P_HUMAN	EIF5B	S	137	KVEMYSGSDDDDDFN	1.03E-06	4.06E-06	4.58E-06	2.41E-06	1.16E-06	3.17E-06	8.41E-05	8.07E-05	5.68E-05	7.78E-05	3.88E-05	7.35E-05	8.99E-07	9.71E-07	6.24E-07	9.25E-07	6.32E-05	9.68E-07	9.70E-07	9.10E-07	0.000138488	9.26E-07	7.03E-07	0.000109182	1.13E-05	4.19E-05	1.8935712	0.303097701	0.518417358	FALSE	2.74E-06	6.86E-05	4.648898169	3.35E-06	5.475085571	TRUE	6.11E-01	0.347634504	0.458877124	FALSE
P05787	K2C8_HUMAN	KRT8	S	274	YEDIANRSRAEAESM	9.07E-06	4.13E-06	4.89E-06	1.54E-05	4.38E-06	6.20E-06	3.72E-05	2.82E-05	3.25E-05	3.40E-05	1.11E-05	6.66E-06	9.11E-06	1.27E-05	5.53E-06	2.59E-05	2.52E-05	1.67E-05	6.15E-05	4.17E-05	5.41E-05	8.87E-05	4.83E-05	5.85E-05	1.58E-05	5.88E-05	1.890919995	0.000187849	3.726190873	TRUE	7.34E-06	2.49E-05	1.763797725	0.009853178	2.006423651	FALSE	2.36E+00	0.002528751	2.597093982	TRUE
Q9Y4I1	MYO5A_HUMAN	MYO5A	S	600	QDDEKAISPTSATSS	4.80E-06	6.40E-06	6.37E-06	5.06E-06	6.06E-06	5.62E-06	6.15E-06	5.84E-06	5.03E-06	3.58E-06	5.51E-06	6.27E-06	6.51E-06	2.24E-06	6.51E-06	1.28E-05	9.98E-06	8.55E-06	2.72E-06	4.38E-05	2.07E-05	6.18E-05	1.53E-05	2.76E-05	7.76E-06	2.86E-05	1.884835766	0.03858171	1.413618525	FALSE	5.72E-06	5.40E-06	-0.083775291	0.526371816	0.278707373	FALSE	5.30E+00	0.02283819	1.641338325	FALSE
Q9UPQ0	LIMC1_HUMAN	LIMCH1	S	377	RWKSRRRSVSQDLIK	3.71E-05	5.80E-05	5.30E-05	4.07E-05	2.49E-05	5.93E-05	0.000105291	6.55E-05	0.000121063	5.04E-05	1.08E-05	2.99E-05	4.21E-05	3.92E-05	1.67E-05	7.10E-05	3.11E-05	3.63E-05	0.000343326	8.22E-05	6.60E-05	0.000149954	8.58E-05	0.000141324	3.94E-05	0.000144786	1.877460769	0.033150931	1.479504276	FALSE	4.55E-05	6.38E-05	0.488309377	0.340562068	0.467803725	FALSE	2.27E+00	0.105840289	0.975348982	FALSE
Q9UKV3	ACINU_HUMAN	ACIN1	S	410	ALPEQTASEEETPPP	5.36E-06	4.79E-06	3.98E-06	5.44E-06	2.53E-06	4.50E-06	0.000201345	0.000374998	3.25E-05	4.05E-06	0.000374085	6.49E-05	2.26E-06	2.27E-06	2.06E-06	1.69E-06	2.52E-06	2.14E-06	3.78E-05	2.11E-06	2.09E-06	1.66E-06	2.41E-06	1.36E-06	2.16E-06	7.91E-06	1.873959444	0.359179596	0.444688343	FALSE	4.43E-06	0.000175305	5.305176552	0.032340229	1.490256903	FALSE	4.51E-02	0.035796662	1.446157468	FALSE
O15056	SYNJ2_HUMAN	SYNJ2	S	1124	LMVKKSASDASISSG	1.58E-05	1.69E-05	2.18E-05	1.93E-05	1.72E-05	1.59E-05	2.25E-05	2.08E-05	1.69E-05	2.43E-05	2.08E-05	1.56E-05	3.76E-05	2.43E-05	3.73E-05	3.86E-05	3.91E-05	3.84E-05	0.000111047	0.000126676	0.000168698	9.73E-05	0.00015668	0.000127213	3.59E-05	0.00013127	1.870377914	7.17E-06	5.144495724	TRUE	1.78E-05	2.01E-05	0.178988365	0.18438332	0.73427837	FALSE	6.53E+00	1.58492E-06	5.799991622	TRUE
P31350	RIR2_HUMAN	RRM2	S	20	DPQQLQLSPLKGLSL	0.001563422	0.00106478	0.00191986	0.000165249	0.001239314	0.000150772	0.0011763	0.003627852	0.001764042	0.000957608	0.001192019	0.000902823	0.000836963	0.000617483	0.000999653	0.000988989	0.000829086	0.000228432	0.003521672	0.003331508	0.001961775	0.001609432	0.005810286	0.000193653	0.000750101	0.002738054	1.867993868	0.032190227	1.492275959	FALSE	0.001017232	0.001603441	0.656521514	0.283480185	0.547477292	FALSE	1.71E+00	0.234595417	0.629680477	FALSE
Q96T23	RSF1_HUMAN	RSF1	S	604	DKDAQRLSPIPEEVP	3.19E-06	2.76E-06	3.51E-06	3.43E-06	3.31E-06	2.77E-06	1.37E-06	2.44E-05	1.09E-05	1.91E-06	2.55E-06	3.25E-06	5.86E-06	6.66E-06	7.81E-06	9.50E-06	8.48E-06	8.73E-06	1.77E-05	1.79E-05	2.91E-05	2.84E-05	3.67E-05	4.14E-05	7.84E-06	2.85E-05	1.864040703	0.000391739	3.407003628	TRUE	3.16E-06	7.40E-06	1.226219134	0.277896713	0.55611659	FALSE	3.85E+00	0.002859017	2.543783234	FALSE
Q9UKV3	ACINU_HUMAN	ACIN1	S	490	PSDTKAESPAEKVPE	5.67E-05	6.40E-05	6.47E-05	7.57E-06	6.88E-05	3.53E-05	8.36E-05	0.000137435	7.46E-05	5.24E-05	6.30E-05	4.08E-05	4.52E-05	7.18E-05	0.000103605	7.94E-05	0.000107426	5.41E-05	0.000239966	0.000213913	0.000270715	0.000269003	0.000337001	0.00034974	7.69E-05	0.000280056	1.863973472	7.56E-06	5.121377628	TRUE	4.95E-05	7.53E-05	0.605212914	0.158916229	0.798831749	FALSE	3.72E+00	1.2958E-05	4.887462386	TRUE
Q7Z6Z7	HUWE1_HUMAN	HUWE1	S	3757	LGSSGLGSASSIQAA	1.87E-06	2.72E-06	2.27E-06	1.95E-06	1.55E-06	2.22E-06	4.16E-05	3.73E-05	4.26E-05	3.52E-05	1.87E-05	4.08E-05	3.57E-05	4.28E-05	3.84E-05	4.60E-05	3.42E-05	3.30E-05	0.000133266	9.51E-05	0.000149461	0.000158799	0.000171848	0.000125328	3.83E-05	0.000138966	1.858190538	4.70E-06	5.327901125	TRUE	2.10E-06	3.60E-05	4.102989421	3.10E-06	5.508767301	TRUE	3.86E+00	5.18711E-06	5.285074804	TRUE
Q8TBZ3	WDR20_HUMAN	WDR20	S	491	MGHISSKSSDKLNLV	2.56E-05	1.76E-05	1.66E-05	2.62E-05	2.63E-05	2.55E-05	2.97E-05	2.64E-05	2.81E-05	2.47E-05	2.73E-05	2.58E-05	4.56E-05	5.43E-05	3.04E-05	4.62E-05	5.17E-05	3.47E-05	0.000156057	0.000151556	0.000178628	0.00012512	0.000163377	0.000178053	4.38E-05	0.000158799	1.857471331	1.60E-07	6.795672323	TRUE	2.29E-05	2.70E-05	0.233497383	0.071239134	1.14728137	FALSE	5.88E+00	1.70253E-08	7.768904203	TRUE
P40425	PBX2_HUMAN	PBX2	S	330	SVTQGGHSRTSSPTP	8.25E-06	7.58E-06	8.71E-06	4.72E-06	4.14E-06	7.23E-06	5.99E-06	6.13E-06	6.30E-06	5.67E-06	6.67E-06	6.02E-06	4.49E-06	3.47E-06	4.57E-06	4.52E-06	1.09E-05	3.01E-06	2.26E-05	1.87E-05	1.06E-05	2.33E-05	1.93E-05	1.73E-05	5.16E-06	1.86E-05	1.851420584	0.000117239	3.930926963	TRUE	6.77E-06	6.13E-06	-0.144530348	0.43013208	0.366398166	FALSE	3.03E+00	5.44182E-05	4.264256132	TRUE
Q9H7N4	SFR19_HUMAN	SCAF1	S	874	SRDRESRSPFLKPDE	2.80E-05	3.65E-05	1.23E-05	3.84E-05	1.96E-05	1.00E-05	2.23E-05	0.000101917	6.28E-05	1.15E-05	2.49E-05	3.08E-05	1.31E-05	1.84E-05	1.90E-05	1.75E-05	3.71E-05	2.60E-05	8.07E-05	8.05E-05	6.82E-05	7.73E-05	7.65E-05	8.95E-05	2.18E-05	7.88E-05	1.85084818	1.78E-07	6.750509001	TRUE	2.41E-05	4.24E-05	0.81117705	0.243530888	0.613445947	FALSE	1.86E+00	0.027649013	1.558320375	FALSE
Q9H307	PININ_HUMAN	PNN	S	66	LLLRRGFSDSGGGPP	4.23E-05	3.26E-05	9.71E-06	1.39E-05	1.87E-05	9.72E-06	2.91E-05	3.88E-05	4.26E-05	4.09E-05	3.43E-05	2.37E-05	1.92E-05	2.09E-05	2.16E-05	2.04E-05	3.40E-05	1.88E-05	0.000102184	9.33E-05	4.77E-05	8.53E-05	7.01E-05	8.70E-05	2.25E-05	8.10E-05	1.848230675	3.36E-05	4.474068147	TRUE	2.12E-05	3.49E-05	0.723165399	0.051723692	1.286310482	FALSE	2.32E+00	0.000287006	3.542108987	TRUE
O15085	ARHGB_HUMAN	ARHGEF11	S	663	TSSLSTRSLENPTPP	4.87E-06	3.28E-06	6.58E-06	1.85E-05	6.40E-06	6.80E-06	6.66E-06	6.14E-06	2.09E-05	5.69E-06	5.21E-06	5.32E-06	1.35E-05	1.14E-05	1.17E-05	1.21E-05	6.83E-06	7.18E-06	3.35E-05	3.44E-05	4.06E-05	4.27E-05	3.34E-05	4.10E-05	1.04E-05	3.76E-05	1.847062064	1.28E-07	6.891134825	TRUE	7.74E-06	8.33E-06	0.105043631	0.865643755	0.0626608	FALSE	4.51E+00	2.44397E-06	5.611903271	TRUE
Q8WUX9	CHMP7_HUMAN	CHMP7	S	417	SVPNPRISDAELEAE	8.20E-06	1.08E-05	2.22E-05	2.13E-06	5.16E-05	3.66E-06	4.01E-05	4.16E-05	3.91E-05	4.24E-05	2.91E-05	3.47E-05	3.05E-05	1.17E-05	1.24E-05	2.67E-05	6.65E-06	5.02E-06	1.20E-05	0.000129081	6.87E-05	4.40E-05	6.16E-05	1.91E-05	1.55E-05	5.58E-05	1.846953624	0.04759696	1.322420781	FALSE	1.64E-05	3.78E-05	1.204231464	0.021661381	1.664313853	FALSE	1.48E+00	0.327997502	0.484129464	FALSE
Q8NF91	SYNE1_HUMAN	SYNE1	S	8223	PDDEHDLSDRELELE	5.13E-06	5.16E-06	1.11E-05	5.01E-06	7.45E-06	5.75E-06	5.94E-06	4.99E-06	6.22E-05	7.12E-06	6.66E-06	5.54E-06	1.65E-05	2.18E-05	1.48E-05	1.84E-05	1.60E-05	1.48E-05	6.87E-05	1.86E-05	3.64E-05	5.08E-05	4.63E-05	0.000145619	1.71E-05	6.11E-05	1.839532601	0.036544197	1.437181582	FALSE	6.60E-06	1.54E-05	1.223868904	0.371439701	0.430111679	FALSE	3.97E+00	0.049804584	1.302730684	FALSE
Q5VT06	CE350_HUMAN	CEP350	S	473	GHIGRAESDPRLDVL	4.11E-06	7.10E-06	2.07E-05	7.29E-06	7.89E-06	7.90E-06	9.28E-06	1.50E-05	2.56E-05	2.34E-05	1.70E-05	1.50E-05	7.83E-06	9.77E-06	2.87E-05	6.30E-06	1.08E-05	5.79E-06	4.04E-05	3.12E-05	4.47E-05	3.19E-05	4.75E-05	5.16E-05	1.15E-05	4.12E-05	1.837380873	0.000120602	3.918646167	TRUE	9.16E-06	1.76E-05	0.938763126	0.033749062	1.471738291	FALSE	2.34E+00	0.000214708	3.668151026	TRUE
P21333	FLNA_HUMAN	FLNA	S	968	FSVAVSPSLDLSKIK	3.18E-05	3.81E-05	4.03E-05	2.28E-05	3.05E-05	2.92E-05	3.93E-05	3.75E-05	4.14E-05	3.88E-05	0.000115521	6.45E-05	5.24E-05	4.22E-05	5.55E-05	5.02E-05	4.96E-05	4.77E-05	0.000185368	0.000108427	0.000207037	0.000190841	0.000168083	0.000201065	4.96E-05	0.000176803	1.833680931	6.48E-06	5.188356466	TRUE	3.21E-05	5.62E-05	0.806064206	0.090475725	1.04346793	FALSE	3.15E+00	9.8312E-05	4.007393667	TRUE
Q5THJ4	VP13D_HUMAN	VPS13D	S	1138	PKEKDDLSPQPLMTD	7.27E-06	7.29E-06	8.31E-06	7.34E-06	1.05E-05	7.60E-06	1.82E-06	1.03E-05	2.77E-06	4.83E-06	3.10E-06	3.96E-06	4.89E-06	3.95E-06	5.69E-06	3.89E-06	4.18E-06	5.59E-06	7.24E-06	1.20E-05	2.18E-05	1.87E-05	2.02E-05	2.00E-05	4.70E-06	1.67E-05	1.82662119	0.000490203	3.309623621	TRUE	8.06E-06	4.47E-06	-0.849083899	0.024192898	1.616312106	FALSE	3.74E+00	0.000981723	3.008011169	TRUE
Q5SNT2	TM201_HUMAN	TMEM201	S	454	GRLSRALSLGTIPSL	1.20E-05	1.21E-05	1.28E-05	1.63E-05	2.24E-05	4.82E-06	3.48E-05	2.07E-05	1.01E-05	8.92E-06	2.60E-05	2.04E-05	1.62E-06	6.78E-06	1.68E-06	1.57E-06	1.80E-06	6.37E-06	1.28E-05	8.64E-06	1.77E-05	1.45E-05	1.48E-05	1.81E-06	3.30E-06	1.17E-05	1.823084031	0.007976691	2.098177228	FALSE	1.34E-05	2.02E-05	0.588303492	0.175237405	0.756373186	FALSE	5.79E-01	0.097012347	1.013172988	FALSE
Q9H3P7	GCP60_HUMAN	ACBD3	S	54	SGRGPGASGEQPEPG	7.92E-07	7.32E-07	9.30E-07	9.34E-07	7.60E-07	5.45E-07	9.87E-07	8.51E-07	1.99E-07	7.27E-07	9.45E-07	8.68E-07	1.00E-06	1.32E-06	1.79E-06	1.72E-06	2.06E-06	1.22E-06	6.48E-06	5.90E-06	3.53E-06	4.18E-06	6.10E-06	6.03E-06	1.52E-06	5.37E-06	1.820231452	2.27E-05	4.643698179	TRUE	7.82E-07	7.63E-07	-0.036213272	0.886506417	0.052318117	FALSE	7.04E+00	3.77935E-06	5.422582996	TRUE
Q96RK0	CIC_HUMAN	CIC	S	227	VVRQVRRSQDLGVQF	1.11E-05	1.44E-05	1.42E-05	1.96E-05	6.20E-06	1.36E-05	1.51E-05	1.87E-05	2.30E-05	1.17E-05	1.15E-05	9.35E-06	1.37E-05	4.84E-06	8.26E-06	1.28E-05	9.80E-06	1.37E-05	3.87E-05	2.76E-05	4.79E-05	3.43E-05	4.27E-05	3.18E-05	1.05E-05	3.72E-05	1.819925466	1.30E-05	4.884470174	TRUE	1.32E-05	1.49E-05	0.175112839	0.5516253	0.258355824	FALSE	2.50E+00	0.000126973	3.896289567	TRUE
P07900	HS90A_HUMAN	HSP90AA1	S	263	PEIEDVGSDEEEEKK	0.000116648	0.000178961	4.09E-05	0.000250815	6.78E-05	6.16E-05	0.000182593	0.001037731	0.000174636	7.62E-05	9.24E-05	0.000121568	7.47E-05	7.27E-05	6.57E-05	9.77E-05	0.000150917	0.000208147	0.000226889	0.000373478	0.000384148	0.000654692	0.000331805	0.000392732	0.00011164	0.000393957	1.819188678	0.001084776	2.964659875	TRUE	0.000119463	0.000280856	1.233261571	0.325074352	0.488017295	FALSE	1.40E+00	0.50349696	0.298003147	FALSE
Q96QC0	PP1RA_HUMAN	PPP1R10	S	382	LDAKPVESPGDPNQL	1.42E-05	1.15E-05	1.16E-05	1.35E-05	9.01E-06	8.12E-06	1.66E-05	2.16E-05	5.94E-06	9.50E-06	1.09E-05	1.42E-05	6.53E-06	4.16E-06	4.89E-06	4.34E-06	3.11E-06	4.31E-06	1.29E-05	2.38E-05	1.45E-05	1.87E-05	1.36E-05	1.28E-05	4.56E-06	1.61E-05	1.81693891	9.48E-05	4.023009041	TRUE	1.13E-05	1.31E-05	0.215637896	0.478866685	0.319785376	FALSE	1.23E+00	0.335254168	0.474625814	FALSE
P29692	EF1D_HUMAN	EEF1D	S	37	NGPVAGASRQENGAS	7.63E-06	5.86E-06	5.92E-06	1.24E-05	5.04E-06	5.42E-06	1.17E-05	9.94E-06	1.15E-05	8.22E-06	4.40E-06	4.43E-06	2.50E-06	7.35E-06	6.02E-06	1.13E-05	5.72E-06	5.61E-06	2.87E-05	2.01E-05	1.98E-05	9.58E-06	2.27E-05	3.43E-05	6.42E-06	2.25E-05	1.810712126	0.001291356	2.888953876	TRUE	7.04E-06	8.37E-06	0.248818427	0.468166605	0.329599569	FALSE	2.69E+00	0.003369603	2.47242129	FALSE
Q12888	TP53B_HUMAN	TP53BP1	S	294	SGLQIQKSPEPEVLS	3.31E-05	9.30E-06	4.12E-05	1.08E-05	3.19E-05	1.75E-05	1.96E-05	6.69E-05	4.00E-05	1.87E-05	6.94E-05	3.79E-05	3.84E-05	2.72E-05	3.19E-05	3.00E-05	4.23E-05	2.13E-05	9.29E-05	6.22E-05	0.000143174	0.000117686	0.000140396	0.000112995	3.18E-05	0.00011156	1.809370415	0.000100076	3.999670756	TRUE	2.40E-05	4.21E-05	0.811483297	0.115358268	0.937951275	FALSE	2.65E+00	0.001110348	2.954540815	TRUE
Q12802	AKP13_HUMAN	AKAP13	S	1876	QPKERPRSAVLLVDE	9.23E-05	7.97E-05	0.000119338	1.96E-05	0.000102406	3.77E-05	0.000108918	0.000294573	0.000202192	0.000154779	0.000155975	0.00011546	0.000114043	2.19E-05	0.000123575	0.000106675	9.95E-05	2.94E-05	0.000294805	0.000271518	0.0001898	0.000361275	0.000563159	4.03E-05	8.25E-05	0.000286816	1.79742966	0.019561993	1.708586899	FALSE	7.52E-05	0.000171983	1.193972087	0.013264093	1.877322443	FALSE	1.67E+00	0.164781996	0.78309024	FALSE
Q5SW79	CE170_HUMAN	CEP170	S	838	KSLVRQGSFTIEKPS	0.00029087	0.000296532	0.000548973	0.000265873	0.001967976	0.000233243	0.000353855	0.001040983	0.001042278	0.001964267	0.000858454	0.000683349	0.000358912	0.000276053	0.000409069	0.000273471	0.000405267	0.00029883	0.001419284	0.000705127	0.000639267	0.001636432	0.001652388	0.000878937	0.000336934	0.001155239	1.777655434	0.001694395	2.770985449	TRUE	0.000600578	0.000990531	0.721850716	0.297599615	0.526367635	FALSE	1.17E+00	0.58558346	0.232411198	FALSE
P08238	HS90B_HUMAN	HSP90AB1	S	226	KEREKEISDDEAEEE	2.92E-06	3.09E-06	2.16E-06	3.80E-06	1.32E-06	3.19E-06	5.00E-06	5.23E-06	5.44E-06	2.60E-06	1.15E-06	6.99E-06	1.32E-06	1.94E-06	1.28E-06	1.67E-06	2.93E-06	1.46E-06	6.85E-06	5.49E-06	7.25E-06	4.98E-06	7.14E-06	4.60E-06	1.77E-06	6.05E-06	1.7757055	1.27E-05	4.897532193	TRUE	2.75E-06	4.40E-06	0.679770166	0.108965586	0.962710642	FALSE	1.38E+00	0.126931944	0.89642907	FALSE
Q6ZWB6	KCTD8_HUMAN	KCTD8	S	410	PPDKRRNSELFQTLI	3.70E-06	3.91E-06	3.69E-06	3.23E-06	3.96E-06	3.76E-06	3.42E-06	3.85E-06	3.43E-06	3.14E-06	2.83E-06	3.06E-06	4.74E-06	6.41E-06	4.94E-06	4.06E-06	4.16E-06	4.85E-06	1.50E-05	1.78E-05	1.87E-05	1.67E-05	1.14E-05	1.96E-05	4.86E-06	1.65E-05	1.76563373	3.46E-06	5.460367859	TRUE	3.71E-06	3.29E-06	-0.173306421	0.042166761	1.375029756	FALSE	5.02E+00	7.7767E-07	6.109204727	TRUE
Q9H4L5	OSBL3_HUMAN	OSBPL3	S	34	KQGSRQDSWEVVEGL	1.52E-05	1.25E-05	7.64E-06	8.42E-06	1.27E-05	4.92E-06	1.00E-05	7.51E-06	6.06E-06	3.14E-06	1.26E-05	1.09E-05	1.09E-05	9.19E-06	6.39E-06	9.46E-06	9.71E-06	9.50E-06	4.43E-05	2.46E-05	3.13E-05	3.22E-05	3.57E-05	1.95E-05	9.19E-06	3.12E-05	1.765372559	0.000107232	3.969675341	TRUE	1.02E-05	8.38E-06	-0.287197819	0.40385377	0.393775859	FALSE	3.72E+00	0.000128192	3.89213753	TRUE
O75494	SRS10_HUMAN	SRSF10	S	133	RRRSRSRSFDYNYRR	0.000129606	0.000113438	9.08E-05	0.000492956	6.28E-05	6.50E-05	5.83E-05	0.000261481	0.000262781	7.35E-05	5.89E-05	7.76E-05	3.25E-05	5.27E-05	9.45E-05	0.000175304	0.000148878	0.000134862	0.000232506	0.000146934	0.00036476	0.000347177	0.000502876	0.00056101	0.000106451	0.000359211	1.754641483	0.00397568	2.400588529	FALSE	0.000159087	0.000132101	-0.268178327	0.740391533	0.130538556	FALSE	2.72E+00	0.013691582	1.863546362	FALSE
Q9UBI6	GBG12_HUMAN	GNG12	S	49	YCEEHARSDPLLIGI	2.44E-05	5.83E-06	3.78E-05	3.27E-06	6.77E-05	2.98E-06	3.68E-05	7.89E-06	2.67E-05	8.01E-05	4.93E-05	2.52E-05	4.25E-05	1.18E-05	1.30E-05	1.62E-05	1.16E-05	2.74E-06	2.23E-05	9.36E-05	5.50E-05	6.27E-05	7.33E-05	2.21E-05	1.63E-05	5.48E-05	1.750001205	0.013415649	1.872388326	FALSE	2.37E-05	3.77E-05	0.670949128	0.36015935	0.443505306	FALSE	1.45E+00	0.291635365	0.535159813	FALSE
P12270	TPR_HUMAN	TPR	S	2155	GFAEAIHSPQVAGVP	0.000353656	0.000208198	4.17E-05	0.000282905	9.50E-05	0.000203303	0.00018063	0.000230874	0.000273524	0.000109966	0.000215271	0.000208582	2.84E-05	0.000123245	0.000208098	0.000164326	0.000187429	0.000222377	0.000243886	0.000265402	0.000489034	0.00058957	0.00069812	0.00079532	0.000155643	0.000513555	1.722279553	0.004061917	2.391268903	FALSE	0.000197451	0.000203141	0.040987395	0.915335163	0.038419854	FALSE	2.53E+00	0.008334455	2.079122812	FALSE
P53396	ACLY_HUMAN	ACLY	S	455	PAPSRTASFSESRAD	8.58E-05	0.000370837	0.00033189	0.00022195	0.000140612	0.000184051	0.000419588	0.000555434	0.000434345	6.51E-05	0.000104194	8.40E-05	0.000120084	0.00034533	0.000247904	0.000475245	0.00031164	4.50E-05	0.00112161	0.00095733	0.000725822	0.000559378	0.000721208	0.001002546	0.000257529	0.000847982	1.719300191	0.00026606	3.575020496	TRUE	0.000222518	0.000277099	0.316480243	0.594422681	0.225904628	FALSE	3.06E+00	0.000962213	3.016728761	TRUE
P23193	TCEA1_HUMAN	TCEA1	S	100	PAITSQNSPEAREES	6.91E-06	6.04E-06	5.55E-06	6.61E-06	5.74E-06	2.49E-05	6.72E-06	4.79E-06	9.95E-05	5.13E-06	6.72E-06	6.81E-06	7.28E-06	7.88E-06	7.93E-06	9.33E-05	8.67E-06	6.96E-06	9.49E-05	8.30E-05	1.09E-05	8.66E-05	8.26E-05	7.63E-05	2.20E-05	7.24E-05	1.717685562	0.024240236	1.615463148	FALSE	9.30E-06	2.16E-05	1.217310627	0.456337143	0.340714181	FALSE	3.35E+00	0.029464285	1.530704101	FALSE
Q9BVG4	PBDC1_HUMAN	PBDC1	S	197	GGEKGADSGEEKEEG	1.21E-05	1.42E-05	8.16E-06	6.16E-06	4.10E-06	5.34E-06	3.91E-07	3.47E-05	1.15E-05	5.53E-06	6.41E-06	5.53E-06	5.61E-06	6.54E-06	7.70E-06	1.35E-05	1.46E-05	2.91E-05	5.15E-05	2.92E-05	4.04E-05	3.96E-05	5.37E-05	3.72E-05	1.29E-05	4.19E-05	1.705852812	0.000227109	3.64376512	TRUE	8.34E-06	1.07E-05	0.357186451	0.666463044	0.176223928	FALSE	3.92E+00	0.000545353	3.263322554	TRUE
Q8N1W1	ARG28_HUMAN	ARHGEF28	S	535	FNISRAESLPLSSNL	2.06E-05	1.46E-05	1.77E-05	3.29E-05	7.66E-06	2.51E-05	2.86E-05	2.62E-05	2.17E-05	1.76E-05	1.59E-05	9.11E-06	1.27E-05	2.62E-05	1.46E-05	1.45E-05	9.99E-06	1.41E-05	4.08E-05	3.58E-05	4.67E-05	6.13E-05	3.42E-05	8.09E-05	1.54E-05	4.99E-05	1.701647211	0.001178835	2.928547161	TRUE	1.98E-05	1.99E-05	0.007288486	0.983081282	0.007410573	FALSE	2.51E+00	0.003506191	2.455164408	FALSE
Q9Y613	FHOD1_HUMAN	FHOD1	S	523	KEPLIPASPKAEPIW	7.56E-05	3.70E-05	7.11E-05	6.34E-05	4.43E-05	3.18E-05	2.87E-05	7.68E-05	7.97E-05	5.68E-05	6.25E-05	3.14E-05	4.14E-05	3.80E-05	4.01E-05	7.10E-05	4.36E-05	5.54E-05	0.000103844	9.02E-05	0.000157225	0.000190765	0.000190556	0.000204343	4.83E-05	0.000156155	1.694029131	0.000365852	3.436694674	TRUE	5.39E-05	5.60E-05	0.055280509	0.860952162	0.065020979	FALSE	2.79E+00	0.000968548	3.01387894	TRUE
P78559	MAP1A_HUMAN	MAP1A	S	1172	NQEPTPKSPCGLTEQ	0.000139732	0.000133797	3.69E-05	0.000304951	4.06E-05	7.76E-05	0.000154566	0.000253886	0.000230879	5.16E-05	8.44E-05	9.32E-05	8.00E-05	8.36E-05	0.000117318	0.000198917	0.000122898	0.000101246	0.000316421	0.000277178	0.000378498	0.000274435	0.000465753	0.000561099	0.000117335	0.000378897	1.691173672	0.000390961	3.407866943	TRUE	0.000122259	0.000144748	0.243611299	0.680141405	0.167400786	FALSE	2.62E+00	0.002326277	2.633338546	TRUE
Q9UKV3	ACINU_HUMAN	ACIN1	S	710	SVQARRLSQPESAEK	2.86E-05	5.58E-05	3.56E-05	1.97E-05	2.14E-05	2.51E-05	3.64E-05	5.06E-05	4.53E-05	3.21E-05	2.36E-05	2.48E-05	3.18E-05	3.17E-05	3.42E-05	2.91E-05	2.66E-05	8.21E-05	0.000187133	0.000132903	9.16E-05	0.000100438	0.000114004	0.000131978	3.93E-05	0.000126335	1.68633363	0.000338397	3.470573359	TRUE	3.10E-05	3.55E-05	0.193261625	0.541807284	0.266155161	FALSE	3.56E+00	9.81712E-05	4.008016121	TRUE
Q13573	SNW1_HUMAN	SNW1	S	224	KIPRGPPSPPAPVMH	4.42E-06	3.93E-06	2.76E-06	2.55E-06	4.65E-06	4.25E-06	2.34E-05	2.37E-05	1.21E-05	3.03E-05	2.03E-05	2.37E-05	3.21E-05	2.94E-05	3.06E-05	7.15E-05	3.01E-05	2.33E-05	0.00013881	8.33E-05	0.000142687	8.53E-05	0.000163571	8.47E-05	3.62E-05	0.000116396	1.686200013	0.000620356	3.207359249	TRUE	3.76E-06	2.22E-05	2.565015558	2.03E-05	4.693377137	TRUE	5.24E+00	8.71405E-05	4.059780083	TRUE
O14828	SCAM3_HUMAN	SCAMP3	S	32	AVIQHRPSRQYATLD	2.22E-05	9.98E-06	1.26E-05	3.19E-06	7.89E-06	4.60E-06	2.61E-05	4.96E-05	3.35E-05	1.46E-05	1.80E-05	1.63E-05	2.55E-05	1.63E-05	1.89E-05	1.49E-05	6.48E-06	1.14E-05	7.98E-05	5.96E-05	8.02E-05	4.71E-05	2.41E-05	9.43E-06	1.56E-05	5.00E-05	1.683339824	0.017675275	1.752633829	FALSE	1.01E-05	2.63E-05	1.386527283	0.024771254	1.606052007	FALSE	1.90E+00	0.099809405	1.000828534	FALSE
Q99618	CDCA3_HUMAN	CDCA3	S	68	AQDSDPRSPTLGIAR	5.37E-05	4.13E-05	3.22E-05	3.33E-05	4.24E-05	3.63E-05	3.85E-05	3.62E-05	3.80E-05	3.16E-05	2.26E-05	3.45E-05	3.27E-05	3.48E-05	2.62E-05	3.29E-05	3.39E-05	2.83E-05	0.000118927	8.46E-05	6.30E-05	0.000102447	0.000113682	0.000121893	3.15E-05	0.000100767	1.678926977	2.55E-05	4.59393742	TRUE	3.99E-05	3.36E-05	-0.24843002	0.150489648	0.822493375	FALSE	3.00E+00	3.97896E-05	4.400230815	TRUE
Q5VUB5	F1711_HUMAN	FAM171A1	S	849	APSEPAASPHQRRSA	3.24E-06	4.12E-06	2.78E-05	5.73E-06	2.02E-06	3.12E-05	8.31E-06	7.50E-06	4.97E-06	3.44E-06	2.30E-05	2.62E-05	9.16E-06	8.61E-06	5.40E-06	2.74E-06	8.29E-06	1.12E-05	4.99E-05	6.29E-06	2.38E-05	5.03E-06	3.08E-05	2.94E-05	7.57E-06	2.42E-05	1.677125033	0.038586038	1.413569814	FALSE	1.24E-05	1.22E-05	-0.013804632	0.986474296	0.005914226	FALSE	1.98E+00	0.163406776	0.786729939	FALSE
P34932	HSP74_HUMAN	HSPA4	S	76	RFHGRAFSDPFVEAE	1.26E-05	1.00E-05	8.67E-06	1.98E-06	1.06E-05	3.93E-06	8.33E-06	2.77E-05	1.45E-05	6.37E-06	2.13E-05	1.43E-05	4.09E-06	9.13E-06	7.53E-06	1.19E-05	1.17E-05	8.10E-06	1.65E-05	1.98E-05	3.89E-05	3.12E-05	3.27E-05	2.85E-05	8.74E-06	2.79E-05	1.675372715	0.000340618	3.46773274	TRUE	7.96E-06	1.54E-05	0.95417479	0.069469345	1.158206799	FALSE	1.81E+00	0.024413836	1.612363981	FALSE
Q9C0C2	TB182_HUMAN	TNKS1BP1	S	836	AQLGTQRSQEADVQD	0.000345537	0.000183258	0.000167735	8.82E-05	0.000124545	0.000324563	0.000451292	0.000696058	0.000329178	0.000183408	0.000361872	9.99E-05	0.00025506	0.000426772	0.000368459	0.000697851	0.000426645	0.000424454	0.001319086	0.000927861	0.001259943	0.001238354	0.001492462	0.002005186	0.000433207	0.001373815	1.665060952	0.000142968	3.844760488	TRUE	0.000205646	0.000353621	0.782039993	0.154471456	0.811151759	FALSE	3.88E+00	0.000131727	3.880325043	TRUE
P55795	HNRH2_HUMAN	HNRNPH2	S	63	EAFVELESEEEVKLA	1.27E-05	1.23E-05	9.68E-06	1.50E-05	4.38E-06	1.58E-05	5.58E-06	1.09E-05	7.23E-06	6.67E-06	8.37E-06	5.61E-06	4.14E-06	3.96E-06	3.19E-06	7.62E-06	1.38E-06	3.60E-06	1.15E-05	5.98E-06	1.44E-05	1.02E-05	2.03E-05	1.33E-05	3.98E-06	1.26E-05	1.664405	0.0021735	2.662840402	TRUE	1.16E-05	7.39E-06	-0.654924114	0.048363136	1.315485542	FALSE	1.71E+00	0.033153723	1.479467691	FALSE
P18206	VINC_HUMAN	VCL	S	721	DEAIDTKSLLDASEE	0.000231653	0.000171977	0.000116616	0.000294954	0.00021436	8.90E-05	0.000160511	0.000461318	0.00051036	0.000184877	0.000284298	0.00023636	0.000111275	0.000176479	0.000345641	0.000182794	0.000297959	0.00020136	0.000738599	0.000576478	0.000613435	0.000494201	0.000788517	0.000933501	0.000219251	0.000690788	1.655658274	8.42E-05	4.074756288	TRUE	0.000186425	0.000306287	0.716291603	0.105640927	0.976167798	FALSE	2.26E+00	0.001466736	2.83364814	TRUE
P00533	EGFR_HUMAN	EGFR	S	1042	LSSLSATSNNSTVAC	9.23E-05	7.83E-05	8.03E-05	8.75E-05	6.73E-05	9.45E-05	9.33E-05	8.72E-05	9.86E-05	3.80E-05	7.89E-05	0.000299231	0.000319332	9.97E-05	0.000355278	0.000174099	0.000342798	0.000313448	0.000989931	0.000349009	0.000692343	0.00111776	0.000768276	0.001134397	0.000267448	0.000841953	1.654482318	0.001316239	2.880665144	TRUE	8.34E-05	0.000115876	0.474841302	0.411780556	0.385334164	FALSE	7.27E+00	0.000215031	3.667499021	TRUE
P60709	ACTB_HUMAN	ACTB	S	323	EITALAPSTMKIKII	1.95E-05	8.89E-05	1.16E-05	1.22E-05	1.48E-05	9.52E-05	1.69E-05	1.27E-05	1.36E-05	4.21E-05	5.69E-05	1.76E-05	4.40E-05	1.98E-05	3.83E-05	3.65E-05	3.20E-05	6.33E-05	0.000109101	0.000116391	0.000127774	9.87E-05	9.07E-05	0.000191365	3.90E-05	0.000122341	1.650034871	0.000380778	3.419328423	TRUE	4.04E-05	2.66E-05	-0.600049203	0.464276305	0.333223481	FALSE	4.60E+00	0.00018075	3.742920953	TRUE
Q96R06	SPAG5_HUMAN	SPAG5	S	135	KTIVLVPSPLGQQQD	8.66E-07	4.46E-06	3.83E-05	2.82E-06	6.82E-05	3.30E-06	7.55E-05	3.10E-05	2.82E-05	0.000117768	1.49E-06	3.93E-05	1.40E-05	7.91E-06	8.20E-06	1.10E-05	8.44E-06	8.00E-06	1.64E-05	6.22E-05	3.02E-05	2.66E-05	2.08E-05	2.44E-05	9.59E-06	3.01E-05	1.648821271	0.012874469	1.890270664	FALSE	1.97E-05	4.89E-05	1.314300901	0.180738425	0.742949507	FALSE	6.16E-01	0.325402645	0.487578921	FALSE
Q9NQW6	ANLN_HUMAN	ANLN	S	792	PQRKNKASPQSEFMP	2.50E-05	2.85E-05	3.64E-05	4.46E-05	4.41E-05	1.15E-05	2.41E-05	3.50E-05	1.50E-05	1.37E-05	1.84E-05	3.99E-05	6.97E-05	7.22E-05	5.60E-05	8.21E-05	4.39E-05	3.51E-05	0.000169981	0.000212482	0.000159997	0.000266604	0.000128842	0.000184201	5.98E-05	0.000187018	1.64432584	0.000115018	3.939234898	TRUE	3.17E-05	2.44E-05	-0.378878891	0.308461258	0.510799374	FALSE	7.66E+00	1.01345E-05	4.994197306	TRUE
Q05682	CALD1_HUMAN	CALD1	S	202	EEKPKRGSIGENQVE	2.40E-05	3.55E-05	2.32E-05	1.56E-05	6.89E-06	3.66E-05	2.34E-05	5.24E-05	4.69E-05	5.31E-06	2.45E-06	1.08E-05	1.27E-05	2.24E-05	1.37E-05	1.61E-05	2.10E-05	8.30E-06	4.49E-05	5.41E-05	6.62E-05	6.35E-05	2.63E-05	3.72E-05	1.57E-05	4.87E-05	1.634717415	0.000593072	3.226892327	TRUE	2.36E-05	2.35E-05	-0.006134069	0.992153833	0.003420985	FALSE	2.07E+00	0.04261861	1.370400718	FALSE
P21333	FLNA_HUMAN	FLNA	S	2152	TRRRRAPSVANVGSH	0.000119318	7.48E-05	4.11E-05	5.56E-05	3.19E-05	2.23E-05	0.000110172	0.00020656	8.79E-05	3.64E-05	3.30E-05	4.82E-05	7.76E-05	0.000110761	6.95E-05	7.59E-05	4.32E-05	7.33E-05	0.0003186	0.000331562	0.000188287	0.000174519	0.000223785	0.000161174	7.50E-05	0.000232988	1.634445953	0.00054396	3.26443264	TRUE	5.75E-05	8.70E-05	0.597628996	0.357510589	0.44671109	FALSE	2.68E+00	0.004910089	2.308910629	FALSE
O75448	MED24_HUMAN	MED24	S	862	SKLMRLLSSNEDDAN	5.00E-06	2.80E-05	2.24E-05	2.47E-05	1.44E-05	2.24E-05	0.000356473	0.00014162	0.000205653	0.000299055	0.000372656	0.000370979	0.00019456	0.000103304	0.000194504	0.000136227	0.000147791	0.000105065	0.000377768	0.000352034	0.00058823	0.000552568	0.000476024	0.000370489	0.000146909	0.000452852	1.624120154	4.41E-05	4.355332432	TRUE	1.95E-05	0.000291073	3.899868922	4.54E-05	4.342541559	TRUE	1.56E+00	0.018015312	1.744358217	FALSE
Q8IWR0	Z3H7A_HUMAN	ZC3H7A	T	210	DIEPDLLTPRQEAVP	5.32E-06	5.08E-06	9.93E-06	6.17E-06	5.84E-06	6.59E-06	1.49E-05	1.80E-05	1.22E-05	1.44E-05	1.12E-05	6.68E-06	4.46E-06	4.74E-06	3.63E-06	5.45E-06	3.76E-06	4.98E-06	2.05E-05	1.32E-05	1.38E-05	1.24E-05	8.61E-06	1.43E-05	4.50E-06	1.38E-05	1.616668812	0.000169808	3.770041762	TRUE	6.49E-06	1.29E-05	0.989088007	0.004141086	2.382885791	FALSE	1.07E+00	0.692966716	0.159287625	FALSE
O75143	ATG13_HUMAN	ATG13	S	361	NSSEGRASPHDVLET	8.30E-06	7.46E-06	3.35E-06	1.14E-06	9.57E-06	6.81E-06	6.16E-06	1.80E-05	7.02E-06	1.66E-05	8.75E-06	9.43E-06	5.83E-06	6.35E-06	7.19E-06	5.07E-06	9.22E-06	5.31E-06	1.21E-05	6.75E-06	1.36E-05	2.77E-05	1.95E-05	3.98E-05	6.50E-06	1.99E-05	1.614602954	0.022509968	1.64762513	FALSE	6.10E-06	1.10E-05	0.848381321	0.072804889	1.137839456	FALSE	1.81E+00	0.126402338	0.898244892	FALSE
Q5SYE7	NHSL1_HUMAN	NHSL1	S	1089	LRPVRKNSGAEAAQL	1.91E-05	2.28E-05	3.86E-05	2.94E-05	5.74E-06	9.19E-06	1.67E-05	6.40E-06	1.07E-05	1.01E-06	3.97E-06	7.11E-06	1.30E-05	1.25E-05	7.42E-06	9.68E-06	1.16E-05	9.67E-06	5.00E-05	4.03E-05	1.00E-05	1.56E-05	3.96E-05	3.96E-05	1.06E-05	3.25E-05	1.612940425	0.007361106	2.133056933	FALSE	2.08E-05	7.65E-06	-1.444143593	0.03805156	1.419627533	FALSE	4.25E+00	0.004636878	2.33377437	FALSE
Q96RL1	UIMC1_HUMAN	UIMC1	S	677	TRRDLNESPVKSFVS	3.24E-05	1.61E-05	1.63E-05	7.12E-06	9.68E-06	6.53E-06	5.18E-05	3.85E-05	3.71E-05	2.51E-05	5.87E-05	8.18E-06	1.07E-05	1.11E-05	9.80E-06	6.69E-06	2.11E-05	5.71E-06	4.17E-05	2.66E-05	2.43E-05	3.17E-05	3.21E-05	4.24E-05	1.08E-05	3.31E-05	1.61174746	0.000157357	3.803113557	TRUE	1.47E-05	3.66E-05	1.31557323	0.026615944	1.57485813	FALSE	9.04E-01	0.679245147	0.167973456	FALSE
P07900	HS90A_HUMAN	HSP90AA1	S	453	KLGIHEDSQNRKKLS	8.54E-06	5.50E-06	4.93E-06	3.15E-06	4.45E-06	1.62E-06	8.44E-06	1.00E-05	8.27E-06	8.55E-06	3.13E-06	3.33E-06	2.68E-06	2.80E-06	2.94E-06	2.29E-06	5.26E-06	1.94E-06	1.18E-05	9.91E-06	1.01E-05	7.05E-06	7.76E-06	7.87E-06	2.98E-06	9.09E-06	1.607503538	4.27E-05	4.369869565	TRUE	4.70E-06	6.95E-06	0.565736793	0.173205268	0.761438903	FALSE	1.31E+00	0.163173939	0.787349203	FALSE
P18206	VINC_HUMAN	VCL	Y	692	NPGNQAAYEHFETMK	7.48E-06	3.52E-06	3.84E-06	3.54E-06	3.41E-06	3.79E-06	3.49E-06	3.65E-06	1.77E-05	3.81E-06	3.01E-06	1.35E-05	3.84E-06	5.48E-06	6.18E-06	5.93E-06	6.26E-06	4.35E-06	2.10E-05	7.42E-06	1.45E-06	2.86E-05	1.92E-05	1.98E-05	5.34E-06	1.62E-05	1.60468466	0.023255809	1.63346854	FALSE	4.26E-06	7.53E-06	0.820339127	0.252852345	0.597133015	FALSE	2.15E+00	0.100844734	0.996346775	FALSE
O14497	ARI1A_HUMAN	ARID1A	S	1751	LLDPGRFSKVSSPAP	4.50E-06	3.10E-06	4.41E-06	5.37E-06	4.65E-06	4.26E-06	5.70E-06	4.81E-06	5.11E-06	5.35E-06	5.20E-06	5.29E-06	1.23E-05	1.26E-05	1.18E-05	8.27E-06	1.47E-05	5.78E-06	2.21E-05	2.32E-05	2.20E-05	1.83E-05	6.56E-05	4.67E-05	1.09E-05	3.30E-05	1.594829847	0.018692564	1.728331125	FALSE	4.38E-06	5.24E-06	0.259295098	0.023577592	1.627500553	FALSE	6.30E+00	0.005024895	2.298873007	FALSE
O94804	STK10_HUMAN	STK10	S	514	SLNKEMGSLSIKDPK	1.59E-05	7.80E-06	8.92E-06	1.07E-05	1.12E-05	9.36E-06	3.04E-05	2.07E-05	3.20E-05	1.46E-05	1.54E-05	2.50E-05	1.49E-05	1.86E-05	2.11E-05	1.52E-05	1.23E-05	1.49E-05	4.30E-05	5.72E-05	5.64E-05	3.02E-05	5.26E-05	5.38E-05	1.62E-05	4.89E-05	1.594288758	2.48E-05	4.60491242	TRUE	1.06E-05	2.30E-05	1.112745623	0.003354078	2.474426805	FALSE	2.13E+00	0.000585177	3.232712452	TRUE
Q9UKE5	TNIK_HUMAN	TNIK	S	640	VEMPRQNSDPTSENP	6.97E-05	3.98E-05	4.49E-05	0.000123907	6.73E-05	6.69E-05	4.89E-05	8.41E-05	8.63E-05	5.53E-05	4.87E-05	5.00E-05	1.79E-05	3.63E-05	4.51E-05	5.34E-05	7.97E-05	7.70E-05	0.000153402	0.000127533	0.000160657	0.000100971	0.000183948	0.000207434	5.16E-05	0.000155657	1.593778116	0.000209641	3.678524199	TRUE	6.88E-05	6.22E-05	-0.143571647	0.656909681	0.182494338	FALSE	2.50E+00	0.000292041	3.534556597	TRUE
Q02952	AKA12_HUMAN	AKAP12	S	1674	GGGAGTKSVPEDDGH	2.59E-05	2.54E-05	3.36E-05	2.28E-05	1.61E-05	1.48E-05	3.35E-05	5.72E-05	3.08E-05	2.25E-05	2.08E-05	2.63E-05	9.34E-06	1.53E-05	1.51E-05	1.50E-05	9.42E-06	1.40E-05	4.77E-05	3.72E-05	3.74E-05	2.32E-05	4.04E-05	5.01E-05	1.30E-05	3.93E-05	1.593070997	7.26E-05	4.13924885	TRUE	2.31E-05	3.18E-05	0.461561086	0.186077083	0.73030711	FALSE	1.24E+00	0.289420791	0.538470274	FALSE
Q8TF72	SHRM3_HUMAN	SHROOM3	S	1441	AHAAREDSLPEESSA	4.05E-06	3.44E-06	3.20E-06	2.97E-06	5.75E-06	3.49E-06	3.80E-06	3.11E-06	2.75E-06	3.00E-06	4.02E-06	3.60E-06	4.14E-06	4.31E-06	4.82E-06	4.06E-06	1.01E-05	4.23E-06	2.00E-05	1.40E-05	1.58E-05	1.25E-05	1.75E-05	1.56E-05	5.28E-06	1.59E-05	1.591831439	2.49E-05	4.604267827	TRUE	3.82E-06	3.38E-06	-0.174831325	0.367121681	0.435189967	FALSE	4.70E+00	4.54752E-07	6.342225443	TRUE
Q07352	TISB_HUMAN	ZFP36L1	S	54	GGFPRRHSVTLPSSK	0.000476193	0.000163805	0.000195294	0.000141812	2.88E-05	6.73E-05	4.03E-05	0.00012948	0.000148668	0.000154523	0.000132218	0.000111121	4.57E-05	0.000230448	0.00015557	0.000141487	0.000201657	0.000210593	0.000788566	0.00082839	0.00037158	0.000282726	0.000313527	0.000377454	0.00016424	0.000493707	1.587853569	0.010228046	1.990207317	FALSE	0.000178873	0.000119385	-0.583307488	0.394183744	0.40430129	FALSE	4.14E+00	0.004357214	2.360791116	FALSE
Q00610	CLH1_HUMAN	CLTC	S	1494	YDNFDNISLAQRLEK	2.46E-05	1.72E-05	1.58E-05	7.63E-06	2.34E-05	2.20E-05	2.49E-05	1.68E-05	1.28E-05	1.42E-05	2.47E-05	3.63E-05	9.08E-06	1.33E-05	3.28E-05	1.90E-05	2.58E-05	2.33E-05	4.10E-05	2.99E-05	7.50E-05	8.84E-05	7.86E-05	5.78E-05	2.06E-05	6.18E-05	1.587494097	0.002071377	2.683740796	TRUE	1.84E-05	2.16E-05	0.229896448	0.490044845	0.309764175	FALSE	2.86E+00	0.002510456	2.600247313	TRUE
O60841	IF2P_HUMAN	EIF5B	S	1168	IEPIPGESPKMFGRH	9.74E-06	9.20E-06	6.60E-06	7.74E-06	4.80E-06	5.50E-06	1.18E-05	3.04E-05	2.16E-05	6.67E-06	7.53E-06	9.13E-06	7.28E-06	7.57E-06	8.58E-06	7.10E-06	9.64E-06	8.53E-06	2.51E-05	1.52E-05	2.49E-05	2.56E-05	2.91E-05	2.64E-05	8.12E-06	2.44E-05	1.587152644	9.24E-06	5.034519164	TRUE	7.26E-06	1.45E-05	0.998773995	0.096477927	1.015572038	FALSE	1.68E+00	0.045927677	1.337925524	FALSE
Q8IYB3	SRRM1_HUMAN	SRRM1	S	234	SVKVKEPSVQEATST	2.86E-06	4.71E-06	2.68E-06	2.03E-06	2.92E-06	2.56E-06	2.34E-06	2.67E-06	7.22E-06	2.34E-06	2.71E-06	2.80E-06	5.79E-06	5.36E-06	6.14E-06	4.94E-06	4.54E-06	3.10E-06	1.38E-05	1.36E-05	1.15E-05	1.63E-05	1.70E-05	1.75E-05	4.98E-06	1.49E-05	1.586131	2.59E-06	5.586185829	TRUE	2.96E-06	3.35E-06	0.177593052	0.663158213	0.178382847	FALSE	4.45E+00	2.8094E-06	5.551385718	TRUE
Q96K49	TM87B_HUMAN	TMEM87B	S	534	ALPVLVDSDEEIMTR	1.23E-05	2.47E-06	1.93E-05	2.71E-06	2.08E-05	4.77E-06	1.32E-06	1.23E-05	1.75E-06	4.56E-05	2.25E-06	1.68E-06	8.98E-06	6.56E-06	1.17E-06	1.39E-05	1.20E-05	3.15E-06	2.81E-05	2.39E-05	1.80E-05	3.47E-05	1.18E-05	2.06E-05	7.63E-06	2.29E-05	1.584948765	0.002650582	2.576658805	TRUE	1.04E-05	1.08E-05	0.057284613	0.95869306	0.018320417	FALSE	2.12E+00	0.157558378	0.802558498	FALSE
O95183	VAMP5_HUMAN	VAMP5	S	41	LAELQQRSDQLLDMS	4.28E-07	5.06E-07	6.20E-07	6.96E-07	5.23E-07	4.27E-07	1.33E-05	9.40E-06	9.43E-06	3.67E-06	8.08E-06	1.27E-05	1.02E-05	4.93E-06	6.27E-06	6.78E-06	8.04E-06	7.89E-06	2.44E-05	1.62E-05	1.07E-05	2.27E-05	2.24E-05	3.58E-05	7.35E-06	2.20E-05	1.583435668	0.001934101	2.713520901	TRUE	5.33E-07	9.44E-06	4.146121233	9.68E-05	4.014240139	TRUE	2.33E+00	0.00708524	2.149645419	FALSE
Q0JRZ9	FCHO2_HUMAN	FCHO2	S	387	SIGNITLSPAISRHS	2.45E-05	9.33E-06	4.70E-05	2.18E-05	5.47E-05	1.06E-05	4.18E-05	2.98E-05	4.49E-05	5.23E-05	8.37E-05	6.01E-05	4.70E-05	3.35E-05	3.52E-05	4.37E-05	2.83E-05	2.58E-05	0.000121651	6.15E-05	9.76E-05	5.28E-05	0.000139283	0.000162405	3.56E-05	0.000105875	1.574063344	0.002971324	2.52705006	TRUE	2.80E-05	5.21E-05	0.895952132	0.04950172	1.305379712	FALSE	2.03E+00	0.019074349	1.71955028	FALSE
Q92733	PRCC_HUMAN	PRCC	S	267	ITQEEDDSDEEVAPE	0.000174999	2.04E-05	0.000111043	2.35E-05	1.29E-05	3.39E-05	3.04E-05	0.000160654	3.60E-05	0.000208631	0.000134776	3.90E-05	1.21E-05	9.47E-06	1.25E-05	3.36E-05	5.01E-05	1.08E-05	0.000143399	1.15E-05	1.22E-05	0.000191598	1.20E-05	1.21E-05	2.14E-05	6.38E-05	1.573908293	0.241979471	0.616221477	FALSE	6.28E-05	0.000101582	0.69373528	0.368701904	0.43332462	FALSE	6.28E-01	0.428092556	0.368462324	FALSE
P23528	COF1_HUMAN	CFL1	S	156	LAEKLGGSAVISLEG	3.60E-05	7.05E-05	5.92E-05	3.67E-06	5.83E-05	3.88E-05	8.44E-05	9.31E-05	4.69E-05	0.000126169	9.86E-05	7.43E-05	6.49E-05	2.63E-05	6.13E-05	6.60E-05	7.11E-05	2.10E-05	0.000108373	0.000122886	0.000163799	0.000183142	0.00026532	7.98E-05	5.18E-05	0.000153893	1.57141565	0.004962202	2.304325526	FALSE	4.44E-05	8.72E-05	0.973202658	0.014711944	1.832329936	FALSE	1.76E+00	0.044903661	1.347718246	FALSE
P18583	SON_HUMAN	SON	S	1697	QTLAALLSPKESSGG	0.000400383	0.000209811	0.000335816	3.84E-05	0.000322489	0.000143017	0.000386976	0.000341265	0.000251222	0.000796417	0.000403814	0.000294388	0.000214815	0.000224054	0.000265658	0.000218023	0.000220838	8.57E-05	0.000404265	0.000511842	0.000660242	0.000510439	0.00099172	0.000572355	0.000204843	0.000608477	1.570685151	0.000970102	3.013182804	TRUE	0.000241654	0.000412347	0.770916355	0.110893669	0.955093247	FALSE	1.48E+00	0.122160917	0.913067718	FALSE
Q9H694	BICC1_HUMAN	BICC1	S	679	HSTDRLLSDPELSAT	1.40E-05	8.48E-06	1.49E-05	1.59E-05	1.70E-05	1.29E-05	2.17E-05	2.28E-05	1.99E-05	1.29E-05	3.03E-05	1.96E-05	3.02E-05	3.53E-05	2.32E-05	1.63E-05	2.67E-05	1.07E-05	5.42E-05	4.24E-05	7.74E-05	5.60E-05	0.000138505	5.45E-05	2.37E-05	7.05E-05	1.570069816	0.010327889	1.985988451	FALSE	1.38E-05	2.12E-05	0.613901314	0.018268691	1.738292571	FALSE	3.33E+00	0.006909416	2.160558667	FALSE
Q9C0C2	TB182_HUMAN	TNKS1BP1	S	429	SLVQRRFSEGVLQSP	0.000282574	0.000175031	0.000127093	0.000278593	0.000100358	0.000179557	8.53E-05	0.00025475	0.000151843	0.000181811	0.000105877	0.000100926	0.000178335	8.55E-05	6.48E-05	7.05E-05	0.00011184	7.50E-05	0.000269028	0.000488481	0.000363605	0.000375287	0.000168936	7.31E-05	9.77E-05	0.000289745	1.568959859	0.013458768	1.870994701	FALSE	0.000190534	0.000146752	-0.376674579	0.305057509	0.515618281	FALSE	1.97E+00	0.058628035	1.23189466	FALSE
O75064	DEN4B_HUMAN	DENND4B	S	1092	LPPPARRSPMDSLLH	1.15E-05	5.20E-06	1.21E-05	8.85E-06	5.27E-06	8.27E-06	5.04E-06	1.42E-05	4.38E-06	7.04E-06	6.22E-06	6.66E-06	2.29E-06	9.30E-06	7.29E-06	6.02E-06	8.28E-06	3.11E-06	1.33E-05	1.23E-05	2.52E-05	2.53E-05	1.60E-05	1.54E-05	6.05E-06	1.79E-05	1.567802229	0.001156725	2.936769839	TRUE	8.53E-06	7.25E-06	-0.23382416	0.512687615	0.290147174	FALSE	2.47E+00	0.003359381	2.473740743	FALSE
Q68DQ2	CRBG3_HUMAN	CRYBG3	S	931	PEVDALGSPPALLKS	1.18E-05	2.24E-05	1.16E-05	9.56E-06	5.59E-05	1.21E-05	1.11E-05	1.13E-05	1.16E-05	1.17E-05	6.79E-05	3.00E-05	1.35E-05	1.28E-05	1.59E-05	1.45E-05	3.91E-05	1.24E-05	2.45E-05	3.72E-05	5.44E-05	7.99E-05	0.000107021	1.59E-05	1.80E-05	5.32E-05	1.558790828	0.039727388	1.400909986	FALSE	2.06E-05	2.39E-05	0.218536783	0.782222868	0.106669492	FALSE	2.23E+00	0.116538122	0.933531983	FALSE
O43719	HTSF1_HUMAN	HTATSF1	S	702	KLFEDDDSNEKLFDE	1.26E-05	5.70E-06	1.99E-06	1.47E-05	2.91E-06	3.70E-06	1.19E-05	7.17E-05	5.09E-06	4.17E-06	5.16E-06	8.42E-06	6.00E-06	8.50E-06	5.69E-06	4.56E-06	4.88E-06	5.76E-06	1.79E-05	1.99E-05	1.74E-05	1.09E-05	1.87E-05	1.90E-05	5.90E-06	1.73E-05	1.552939406	1.29E-05	4.889508243	TRUE	6.94E-06	1.77E-05	1.35395463	0.352554749	0.452773431	FALSE	9.77E-01	0.968699015	0.013811142	FALSE
Q9C0C2	TB182_HUMAN	TNKS1BP1	S	601	EPLAGQESPLPLATR	0.000161999	0.000264098	0.000521239	0.000106223	0.000252886	0.000249725	0.000361417	0.000420977	0.000379267	0.000385868	0.00031292	0.000482545	7.25E-05	0.000248894	7.95E-05	0.000225393	0.000295924	0.000170891	0.000451559	0.000509497	0.000250447	0.000932473	0.000488579	0.000569441	0.000182185	0.000533666	1.550529704	0.005150923	2.288114964	FALSE	0.000259362	0.000390499	0.590352808	0.06310343	1.199947032	FALSE	1.37E+00	0.15959512	0.796980392	FALSE
P04075	ALDOA_HUMAN	ALDOA	S	46	SIAKRLQSIGTENTE	3.81E-05	2.17E-05	3.42E-05	8.08E-06	1.88E-05	9.45E-06	1.24E-05	2.70E-05	4.38E-05	4.35E-05	2.85E-05	1.69E-05	2.73E-05	1.96E-05	2.62E-05	2.23E-05	3.40E-05	1.82E-05	6.87E-05	9.51E-05	8.53E-05	6.81E-05	5.50E-05	6.02E-05	2.46E-05	7.21E-05	1.549742829	3.22E-05	4.491829026	TRUE	2.17E-05	2.87E-05	0.399859585	0.367721247	0.434481276	FALSE	2.51E+00	0.000353898	3.451122355	TRUE
O43399	TPD54_HUMAN	TPD52L2	S	21	NKGLLSDSMTDVPVD	0.000242039	0.000228114	0.000677829	0.000462154	0.000470053	0.000242396	0.00027336	0.000441041	0.000398699	0.000679135	0.000602682	0.000310492	0.000376069	0.000301157	0.000410989	0.000348045	0.000431176	0.000237877	0.000731184	0.000727177	0.001101731	0.001735524	0.00123808	0.000610003	0.000350886	0.00102395	1.545072727	0.003350794	2.47485223	FALSE	0.000387097	0.000450902	0.220116351	0.533389342	0.272955667	FALSE	2.27E+00	0.011466872	1.940555035	FALSE
Q9Y6M7	S4A7_HUMAN	SLC4A7	S	233	SRIPLVRSFADIGKK	0.00017372	0.000183546	0.000155977	0.000186972	0.000222363	7.30E-05	0.000138487	0.000105451	0.00026322	0.000176726	0.000170558	0.000233401	0.000140711	7.91E-05	0.000244512	0.000148742	0.000343247	0.000111089	0.000458004	0.000456893	0.000541325	0.000536799	0.000456178	0.000665608	0.000177906	0.000519134	1.544989372	6.69E-05	4.174824875	TRUE	0.000165922	0.000181307	0.127935303	0.636459899	0.196228954	FALSE	2.86E+00	9.5294E-06	5.020934484	TRUE
P27816	MAP4_HUMAN	MAP4	S	928	SRLATNTSAPDLKNV	0.000333658	0.00046462	0.000165574	0.000503172	0.000255157	0.000433423	0.000348715	0.000321396	0.000538754	0.000267535	0.000328027	0.000325704	0.000464688	0.00059154	0.000316137	0.000607948	0.000237588	0.00069476	0.001277138	0.001748621	0.001149361	0.001333521	0.001203279	0.001770879	0.000485444	0.0014138	1.542202066	4.08E-05	4.389073963	TRUE	0.000359267	0.000355022	-0.017150062	0.949941905	0.022302954	FALSE	3.98E+00	4.50647E-06	5.346163185	TRUE
P11137	MTAP2_HUMAN	MAP2	S	285	WGLVAPISPGPLTPM	9.40E-06	2.28E-05	3.49E-05	3.22E-06	2.64E-05	4.21E-05	2.42E-05	2.50E-05	2.27E-05	2.40E-05	2.34E-05	2.47E-05	1.22E-05	1.34E-05	1.57E-05	1.44E-05	1.89E-05	2.31E-06	7.06E-06	4.84E-05	2.38E-05	3.97E-05	4.47E-05	6.04E-05	1.28E-05	3.73E-05	1.54185883	0.012811922	1.892385731	FALSE	2.31E-05	2.40E-05	0.052845661	0.889343896	0.050930271	FALSE	1.55E+00	0.117252906	0.930876383	FALSE
Q96JJ3	ELMO2_HUMAN	ELMO2	S	517	LRQSERMSQDDFQSP	5.52E-06	7.46E-06	7.19E-06	7.71E-06	6.48E-06	4.03E-06	5.64E-06	7.40E-06	4.71E-06	5.05E-06	7.14E-06	7.67E-06	9.71E-06	7.75E-06	9.76E-06	9.96E-06	1.13E-05	8.50E-06	1.77E-05	2.53E-05	3.29E-05	3.81E-05	3.20E-05	1.99E-05	9.50E-06	2.76E-05	1.540509517	0.000265731	3.575557663	TRUE	6.40E-06	6.27E-06	-0.029394255	0.871746784	0.059609646	FALSE	4.40E+00	7.24882E-05	4.139732674	TRUE
P23497	SP100_HUMAN	SP100	S	362	NNDNPLESNDEKEGQ	1.90E-05	4.11E-05	1.70E-05	0.000118021	9.64E-06	3.23E-05	2.92E-05	0.00010502	8.44E-05	4.34E-05	2.79E-05	3.80E-05	1.85E-05	2.27E-05	2.88E-05	3.81E-05	3.36E-05	5.93E-05	8.59E-05	4.81E-05	0.000108241	6.42E-05	0.000130561	0.000147616	3.35E-05	9.74E-05	1.539552502	0.00345491	2.46156328	FALSE	3.95E-05	5.47E-05	0.468339413	0.487037203	0.312437864	FALSE	1.78E+00	0.063323047	1.198438197	FALSE
P49023	PAXI_HUMAN	PXN	S	126	SFPNKQKSAEPSPTV	0.000101934	5.91E-05	0.000117926	1.27E-05	8.48E-05	2.53E-05	4.97E-05	0.000104609	4.04E-05	9.28E-05	0.000127857	4.01E-05	2.22E-05	2.77E-05	7.16E-05	5.10E-05	9.90E-05	1.85E-05	7.80E-05	9.39E-05	0.000216675	0.000242975	0.000182633	2.76E-05	4.83E-05	0.0001403	1.537464601	0.033812284	1.470925493	FALSE	6.70E-05	7.59E-05	0.180728389	0.706075718	0.151148724	FALSE	1.85E+00	0.12341	0.908649648	FALSE
Q96K76	UBP47_HUMAN	USP47	S	910	SDFENIESPLNERDS	3.53E-05	8.63E-05	6.01E-05	3.59E-05	2.63E-05	6.65E-05	4.83E-05	0.000138872	7.32E-05	2.84E-05	8.88E-05	7.55E-05	3.92E-05	5.61E-05	7.42E-05	9.73E-05	7.48E-05	0.000119436	0.000203441	0.000184465	0.000284339	0.000253495	0.000219563	0.000191402	7.68E-05	0.000222784	1.535533129	2.31E-05	4.636845296	TRUE	5.17E-05	7.55E-05	0.545978132	0.217536916	0.662467034	FALSE	2.95E+00	5.72986E-05	4.241855826	TRUE
Q8WUA2	PPIL4_HUMAN	PPIL4	S	178	DLLIPDRSPEPTREQ	7.70E-05	0.000101711	0.000123212	6.24E-06	0.000126681	9.81E-05	0.000130653	0.000115928	0.000114956	0.000172058	0.000151254	0.000114182	6.47E-05	4.98E-05	6.08E-05	2.70E-05	0.000132465	6.67E-06	0.000140791	0.00023044	0.00012315	0.000206157	0.000262433	2.56E-05	5.69E-05	0.00016477	1.533808008	0.020821416	1.681489738	FALSE	8.88E-05	0.000133172	0.584244174	0.056245121	1.249915147	FALSE	1.24E+00	0.407663308	0.389698376	FALSE
Q16204	CCDC6_HUMAN	CCDC6	S	323	EALCRQLSESESSLE	2.79E-05	1.31E-05	2.13E-05	6.96E-06	1.33E-05	1.34E-05	1.27E-05	2.67E-05	2.74E-05	1.24E-05	1.28E-05	1.28E-05	1.50E-05	1.45E-05	1.94E-05	1.59E-05	2.91E-05	1.38E-05	5.29E-05	2.60E-05	4.98E-05	5.10E-05	6.71E-05	6.50E-05	1.80E-05	5.20E-05	1.533188486	0.000362109	3.441161121	TRUE	1.60E-05	1.75E-05	0.12628499	0.739400464	0.131120281	FALSE	2.97E+00	0.000442587	3.354001017	TRUE
Q6NYC8	PPR18_HUMAN	PPP1R18	S	368	SAEKLLESPGVEAGE	1.50E-05	1.62E-05	8.14E-06	2.77E-05	3.53E-06	1.17E-05	1.33E-05	2.92E-05	1.48E-05	9.27E-06	9.47E-06	9.19E-06	8.46E-06	7.08E-06	7.39E-06	1.16E-05	1.23E-05	2.48E-05	1.51E-05	2.92E-05	3.95E-05	2.08E-05	4.53E-05	5.71E-05	1.19E-05	3.45E-05	1.531035599	0.009041078	2.043779777	FALSE	1.37E-05	1.42E-05	0.052319472	0.915017958	0.038570382	FALSE	2.43E+00	0.017841458	1.748569669	FALSE
Q702N8	XIRP1_HUMAN	XIRP1	S	295	VRVIRGISLEEGARP	1.94E-06	1.96E-06	1.39E-06	2.14E-06	2.20E-06	2.07E-06	1.06E-05	5.24E-06	1.03E-05	5.31E-06	7.61E-06	3.94E-06	6.23E-06	7.17E-06	4.82E-06	7.18E-06	5.33E-06	4.48E-06	1.86E-05	1.62E-05	2.31E-05	1.19E-05	1.20E-05	1.95E-05	5.87E-06	1.69E-05	1.525816443	0.000150902	3.821305175	TRUE	1.95E-06	7.17E-06	1.878730883	0.001108208	2.955378828	FALSE	2.36E+00	0.001062257	2.973770275	TRUE
O15231	ZN185_HUMAN	ZNF185	S	465	EQLVRRESCGSSVLT	7.65E-06	9.54E-06	7.90E-05	1.02E-05	9.67E-06	1.05E-05	6.64E-06	7.41E-06	9.87E-06	7.34E-06	1.07E-05	1.01E-05	0.000185791	0.000102559	0.000173214	0.000113855	8.15E-05	6.64E-05	0.000236995	0.000257545	0.000459666	0.000506874	0.000240843	0.00037638	0.000120538	0.000346384	1.522878444	0.001535603	2.813721088	TRUE	2.11E-05	8.69E-06	-1.280154066	0.310568712	0.507842299	FALSE	3.99E+01	3.87012E-05	4.412275551	TRUE
P15924	DESP_HUMAN	DSP	S	22	GRMIRAESGPDLRYE	9.29E-05	9.53E-05	0.000111805	4.88E-05	6.48E-05	7.25E-05	6.74E-05	0.000196701	0.000118821	8.74E-05	3.90E-05	4.44E-05	6.15E-05	4.99E-05	6.95E-05	0.000126195	0.000128948	0.000184605	0.000327295	0.000300507	0.000253053	0.000256773	0.000179932	0.000465452	0.000103433	0.000297169	1.522585596	0.001493047	2.825926544	TRUE	8.10E-05	9.23E-05	0.187990851	0.671930374	0.172675726	FALSE	3.22E+00	0.001258767	2.900054723	TRUE
Q9Y485	DMXL1_HUMAN	DMXL1	S	1970	SLELKWDSDNDEENE	1.65E-05	2.08E-05	1.40E-05	1.06E-05	1.66E-05	1.73E-05	1.26E-05	8.82E-06	2.18E-05	1.30E-05	1.42E-05	1.24E-05	1.29E-05	9.72E-06	2.76E-05	9.45E-06	2.45E-05	3.11E-05	9.13E-05	2.94E-05	4.29E-05	6.99E-05	4.58E-05	5.11E-05	1.92E-05	5.51E-05	1.519390968	0.004551906	2.341806763	FALSE	1.60E-05	1.38E-05	-0.212362198	0.355362935	0.449327872	FALSE	3.99E+00	0.001161842	2.934853089	TRUE
Q6WCQ1	MPRIP_HUMAN	MPRIP	S	301	STPNHRRSQVIEKFE	3.64E-05	2.58E-05	3.66E-05	8.10E-06	3.11E-05	4.38E-05	2.88E-05	4.52E-05	2.93E-05	1.01E-05	4.70E-05	2.85E-05	1.34E-05	1.01E-05	3.34E-05	2.73E-05	3.64E-05	1.77E-05	5.00E-05	4.36E-05	7.40E-05	5.98E-05	9.51E-05	7.36E-05	2.31E-05	6.60E-05	1.517919178	0.000677478	3.169105084	TRUE	3.03E-05	3.15E-05	0.056124059	0.875582766	0.057702795	FALSE	2.10E+00	0.004394205	2.35711967	FALSE
Q6P158	DHX57_HUMAN	DHX57	S	132	AGSERGLSGEEEDDE	4.59E-05	4.07E-05	1.28E-05	1.72E-05	1.67E-05	6.07E-06	3.34E-05	0.000157861	3.03E-05	1.92E-06	1.75E-05	2.26E-05	4.12E-05	7.20E-06	3.06E-05	3.89E-05	4.72E-05	5.82E-05	9.38E-05	0.000124518	0.000119089	0.000118407	8.97E-05	9.24E-05	3.72E-05	0.000106331	1.514489264	2.94E-05	4.531645812	TRUE	2.32E-05	4.39E-05	0.919709624	0.411131604	0.386019137	FALSE	2.42E+00	0.027138926	1.566407345	FALSE
P42224	STAT1_HUMAN	STAT1	S	532	KLLGPNASPDGLIPW	4.09E-05	2.61E-06	6.74E-05	3.09E-06	4.75E-05	5.60E-06	5.65E-05	2.94E-05	4.94E-05	8.00E-05	9.23E-05	5.16E-05	6.36E-05	2.91E-05	2.82E-05	1.30E-05	2.55E-05	3.75E-06	4.06E-05	9.10E-05	6.24E-05	6.27E-05	0.000135666	7.31E-05	2.72E-05	7.76E-05	1.513031896	0.00961122	2.01722148	FALSE	2.79E-05	5.98E-05	1.1027471	0.054103351	1.266775832	FALSE	1.30E+00	0.302655042	0.519052086	FALSE
Q13263	TIF1B_HUMAN	TRIM28	S	473	SGVKRSRSGEGEVSG	0.000296006	0.000321443	0.000285503	0.000722634	0.000209804	0.000214561	0.000399026	0.000273205	0.000454284	0.000547578	0.000250834	0.000243094	0.000376285	0.00034491	0.000439593	0.00031784	0.000272902	0.000310795	0.000987864	0.001059921	0.000961619	0.000899869	0.000840181	0.001132612	0.000343721	0.000980345	1.512051878	1.48E-07	6.830858568	TRUE	0.000341659	0.000361337	0.080788236	0.837767121	0.076876688	FALSE	2.71E+00	3.27656E-06	5.484582113	TRUE
P30622	CLIP1_HUMAN	CLIP1	S	143	GLQTTPASRATSPLC	2.31E-06	1.72E-06	1.93E-06	1.28E-06	1.95E-06	1.87E-06	2.06E-06	2.26E-06	1.90E-06	2.10E-06	2.03E-06	2.11E-06	3.58E-06	7.52E-06	4.18E-06	2.36E-06	3.62E-06	2.47E-05	1.49E-05	1.16E-05	3.03E-05	4.17E-05	4.53E-06	2.78E-05	7.66E-06	2.18E-05	1.510588224	0.058483984	1.232963054	FALSE	1.84E-06	2.08E-06	0.172762514	0.14052654	0.852241647	FALSE	1.05E+01	0.00574534	2.240684246	FALSE
Q8IVF2	AHNK2_HUMAN	AHNAK2	S	5175	AEVLTVESPEEEAMT	1.02E-05	5.24E-06	8.79E-06	8.67E-06	6.00E-06	1.04E-05	1.07E-05	1.84E-05	1.01E-05	1.08E-05	1.08E-05	2.10E-05	1.72E-05	1.64E-05	3.03E-05	1.08E-05	1.16E-05	1.53E-05	3.01E-05	5.61E-05	6.12E-05	5.11E-05	3.97E-05	5.12E-05	1.69E-05	4.82E-05	1.509010149	0.000191877	3.716977709	TRUE	8.22E-06	1.36E-05	0.730131376	0.029941172	1.523731199	FALSE	3.54E+00	4.3953E-05	4.357011767	TRUE
P62258	1433E_HUMAN	YWHAE	S	210	IAELDTLSEESYKDS	0.000207884	0.000130584	0.000177848	0.000276319	0.000183404	3.03E-05	0.000168935	0.000310796	0.000118209	0.000291067	0.000165374	0.000118227	0.000163638	0.000124588	0.000143695	0.000121089	0.000274621	3.45E-05	0.000427388	0.000399148	0.000270139	0.000524712	0.000640368	0.00019082	0.000143687	0.000408762	1.508327984	0.005021541	2.299162992	FALSE	0.000167716	0.000195435	0.22066721	0.578798061	0.237472932	FALSE	2.09E+00	0.017790048	1.749822885	FALSE
Q9NQW6	ANLN_HUMAN	ANLN	S	323	LLPKTPISPLKTGVS	5.00E-05	8.02E-05	3.87E-05	4.34E-05	4.88E-05	0.000139854	0.000106124	0.000147947	0.000221764	5.19E-05	7.78E-05	6.71E-05	7.49E-05	0.000102077	7.76E-05	0.000165744	0.000153853	9.40E-05	0.000380053	0.000320797	0.000246556	0.000214969	0.000346102	0.000390301	0.000111369	0.000316463	1.506684339	0.000106172	3.973991028	TRUE	6.68E-05	0.000112096	0.74614403	0.166731967	0.777981126	FALSE	2.82E+00	0.000382717	3.417121943	TRUE
P37802	TAGL2_HUMAN	TAGLN2	T	180	VIGLQMGTNRGASQA	3.63E-06	7.80E-06	1.61E-06	1.05E-05	7.81E-06	1.09E-05	1.18E-05	4.58E-06	3.87E-06	3.55E-06	1.31E-05	5.61E-06	5.32E-06	5.84E-06	4.99E-06	5.61E-06	4.78E-06	5.17E-06	8.06E-06	1.40E-05	1.83E-05	8.91E-06	1.60E-05	2.46E-05	5.29E-06	1.50E-05	1.501226581	0.003279274	2.484222229	FALSE	7.03E-06	7.08E-06	0.010279871	0.98297569	0.007457223	FALSE	2.12E+00	0.027241423	1.564770208	FALSE
Q9NQW6	ANLN_HUMAN	ANLN	S	658	TRVPRAESGDSLGSE	1.65E-05	6.97E-06	6.82E-06	4.28E-06	6.23E-06	7.10E-06	4.91E-06	6.46E-06	4.29E-06	5.48E-06	6.16E-06	1.22E-05	1.36E-05	1.41E-05	3.21E-05	1.71E-05	1.54E-05	1.21E-05	3.76E-05	4.42E-05	6.91E-05	6.60E-05	6.06E-05	1.82E-05	1.74E-05	4.93E-05	1.500295112	0.003966609	2.401580607	FALSE	7.98E-06	6.58E-06	-0.278817392	0.520098715	0.283914219	FALSE	7.49E+00	0.000362984	3.440112828	TRUE
Q9C004	SPY4_HUMAN	SPRY4	S	125	PPVADQASPRAVRIQ	8.21E-05	9.23E-05	0.000106481	0.000193263	6.45E-05	0.000129277	0.00018684	0.000170497	0.000203967	0.000120265	0.000266496	0.000243187	5.94E-05	0.000132305	9.75E-05	0.000107615	8.07E-05	6.87E-05	0.000287253	0.000229893	0.000349475	0.00024604	0.000192704	0.000239111	9.10E-05	0.000257413	1.499499337	5.25E-05	4.280040982	TRUE	0.000111311	0.000198542	0.834849949	0.011767589	1.929312491	FALSE	1.30E+00	0.085041568	1.07036874	FALSE
P62308	RUXG_HUMAN	SNRPG	S	66	MVVIRGNSIIMLEAL	3.00E-07	6.95E-07	6.65E-07	5.11E-07	4.09E-07	5.72E-07	7.15E-07	5.44E-07	1.67E-06	7.43E-07	1.89E-06	6.36E-07	8.85E-07	1.12E-06	1.08E-06	9.02E-07	7.45E-07	8.46E-07	1.23E-06	5.98E-06	1.73E-06	1.40E-06	4.00E-06	1.36E-06	9.29E-07	2.62E-06	1.494514839	0.060318353	1.219550527	FALSE	5.25E-07	1.03E-06	0.97547989	0.067162994	1.172869951	FALSE	2.54E+00	0.085803243	1.066496298	FALSE
Q7Z422	SZRD1_HUMAN	SZRD1	S	39	KESRKSKSPPKVPIV	1.46E-05	1.94E-05	2.32E-05	1.70E-05	1.83E-05	1.95E-05	3.18E-05	4.51E-05	3.88E-05	2.07E-05	1.37E-05	1.81E-05	9.86E-06	1.61E-05	1.59E-05	1.82E-05	4.42E-05	1.05E-05	3.32E-05	2.47E-05	5.85E-05	7.31E-05	8.19E-05	5.11E-05	1.91E-05	5.38E-05	1.491772075	0.007780434	2.108996182	FALSE	1.87E-05	2.80E-05	0.585412464	0.104602865	0.98045642	FALSE	1.92E+00	0.032886848	1.482977751	FALSE
O00401	WASL_HUMAN	WASL	Y	256	RETSKVIYDFIEKTG	0.000123937	0.00013073	3.79E-05	3.29E-05	3.06E-05	7.35E-05	0.000155625	0.000307291	9.80E-05	1.83E-05	9.02E-05	0.000100357	4.43E-05	7.72E-05	8.46E-05	0.000108332	7.76E-05	0.000102009	0.000251953	0.000135863	0.000253695	0.000135268	0.000205762	0.00040567	8.23E-05	0.000231369	1.490538109	0.005270156	2.27817657	FALSE	7.16E-05	0.000128309	0.841788409	0.228233529	0.641620555	FALSE	1.80E+00	0.102021338	0.991308984	FALSE
P49792	RBP2_HUMAN	RANBP2	S	1509	CQNPRKQSLPATSIP	8.05E-05	8.94E-05	6.20E-05	6.54E-05	6.30E-05	9.89E-05	7.16E-05	1.15E-05	2.45E-05	1.77E-05	6.32E-05	9.48E-05	8.32E-05	7.58E-05	8.64E-05	7.00E-05	5.69E-05	7.36E-05	0.000236891	0.00015449	7.90E-05	0.000239802	0.000238156	0.000303604	7.43E-05	0.000208663	1.489629071	0.002084194	2.681061845	TRUE	7.65E-05	4.72E-05	-0.697116137	0.083439238	1.078629673	FALSE	4.42E+00	0.001001098	2.9995232	TRUE
P49761	CLK3_HUMAN	CLK3	S	135	SSKRSSRSVEDDKEG	2.47E-05	1.83E-05	1.61E-05	7.72E-06	7.82E-06	5.49E-06	1.49E-05	1.08E-05	1.42E-05	1.75E-05	1.91E-05	8.75E-06	1.35E-05	1.23E-05	1.21E-05	9.20E-06	1.51E-05	1.34E-05	4.24E-05	5.51E-05	2.34E-05	2.97E-05	3.35E-05	2.75E-05	1.26E-05	3.53E-05	1.486854549	0.000841774	3.074804688	TRUE	1.34E-05	1.42E-05	0.089365415	0.810899895	0.091032756	FALSE	2.49E+00	0.001844679	2.734079158	TRUE
Q14155	ARHG7_HUMAN	ARHGEF7	S	694	RKPERKPSDEEFASR	6.28E-07	8.35E-07	3.25E-07	4.70E-07	1.12E-06	4.54E-07	8.53E-06	8.18E-06	6.09E-06	8.05E-06	8.08E-06	5.94E-06	2.73E-07	2.99E-07	2.57E-07	3.00E-07	8.53E-06	2.97E-07	2.68E-07	1.64E-05	1.04E-05	2.54E-07	3.03E-07	2.04E-07	1.66E-06	4.64E-06	1.484087591	0.371681539	0.42982901	FALSE	6.39E-07	7.48E-06	3.549993032	6.18E-08	7.20871842	TRUE	6.20E-01	0.352853424	0.452405663	FALSE
Q1KMD3	HNRL2_HUMAN	HNRNPUL2	S	161	EDEPEERSGDETPGS	0.000216398	0.000173718	9.33E-05	0.000101554	0.000107435	0.000116181	0.000160366	0.000348875	0.000271874	0.000182496	7.33E-05	0.000138686	0.000105988	9.77E-05	0.000106135	0.000177967	0.000185093	0.000220545	0.00042194	0.000366649	0.000452262	0.000410169	0.000405002	0.000438547	0.000148899	0.000415762	1.481420526	7.27E-07	6.138579881	TRUE	0.000134762	0.000195934	0.539948004	0.204804618	0.688660255	FALSE	2.12E+00	0.000394418	3.404042962	TRUE
Q96B36	AKTS1_HUMAN	AKT1S1	S	212	EENGPPSSPDLDRIA	0.000119213	3.91E-05	3.92E-05	4.57E-05	4.65E-05	3.72E-05	3.06E-05	0.000293697	4.83E-05	2.03E-05	3.19E-05	0.0001401	0.000112423	4.94E-05	8.19E-05	0.000147112	0.0001181	0.00017939	0.000317072	0.000248269	0.000403552	0.000296923	0.000287153	0.000366708	0.000114731	0.000319946	1.479579161	4.18E-05	4.378878931	TRUE	5.45E-05	9.41E-05	0.788903001	0.405294274	0.392229532	FALSE	3.40E+00	0.001030797	2.986826951	TRUE
Q5T5Y3	CAMP1_HUMAN	CAMSAP1	S	629	SIVSRRPSEGPQPLV	8.13E-06	7.51E-06	7.67E-06	7.69E-06	7.27E-06	7.43E-06	1.61E-05	1.32E-05	1.16E-05	5.00E-06	1.63E-05	7.33E-06	6.75E-06	6.92E-06	6.18E-06	6.72E-06	6.53E-06	6.51E-06	2.81E-05	1.97E-05	1.67E-05	1.63E-05	3.90E-06	2.54E-05	6.60E-06	1.83E-05	1.473882276	0.007066114	2.150819362	FALSE	7.62E-06	1.16E-05	0.606171379	0.061601717	1.210407181	FALSE	1.58E+00	0.118035672	0.927986723	FALSE
Q96EP0	RNF31_HUMAN	RNF31	S	466	PGPPRRLSAPLPSSC	1.16E-05	1.05E-05	1.12E-05	8.05E-06	5.35E-06	1.42E-05	1.27E-05	2.00E-05	2.13E-05	4.14E-06	8.38E-06	9.49E-06	2.98E-06	1.49E-05	1.13E-05	1.70E-05	5.41E-06	1.49E-05	3.72E-05	3.01E-05	3.91E-05	2.05E-05	2.78E-05	2.89E-05	1.11E-05	3.06E-05	1.467219662	0.000293834	3.531897952	TRUE	1.01E-05	1.27E-05	0.322094493	0.423174948	0.373480051	FALSE	2.41E+00	0.00099846	3.00066954	TRUE
Q9BSJ6	PIMRE_HUMAN	PIMREG	S	16	GTSVRRRSLQHQEQL	3.44E-05	2.83E-05	2.95E-05	1.19E-05	1.03E-05	7.32E-06	7.06E-06	7.00E-06	1.45E-05	6.97E-06	5.58E-06	5.23E-06	1.63E-05	1.09E-05	1.34E-05	1.58E-05	1.86E-05	1.26E-05	6.47E-05	1.65E-05	4.09E-05	3.39E-05	6.17E-05	2.28E-05	1.46E-05	4.01E-05	1.458904194	0.010877414	1.963474324	FALSE	2.03E-05	7.72E-06	-1.39416293	0.030250181	1.519272016	FALSE	5.19E+00	0.002781947	2.555651142	TRUE
Q0ZGT2	NEXN_HUMAN	NEXN	S	357	NMVVDDDSPEMYKTI	2.30E-05	1.84E-05	1.43E-05	1.48E-05	7.92E-06	1.12E-05	9.45E-06	5.21E-05	4.18E-05	3.76E-05	1.82E-05	3.01E-05	1.69E-05	7.28E-05	6.47E-05	2.02E-05	1.75E-05	9.27E-06	0.000137915	0.000100933	8.46E-05	5.63E-05	7.41E-05	9.86E-05	3.36E-05	9.21E-05	1.456068939	0.004423221	2.354261357	FALSE	1.49E-05	3.15E-05	1.077960684	0.034108679	1.467135095	FALSE	2.92E+00	0.00092712	3.032863953	TRUE
O43432	IF4G3_HUMAN	EIF4G3	S	1409	LDFIESDSPCSSEAL	0.000101826	3.24E-05	2.72E-05	3.22E-05	4.11E-05	3.62E-05	4.73E-05	0.000149664	9.91E-05	0.00018347	9.74E-05	7.21E-05	9.62E-05	0.000102345	9.87E-05	4.08E-05	0.000123359	0.000114659	0.000214304	0.000219751	0.000187791	0.000348044	0.000334047	0.000275707	9.60E-05	0.000263274	1.455125994	0.000220176	3.657230725	TRUE	4.52E-05	0.000108177	1.260366695	0.02299247	1.638414369	FALSE	2.43E+00	0.001066315	2.972114532	TRUE
Q9BYK8	HELZ2_HUMAN	HELZ2	S	585	SVASGPISPTNYRQR	1.10E-05	1.68E-05	1.68E-05	1.69E-05	1.28E-05	1.18E-05	8.62E-05	6.45E-05	0.000132872	8.12E-05	8.79E-05	9.36E-05	7.66E-06	1.04E-05	5.56E-06	9.05E-06	9.90E-06	8.75E-06	8.67E-06	5.11E-05	8.90E-06	9.38E-06	5.43E-05	7.71E-06	8.56E-06	2.33E-05	1.446961912	0.143944657	0.84180445	FALSE	1.44E-05	9.10E-05	2.664534715	9.64E-06	5.015912941	TRUE	2.56E-01	0.000430966	3.365556921	TRUE
O75152	ZC11A_HUMAN	ZC3H11A	S	108	VLPTVPESPEEEVKA	1.00E-05	7.74E-06	2.26E-05	8.52E-06	1.07E-05	6.16E-06	1.02E-05	2.90E-05	6.74E-06	1.03E-05	9.08E-06	8.80E-06	1.70E-05	1.64E-05	2.14E-05	2.24E-05	2.57E-05	1.56E-05	4.94E-05	5.06E-05	2.97E-05	5.38E-05	5.00E-05	8.99E-05	1.98E-05	5.39E-05	1.446376667	0.001917	2.717377868	TRUE	1.10E-05	1.23E-05	0.170375108	0.747117823	0.126610903	FALSE	4.38E+00	0.000748585	3.125758839	TRUE
Q9H4L5	OSBL3_HUMAN	OSBPL3	S	437	RALVHQLSNESRLSI	2.54E-05	2.65E-05	2.31E-05	2.47E-05	2.80E-05	1.61E-05	2.41E-05	2.52E-05	2.48E-05	2.72E-05	3.70E-05	1.90E-05	2.86E-05	3.87E-05	2.70E-05	3.36E-05	3.48E-05	2.65E-05	7.10E-05	0.000118888	6.03E-05	7.48E-05	0.000111487	7.88E-05	3.15E-05	8.59E-05	1.445452307	0.000257713	3.588864408	TRUE	2.40E-05	2.62E-05	0.129382599	0.467462116	0.330253579	FALSE	3.28E+00	0.000132893	3.876496992	TRUE
Q86UE4	LYRIC_HUMAN	MTDH	S	298	VKLSSQISAGEEKWN	4.85E-06	2.96E-06	2.80E-06	4.66E-06	4.62E-06	5.37E-06	4.14E-06	4.15E-06	3.83E-06	1.93E-06	3.13E-06	5.51E-06	1.50E-05	5.67E-06	2.38E-05	1.75E-05	1.86E-05	1.49E-05	5.10E-05	3.96E-05	4.80E-05	4.93E-05	3.01E-05	4.15E-05	1.59E-05	4.32E-05	1.444343513	4.88E-05	4.311470856	TRUE	4.21E-06	3.78E-06	-0.154633763	0.526431395	0.278658218	FALSE	1.14E+01	2.56348E-07	6.591169831	TRUE
Q8IZ21	PHAR4_HUMAN	PHACTR4	S	464	STLGRTRSLPITIEM	2.40E-05	7.51E-06	4.33E-05	3.35E-06	4.00E-05	4.41E-06	3.28E-05	4.43E-05	4.59E-05	4.82E-05	4.51E-05	2.09E-05	2.62E-05	2.87E-05	4.88E-05	2.61E-05	3.41E-05	5.51E-06	2.93E-05	4.03E-05	0.000100216	9.32E-05	0.000162684	3.51E-05	2.82E-05	7.68E-05	1.444038606	0.051667571	1.286781952	FALSE	2.04E-05	3.95E-05	0.951575069	0.049731643	1.303367191	FALSE	1.94E+00	0.116164124	0.93492798	FALSE
O60333	KIF1B_HUMAN	KIF1B	S	1487	GWRPRGDSLILEHQW	1.77E-05	1.40E-05	2.63E-05	1.55E-06	1.62E-05	1.29E-05	2.41E-05	3.91E-05	6.07E-06	2.29E-05	1.06E-05	2.43E-05	1.41E-05	1.16E-05	1.07E-05	1.22E-05	2.44E-05	9.34E-06	3.86E-05	3.49E-05	3.92E-05	2.04E-05	4.42E-05	4.69E-05	1.37E-05	3.74E-05	1.443405254	0.000328814	3.483049841	TRUE	1.48E-05	2.12E-05	0.521468015	0.292412186	0.534004532	FALSE	1.76E+00	0.024287498	1.614617225	FALSE
Q6SZW1	SARM1_HUMAN	SARM1	S	54	GRGPREVSPGAGTEV	2.51E-05	5.94E-05	3.78E-05	4.38E-05	4.20E-05	8.86E-05	4.80E-05	3.16E-05	2.87E-05	2.66E-05	2.81E-05	4.12E-05	5.34E-05	4.32E-05	1.94E-05	4.15E-05	2.33E-05	3.69E-05	0.000101655	0.000131729	9.38E-05	7.63E-05	6.04E-05	0.000127576	3.63E-05	9.86E-05	1.442072908	0.000578076	3.238014822	TRUE	4.94E-05	3.40E-05	-0.538700633	0.143440378	0.843328579	FALSE	2.90E+00	0.00030451	3.516398499	TRUE
Q9UQ35	SRRM2_HUMAN	SRRM2	S	2664	QALPKPASPKKPPPG	4.43E-06	6.80E-06	1.74E-06	1.13E-05	5.72E-06	2.82E-06	1.46E-05	2.03E-05	1.23E-05	1.91E-06	1.35E-05	1.42E-05	2.28E-06	4.26E-06	4.43E-06	7.32E-06	3.74E-06	6.52E-06	1.41E-05	7.16E-06	1.01E-05	8.79E-06	1.56E-05	2.18E-05	4.76E-06	1.29E-05	1.441963378	0.005593396	2.25232443	FALSE	5.47E-06	1.28E-05	1.225283139	0.026610736	1.574943111	FALSE	1.01E+00	0.970909136	0.012821412	FALSE
Q9NWH9	SLTM_HUMAN	SLTM	S	289	GQDAIAQSPEKESKD	6.90E-05	6.43E-05	4.73E-05	4.05E-05	2.60E-05	2.43E-05	4.75E-05	0.000160786	7.52E-05	2.10E-05	3.38E-05	2.28E-05	2.68E-05	2.50E-05	2.80E-05	5.84E-05	6.64E-05	0.000124929	0.000215319	0.000121336	0.000126552	0.000112676	0.000171609	0.000147203	5.49E-05	0.000149116	1.440500457	0.00177687	2.750344424	TRUE	4.52E-05	6.02E-05	0.412231505	0.530689242	0.275159716	FALSE	2.48E+00	0.007858827	2.104642268	FALSE
Q86SQ0	PHLB2_HUMAN	PHLDB2	S	489	ELEKLQLSDEESVFE	0.000345306	1.89E-05	0.000328086	1.72E-05	0.000427412	0.000272323	0.00016285	2.79E-05	5.79E-05	0.000458901	0.000362092	0.000201155	0.0003205	0.000444861	0.000171186	9.14E-05	0.000512788	4.94E-05	0.000615991	0.001064486	0.000555816	0.001171423	0.000664742	0.000232311	0.000265029	0.000717462	1.436749371	0.01879713	1.725908452	FALSE	0.000234857	0.00021181	-0.149012583	0.821512241	0.085385961	FALSE	3.39E+00	0.009342291	2.02954661	FALSE
P19532	TFE3_HUMAN	TFE3	S	548	LSPLRAASDPLLSSV	3.52E-05	3.61E-05	4.20E-05	3.55E-05	5.73E-05	3.05E-05	2.61E-05	1.97E-05	1.88E-05	1.47E-05	4.80E-05	3.56E-05	2.65E-05	2.66E-05	3.12E-05	2.20E-05	4.22E-05	3.10E-05	4.33E-05	6.86E-05	0.000123381	6.50E-05	8.24E-05	0.000102535	2.99E-05	8.09E-05	1.434684757	0.001716031	2.765474951	TRUE	3.94E-05	2.72E-05	-0.537800136	0.085318406	1.068957266	FALSE	2.97E+00	0.001794747	2.745996851	TRUE
O95218	ZRAB2_HUMAN	ZRANB2	S	188	SKYNLDASEEEDSNK	0.000117168	0.000171505	4.88E-05	0.000212461	4.40E-05	7.89E-05	0.000170848	0.000499747	0.000143717	6.21E-05	5.09E-05	0.000109316	6.38E-05	7.05E-05	6.78E-05	0.000129204	0.000132074	0.000147613	0.00026835	0.000260687	0.000279943	0.000183127	0.000227845	0.000430762	0.000101846	0.000275119	1.433666162	0.000977934	3.009690452	TRUE	0.000112146	0.000172771	0.623477831	0.428966745	0.367576374	FALSE	1.59E+00	0.208785375	0.680299926	FALSE
Q9NZQ7	PD1L1_HUMAN	CD274	S	283	DTNSKKQSDTHLEET	1.17E-05	9.03E-06	1.24E-05	1.44E-05	8.19E-06	1.15E-05	1.31E-05	1.56E-05	2.08E-05	1.00E-05	1.21E-05	1.26E-05	7.04E-06	1.15E-05	1.66E-05	1.58E-05	1.29E-05	1.14E-05	3.25E-05	3.70E-05	3.47E-05	3.24E-05	2.70E-05	3.96E-05	1.26E-05	3.39E-05	1.43176466	2.80E-06	5.552098869	TRUE	1.12E-05	1.40E-05	0.323918582	0.146392672	0.834480661	FALSE	2.42E+00	7.35724E-06	5.1332849	TRUE
O14924	RGS12_HUMAN	RGS12	S	661	KRFSITRSLDDLESA	1.09E-05	6.85E-06	9.24E-06	6.50E-06	7.83E-06	8.16E-06	9.37E-06	2.32E-05	1.31E-05	1.15E-05	1.29E-05	1.11E-05	6.98E-06	9.55E-06	1.03E-05	1.20E-05	1.59E-05	9.15E-06	2.61E-05	1.67E-05	3.51E-05	2.96E-05	4.70E-05	1.75E-05	1.07E-05	2.87E-05	1.427559538	0.003926626	2.405980452	FALSE	8.25E-06	1.35E-05	0.714375648	0.032093856	1.493578103	FALSE	2.13E+00	0.013811789	1.859750067	FALSE
Q96T23	RSF1_HUMAN	RSF1	S	1345	KKPYRIESDEEEDFE	3.65E-05	6.20E-05	2.93E-05	0.00014533	4.15E-05	5.64E-05	5.56E-05	0.000181398	0.000119059	2.65E-05	5.64E-05	5.51E-05	3.10E-05	3.73E-05	3.58E-05	8.06E-05	7.27E-05	0.000126043	0.000136922	9.22E-05	0.000199022	0.000137155	0.000204158	0.000261127	6.39E-05	0.000171772	1.426614583	0.004017255	2.396070586	FALSE	6.18E-05	8.23E-05	0.413001434	0.498303411	0.30250614	FALSE	2.09E+00	0.025569647	1.592275268	FALSE
Q8WZ64	ARAP2_HUMAN	ARAP2	S	1632	NRPRKHRSFNCLEDT	8.82E-06	1.46E-05	9.27E-06	9.30E-06	1.49E-05	2.64E-05	4.43E-05	4.49E-05	2.74E-05	1.75E-05	2.39E-05	2.63E-05	1.63E-05	2.15E-05	2.79E-05	2.85E-05	2.26E-05	2.32E-05	7.09E-05	6.37E-05	4.01E-05	6.40E-05	6.17E-05	7.60E-05	2.34E-05	6.27E-05	1.426020604	2.42E-05	4.615773715	TRUE	1.39E-05	3.07E-05	1.145700136	0.010492926	1.979103407	FALSE	2.04E+00	0.000849734	3.070717239	TRUE
Q76FK4	NOL8_HUMAN	NOL8	S	365	NRVSCHDSDDDIMRN	5.24E-07	3.86E-07	6.39E-07	7.35E-07	5.22E-07	4.06E-07	4.68E-06	1.61E-05	9.24E-06	6.65E-06	4.09E-06	4.24E-06	5.97E-06	4.29E-06	2.58E-06	6.92E-06	4.64E-06	4.06E-06	8.14E-06	1.23E-05	1.94E-05	1.88E-05	1.29E-05	4.89E-06	4.74E-06	1.27E-05	1.425534113	0.007971809	2.098443101	FALSE	5.35E-07	7.50E-06	3.808262894	0.004278978	2.368659979	FALSE	1.69E+00	0.112542283	0.948684278	FALSE
Q9UNZ2	NSF1C_HUMAN	NSFL1C	S	114	VGPPRKKSPNELVDD	4.96E-05	2.85E-05	0.000112429	7.62E-06	0.000126864	6.88E-06	6.51E-05	3.34E-05	7.33E-05	0.000151118	0.00013788	7.55E-05	3.61E-06	2.15E-05	6.07E-05	1.18E-05	5.87E-05	7.52E-06	4.43E-05	0.000116277	6.31E-05	5.86E-05	9.40E-05	6.35E-05	2.73E-05	7.33E-05	1.424869967	0.012414653	1.906065401	FALSE	5.53E-05	8.94E-05	0.69232879	0.256917433	0.590206425	FALSE	8.20E-01	0.47160977	0.326417207	FALSE
Q8TEB1	DCA11_HUMAN	DCAF11	S	75	FIQALLDSEEENDRA	2.32E-07	3.10E-07	1.53E-07	2.00E-07	4.51E-07	1.76E-07	5.32E-06	2.26E-06	2.90E-06	2.45E-06	4.12E-06	1.80E-06	1.88E-06	1.50E-06	1.65E-06	2.11E-06	2.96E-06	1.06E-06	3.37E-06	5.42E-06	4.60E-06	4.19E-06	7.24E-06	5.11E-06	1.86E-06	4.99E-06	1.423362812	0.000384829	3.414732087	TRUE	2.54E-07	3.14E-06	3.63093128	0.000344764	3.462478311	TRUE	1.59E+00	0.036171776	1.441630172	FALSE
Q09666	AHNK_HUMAN	AHNAK	S	4130	HLKAPKISMPEVDLN	1.82E-06	7.86E-07	1.68E-06	1.78E-06	1.48E-06	8.20E-07	1.05E-05	1.66E-05	1.06E-05	1.57E-05	1.51E-05	9.58E-06	7.49E-07	6.47E-07	6.49E-07	5.90E-07	2.59E-05	7.79E-07	7.20E-07	6.14E-07	5.85E-05	5.06E-07	7.85E-07	1.74E-05	4.88E-06	1.31E-05	1.422923093	0.447357928	0.349344862	FALSE	1.40E-06	1.30E-05	3.221998762	3.85E-06	5.414125405	TRUE	1.01E+00	0.993968845	0.002627228	FALSE
Q01970	PLCB3_HUMAN	PLCB3	S	537	PSLEPQKSLGDEGLN	0.000117454	7.32E-05	3.67E-05	0.000124387	1.37E-05	2.33E-05	7.33E-05	0.000141813	5.89E-05	2.80E-05	2.60E-05	3.79E-05	3.57E-05	4.59E-05	4.64E-05	0.000132146	6.89E-05	7.14E-05	0.000185004	0.000126684	0.000182534	0.000166666	0.000209626	0.000198248	6.68E-05	0.000178127	1.416021916	0.000133085	3.875871196	TRUE	6.48E-05	6.10E-05	-0.087031006	0.88902826	0.051084434	FALSE	2.92E+00	0.000274367	3.561668036	TRUE
Q14847	LASP1_HUMAN	LASP1	S	99	KNKGKGFSVVADTPE	3.80E-06	3.76E-06	3.23E-06	3.74E-06	1.50E-05	3.79E-06	3.68E-06	2.32E-06	3.13E-06	5.92E-06	3.98E-06	1.72E-05	4.83E-06	7.25E-06	4.76E-06	5.11E-06	1.36E-05	4.10E-06	1.76E-05	1.52E-05	1.58E-05	2.19E-05	1.52E-05	2.02E-05	6.62E-06	1.76E-05	1.41530724	0.0001486	3.827981594	TRUE	5.56E-06	6.04E-06	0.121413617	0.872772952	0.059098722	FALSE	2.91E+00	0.00108295	2.965391681	TRUE
Q9Y3Q8	T22D4_HUMAN	TSC22D4	S	165	SPGPQARSFTGGLGQ	0.000313184	0.000275936	0.000504125	7.79E-05	0.000333921	0.000244682	0.000390814	0.000247377	0.000248294	0.000829187	0.000668982	0.000334181	0.0004762	0.000376641	0.000518352	0.000417756	0.000395856	0.000146032	0.001051343	0.000747232	0.001114624	0.000986617	0.001269845	0.001016964	0.000388473	0.001031104	1.408304459	2.56E-05	4.592405783	TRUE	0.000291619	0.000453139	0.635868832	0.18485087	0.733178501	FALSE	2.28E+00	0.000738899	3.131414869	TRUE
P63104	1433Z_HUMAN	YWHAZ	S	207	IAELDTLSEESYKDS	0.000234216	9.43E-05	0.000205726	0.000170812	7.77E-05	2.47E-05	0.000176484	0.000262757	0.00023799	0.000343077	0.00023778	0.000150092	0.000162764	0.00011306	0.000154083	8.64E-05	0.000264394	0.000203742	0.00021584	0.000364887	0.000371329	0.000719745	0.00065246	0.000284787	0.000164068	0.000434841	1.406197101	0.01117721	1.951666573	FALSE	0.000134587	0.000234697	0.802255998	0.043474693	1.361763472	FALSE	1.85E+00	0.04573185	1.339781228	FALSE
O94979	SC31A_HUMAN	SEC31A	S	527	DSDQVAQSDGEESPA	0.000172726	0.000232045	0.000116093	0.000263447	6.92E-05	0.000167995	0.00021132	0.000436947	0.000150528	7.72E-05	0.000116576	0.000143738	9.78E-05	0.000175535	0.000168032	0.000216525	0.000153395	0.000172052	0.000300539	0.000271581	0.000667352	0.000253892	0.000420857	0.000683785	0.000163886	0.000433001	1.40167886	0.008193786	2.086515371	FALSE	0.000170258	0.000189381	0.153572111	0.757471481	0.120633714	FALSE	2.29E+00	0.029576232	1.529057156	FALSE
O94888	UBXN7_HUMAN	UBXN7	S	106	KRRRPARSIFDGFRD	1.75E-05	4.45E-06	1.91E-05	3.51E-06	1.09E-05	3.65E-06	1.04E-05	1.39E-05	1.77E-05	4.71E-06	2.92E-05	2.16E-05	9.84E-06	6.97E-06	9.66E-06	2.09E-05	1.88E-05	7.61E-06	3.52E-05	1.25E-05	2.71E-05	4.80E-05	2.40E-05	4.80E-05	1.23E-05	3.25E-05	1.401086973	0.008977828	2.046828703	FALSE	9.85E-06	1.62E-05	0.721897468	0.190769884	0.719490184	FALSE	2.01E+00	0.03682089	1.433905718	FALSE
Q8TF05	PP4R1_HUMAN	PPP4R1	S	552	TISIEKRSDLQDELD	1.33E-05	7.66E-06	9.42E-06	2.89E-06	1.03E-05	1.01E-05	1.10E-05	1.12E-05	1.12E-05	1.09E-05	1.11E-05	1.08E-05	9.85E-06	9.96E-06	1.20E-05	8.76E-06	1.29E-05	1.14E-05	2.61E-05	1.97E-05	3.54E-05	3.91E-05	2.88E-05	2.23E-05	1.08E-05	2.86E-05	1.399933619	0.000211432	3.674828648	TRUE	8.96E-06	1.10E-05	0.302152944	0.174049091	0.759328241	FALSE	2.60E+00	0.000192749	3.71500777	TRUE
Q96Q42	ALS2_HUMAN	ALS2	S	492	PGLLSQVSPRLLRKA	1.07E-05	7.50E-06	1.52E-05	1.16E-05	1.07E-05	1.52E-05	8.10E-05	4.95E-05	5.36E-05	0.000134739	0.000139239	8.69E-05	7.11E-06	5.13E-06	6.52E-06	6.24E-06	8.21E-05	5.84E-06	7.21E-06	4.77E-06	5.37E-06	3.65E-06	0.000270033	6.59E-06	1.88E-05	4.96E-05	1.397485699	0.517488743	0.286099093	FALSE	1.18E-05	9.08E-05	2.942747372	0.000546199	3.262649362	FALSE	5.46E-01	0.399347258	0.398649293	FALSE
Q70E73	RAPH1_HUMAN	RAPH1	S	845	PTLPKQQSFCAKPPP	5.45E-05	3.01E-05	6.06E-05	1.79E-05	0.000180735	7.19E-05	5.55E-06	2.99E-05	5.13E-05	2.29E-05	0.000127844	0.000112907	2.25E-05	2.46E-05	2.91E-05	2.84E-05	2.59E-05	1.66E-05	2.91E-05	3.65E-05	4.51E-05	7.42E-05	0.000109889	9.13E-05	2.45E-05	6.43E-05	1.393688241	0.013954378	1.85528952	FALSE	6.93E-05	5.84E-05	-0.247174154	0.735538714	0.133394464	FALSE	1.10E+00	0.813024792	0.089896211	FALSE
Q5JTD0	TJAP1_HUMAN	TJAP1	S	300	SLGTARGSPEEELPL	0.001226456	0.000665629	0.001602898	0.000133642	0.001057322	0.000102074	0.000864234	0.001203816	0.000562733	0.002360482	0.00151091	0.00068472	0.000866611	0.000594682	0.001063632	0.000693373	0.001028989	0.000389954	0.001705036	0.001594552	0.002425913	0.00239597	0.002088946	0.001973418	0.000772873	0.002030639	1.393629719	3.22E-05	4.492435793	TRUE	0.000798003	0.001197816	0.585939365	0.303163848	0.51832259	FALSE	1.70E+00	0.021700504	1.663530179	FALSE
Q8TDW0	LRC8C_HUMAN	LRRC8C	S	215	VNSQSLKSIPEKFVV	1.13E-05	1.60E-05	1.54E-05	5.67E-05	1.75E-05	1.81E-05	2.15E-05	2.51E-05	4.53E-05	2.14E-05	2.58E-05	2.22E-05	1.70E-05	1.91E-05	3.67E-05	4.49E-05	3.02E-05	2.99E-05	8.22E-05	6.76E-05	8.81E-05	5.13E-05	5.50E-05	0.000122514	2.96E-05	7.78E-05	1.392957432	0.001912375	2.718426851	TRUE	2.25E-05	2.69E-05	0.257726312	0.588506987	0.230248376	FALSE	2.89E+00	0.001181651	2.927510942	TRUE
O75369	FLNB_HUMAN	FLNB	S	2481	QRLVSPGSANETSSI	8.95E-05	6.88E-05	3.27E-05	3.56E-05	2.97E-05	3.97E-05	7.25E-05	7.66E-05	4.17E-05	6.18E-05	7.92E-05	5.19E-05	0.00013301	0.000151721	6.55E-05	6.37E-05	8.45E-05	8.40E-05	0.000173316	0.000229417	0.000334481	0.000360768	0.0003855	4.15E-05	9.71E-05	0.000254167	1.388680664	0.018657251	1.729152353	FALSE	4.93E-05	6.40E-05	0.374376916	0.236638662	0.625914299	FALSE	3.97E+00	0.00571567	2.242932852	FALSE
Q9Y6G9	DC1L1_HUMAN	DYNC1LI1	S	516	VSPTTPTSPTEGEAS	0.00115267	0.001017414	0.000433728	0.00136138	0.000595201	0.000893945	0.000998545	0.001402647	0.00132701	0.000995614	0.000923665	0.000843181	0.001172637	0.001075756	0.000675899	0.001172474	0.000770014	0.001828547	0.002605721	0.003517335	0.002399674	0.003815349	0.002011553	0.003177308	0.001115888	0.002921157	1.388347384	0.000266984	3.573515133	TRUE	0.000909056	0.001081777	0.2509616	0.331639959	0.479333148	FALSE	2.70E+00	0.000107549	3.968394052	TRUE
Q12888	TP53B_HUMAN	TP53BP1	S	727	TSVISIDSPQKLAIL	0.000187105	0.000103585	0.000258909	6.69E-05	0.000197853	0.000101922	0.000197577	0.000253583	0.00019026	0.000122774	0.000234068	0.000195783	6.80E-05	0.000163983	0.000137217	0.000162577	0.000234906	0.000135345	0.000349335	0.000313532	0.000498921	0.000535378	0.000468339	0.000195463	0.000150341	0.000393495	1.388106239	0.001740251	2.759388226	TRUE	0.000152717	0.000199007	0.381958342	0.216623711	0.664294009	FALSE	1.98E+00	0.006072087	2.216662024	FALSE
Q8N5F7	NKAP_HUMAN	NKAP	S	149	APEVWGLSPKNPEPD	0.000305647	0.000185409	0.000279079	3.28E-05	0.00012777	5.66E-05	0.00024292	0.000388031	0.000224641	0.000260406	0.000394025	0.000239679	0.000182174	0.000217756	0.000196171	0.000220287	0.000265483	5.69E-05	0.000412106	0.000409511	0.000565572	0.000414214	0.000925191	0.000249284	0.000189803	0.00049598	1.385777338	0.011625305	1.934595656	FALSE	0.000164557	0.000291617	0.825483981	0.046701402	1.330670079	FALSE	1.70E+00	0.068789638	1.162476978	FALSE
Q09666	AHNK_HUMAN	AHNAK	S	5448	NLKGPRISAPNVDFN	0.000416269	0.000527362	0.000639258	0.000166457	0.000563239	0.000391209	0.000537146	0.000802237	0.000679705	0.000198412	0.000742364	0.000725027	0.00035511	0.000292409	0.000454294	0.000843047	0.000283611	0.000356565	0.001056103	0.000614665	0.001806447	0.000469153	0.001574504	0.001218884	0.000430839	0.001123293	1.382511967	0.013232482	1.878358685	FALSE	0.000450632	0.000614148	0.446636055	0.180411315	0.743736229	FALSE	1.83E+00	0.053106191	1.274854844	FALSE
Q6P597	KLC3_HUMAN	KLC3	S	466	AGMKRAMSLNTLNVD	8.55E-06	5.64E-06	6.10E-06	7.49E-06	9.96E-06	5.50E-06	1.74E-05	1.55E-05	9.18E-06	1.08E-05	1.83E-05	1.75E-05	1.72E-05	1.95E-05	1.56E-05	1.56E-05	1.76E-05	2.59E-05	4.65E-05	6.58E-05	3.21E-05	5.17E-05	5.50E-05	3.91E-05	1.86E-05	4.84E-05	1.38158811	0.00016842	3.773606661	TRUE	7.21E-06	1.48E-05	1.0361551	0.001396386	2.854994572	FALSE	3.27E+00	6.42405E-05	4.192191321	TRUE
Q9H7C4	SYNCI_HUMAN	SYNC	S	325	LQESRRLSAQFENLM	0.000465052	0.000583903	0.000650729	6.81E-05	0.000343558	2.66E-05	0.00018242	0.000789188	0.000394167	0.000126753	0.000330018	0.000476389	0.000394261	9.73E-05	0.000377443	0.000364706	0.00048237	0.000214036	0.00100421	0.000900406	0.001152184	0.000992656	0.000803256	0.000170711	0.000321685	0.000837237	1.379985356	0.007021208	2.153588187	FALSE	0.000356323	0.000383156	0.104745805	0.85621206	0.067418659	FALSE	2.19E+00	0.024459205	1.611557661	FALSE
Q96IZ0	PAWR_HUMAN	PAWR	S	231	GRYKSTTSVSEEDVS	4.11E-05	8.07E-05	3.61E-05	4.71E-05	4.59E-05	2.36E-05	6.65E-05	0.000123642	0.000114882	7.11E-05	9.47E-05	4.98E-05	5.65E-05	6.19E-05	3.37E-05	6.04E-05	4.27E-05	4.58E-05	9.85E-05	0.000161287	0.000137769	0.00011465	0.000140196	0.000130694	5.02E-05	0.000130516	1.379173325	1.13E-05	4.946139112	TRUE	4.57E-05	8.68E-05	0.923839352	0.01618985	1.790757185	FALSE	1.50E+00	0.01458448	1.836109046	FALSE
Q5SYE7	NHSL1_HUMAN	NHSL1	S	1233	EALRAVPSPTTGEEG	1.92E-05	8.32E-06	9.17E-06	8.62E-06	1.16E-05	5.36E-06	1.39E-05	9.32E-06	1.19E-05	1.16E-05	9.22E-06	9.63E-06	3.48E-06	6.32E-06	6.59E-06	5.74E-06	1.30E-05	6.00E-06	1.61E-05	2.33E-05	1.54E-05	1.36E-05	7.18E-06	3.14E-05	6.86E-06	1.78E-05	1.379035272	0.013750116	1.861693645	FALSE	1.04E-05	1.09E-05	0.072030679	0.804440089	0.094506295	FALSE	1.63E+00	0.078339531	1.106019033	FALSE
P0ABA8	ATPG_ECO57	atpG	S	257	AATDNGGSLIKELQL	2.89E-06	2.71E-06	7.18E-06	1.72E-06	4.92E-06	4.31E-06	4.78E-05	0.000137904	3.72E-05	0.000102599	7.85E-05	9.14E-05	1.56E-06	1.11E-06	1.65E-06	1.59E-06	1.06E-06	1.05E-06	1.50E-06	1.32E-05	1.72E-06	1.52E-06	1.30E-06	1.57E-06	1.33E-06	3.47E-06	1.378244191	0.299944035	0.52295977	FALSE	3.95E-06	8.26E-05	4.384624233	0.000397091	3.401110407	FALSE	4.20E-02	0.000400678	3.397204506	TRUE
Q8IVF2	AHNK2_HUMAN	AHNAK2	S	3408	MPKVDLKSPQVDIKG	3.45E-06	3.43E-06	2.52E-06	4.20E-06	3.22E-06	2.98E-06	4.34E-06	3.74E-06	6.58E-06	3.93E-06	4.64E-06	4.06E-06	4.64E-06	4.64E-06	6.59E-06	4.92E-06	5.94E-06	6.10E-06	1.76E-05	1.51E-05	1.23E-05	8.97E-06	1.70E-05	1.44E-05	5.47E-06	1.42E-05	1.377730809	6.80E-05	4.167183556	TRUE	3.30E-06	4.55E-06	0.462799546	0.027329371	1.563370358	FALSE	3.12E+00	3.52591E-05	4.452728958	TRUE
Q53GT1	KLH22_HUMAN	KLHL22	T	605	LLEPPRGTPDRSQAD	7.84E-05	9.17E-05	4.33E-05	5.22E-05	0.000104097	0.00012092	0.000290808	6.33E-05	0.000234546	0.000196724	0.000289843	8.52E-05	3.12E-05	2.59E-05	6.33E-05	2.80E-05	2.28E-05	3.37E-05	6.80E-05	4.87E-05	8.37E-05	8.97E-05	4.56E-05	0.000196301	3.41E-05	8.87E-05	1.377431706	0.042777063	1.368789041	FALSE	8.18E-05	0.000193395	1.242125179	0.024726389	1.606839296	FALSE	4.59E-01	0.047629502	1.32212396	FALSE
P46734	MP2K3_HUMAN	MAP2K3	S	218	ISGYLVDSVAKTMDA	0.000115615	0.000100524	0.000191398	1.27E-05	9.62E-05	1.91E-05	0.000163712	8.70E-05	7.48E-05	0.000382255	0.000132165	0.000129867	0.000178608	0.000110192	0.000157098	0.000168401	4.96E-05	4.19E-05	0.000380372	0.000368857	0.000234165	0.000506966	0.000269575	6.62E-05	0.000117631	0.00030435	1.371466007	0.018365245	1.736003283	FALSE	8.93E-05	0.000161638	0.856710023	0.205569929	0.687040415	FALSE	1.88E+00	0.093213179	1.030522682	FALSE
Q8NEM2	SHCBP_HUMAN	SHCBP1	S	42	GLFQDEDSCSDCSYR	0.000117565	0.000178695	0.00014236	0.000369729	0.000215398	0.00030093	0.000127081	0.000171427	0.00031966	0.000153779	0.000127491	0.000122031	8.71E-05	0.000100162	0.000112148	0.00021717	0.000164315	0.000128752	0.00045972	0.000388318	0.000352668	0.000285899	0.000247056	0.00035395	0.000134937	0.000347935	1.366528962	0.000163593	3.786235396	TRUE	0.000220779	0.000170245	-0.374995751	0.338514691	0.470422478	FALSE	2.04E+00	0.002204356	2.656718304	TRUE
P35611	ADDA_HUMAN	ADD1	S	358	AKSRSPGSPVGEGTG	0.000171038	0.00014513	0.000151772	7.23E-05	7.57E-05	5.76E-05	0.00010436	0.000357089	2.31E-07	0.000132791	7.70E-05	9.25E-05	5.88E-05	7.23E-05	8.30E-05	0.000125266	0.000160656	0.000263336	0.000361516	0.000339266	0.00026282	0.000343465	0.000328646	0.000330812	0.000127228	0.000327754	1.365197577	0.00015799	3.801370491	TRUE	0.00011227	0.00012733	0.181595641	0.783323534	0.106058825	FALSE	2.57E+00	0.002932795	2.532718265	FALSE
Q9Y496	KIF3A_HUMAN	KIF3A	S	687	KTGRRKRSAKPETVI	0.000111879	9.38E-05	0.00011135	0.000144228	4.46E-05	1.46E-05	0.000133792	9.27E-05	9.82E-05	0.000192631	8.26E-05	0.000180888	4.63E-05	3.81E-05	3.83E-05	4.24E-05	3.85E-05	4.98E-05	0.000116772	0.000105414	0.000107554	0.000108625	0.000106435	0.000105482	4.22E-05	0.00010838	1.359609525	2.53E-10	9.597198697	TRUE	8.67E-05	0.000130141	0.585219263	0.14612057	0.835288643	FALSE	8.33E-01	0.287869476	0.540804382	FALSE
O43823	AKAP8_HUMAN	AKAP8	S	339	DAAGDFRSGDEEFKG	0.00012872	0.000138546	8.77E-05	0.000276493	6.71E-05	3.17E-05	3.96E-05	0.000327861	0.000147978	9.57E-05	8.60E-05	8.79E-05	6.94E-05	4.36E-05	9.06E-05	9.29E-05	9.34E-05	0.000145713	0.000271156	0.000225034	0.000227258	0.000162334	0.000293445	0.000193666	8.93E-05	0.000228815	1.357941296	0.000171986	3.764507264	TRUE	0.000121709	0.000130824	0.104193333	0.870479324	0.06024154	FALSE	1.75E+00	0.060177552	1.220565484	FALSE
Q01201	RELB_HUMAN	RELB	S	573	AFGGGLLSPGPEAT_	2.41E-05	2.04E-05	3.32E-05	2.04E-05	2.13E-05	2.11E-05	3.75E-05	2.48E-05	4.29E-05	0.000146406	0.000111395	5.46E-05	1.87E-05	1.97E-05	2.73E-05	1.07E-05	1.62E-05	4.84E-06	2.88E-05	3.44E-05	4.19E-05	4.84E-05	4.94E-05	4.63E-05	1.62E-05	4.15E-05	1.35731562	0.000280752	3.55167753	TRUE	2.34E-05	6.96E-05	1.571505457	0.041849971	1.378304843	FALSE	5.96E-01	0.190223627	0.720735543	FALSE
Q92785	REQU_HUMAN	DPF2	S	142	DPRVDDDSLGEFPVT	0.000247914	0.00027894	0.000258324	0.000663131	0.000191958	0.000402267	0.000451961	0.000632454	0.000496153	0.00025536	0.000421756	0.000382658	0.00049523	0.000309881	0.00031797	0.000411933	0.00037541	0.000502071	0.00087125	0.000534634	0.001022772	0.000969146	0.001300661	0.001472866	0.000402082	0.001028555	1.355055265	0.001125043	2.948830869	TRUE	0.000340422	0.000440057	0.370364618	0.278846974	0.554634064	FALSE	2.34E+00	0.00218681	2.660188943	TRUE
Q9ULJ3	ZBT21_HUMAN	ZBTB21	S	714	KEHAPLASPVENKEV	6.36E-07	9.01E-07	9.06E-07	8.13E-07	9.23E-07	1.17E-07	5.39E-06	1.32E-05	7.29E-06	1.08E-05	1.81E-05	8.71E-06	1.72E-06	2.19E-06	2.87E-06	1.89E-06	2.26E-06	2.58E-06	6.69E-06	6.31E-06	7.09E-06	5.24E-06	2.69E-06	6.52E-06	2.25E-06	5.76E-06	1.354724397	0.000458495	3.33866565	TRUE	7.16E-07	1.06E-05	3.88631064	0.000369425	3.432473199	FALSE	5.43E-01	0.035233375	1.453045755	FALSE
Q9HBL0	TENS1_HUMAN	TNS1	S	1401	NAIASPGSPSLGRHL	5.37E-05	3.52E-05	3.31E-05	6.43E-05	2.10E-05	3.62E-05	4.10E-05	0.000141276	0.00013054	2.61E-05	5.92E-05	5.16E-05	6.89E-05	5.66E-05	5.43E-05	0.000131577	8.69E-05	7.33E-06	0.000213199	0.000131308	0.000207174	0.000118812	0.000197053	0.000166491	6.76E-05	0.000172339	1.349913987	0.001198593	2.921328273	TRUE	4.06E-05	7.49E-05	0.885218363	0.130356886	0.884866022	FALSE	2.30E+00	0.003593671	2.444461698	FALSE
P19634	SL9A1_HUMAN	SLC9A1	S	703	MSRARIGSDPLAYEP	1.01E-05	6.80E-06	6.89E-06	6.60E-06	7.35E-06	8.95E-06	1.76E-05	1.22E-05	1.44E-05	6.62E-06	1.17E-05	1.27E-05	5.32E-06	6.54E-06	8.46E-06	8.95E-06	6.86E-06	5.29E-06	1.34E-05	7.09E-06	1.93E-05	2.68E-05	1.62E-05	2.22E-05	6.90E-06	1.75E-05	1.343014725	0.004341313	2.362378904	FALSE	7.78E-06	1.25E-05	0.687493518	0.013150783	1.881048404	FALSE	1.40E+00	0.149920893	0.824137839	FALSE
P15056	BRAF_HUMAN	BRAF	S	750	FSLYACASPKTPIQA	2.75E-05	1.42E-05	3.72E-05	1.63E-05	2.43E-05	7.57E-06	6.03E-06	6.16E-06	5.68E-06	3.35E-06	3.79E-05	5.46E-06	2.15E-05	1.85E-05	1.85E-05	1.96E-05	1.83E-05	2.37E-05	5.00E-05	3.67E-05	6.61E-05	6.11E-05	5.23E-05	3.86E-05	2.00E-05	5.08E-05	1.342536763	8.85E-05	4.05301123	TRUE	2.12E-05	1.08E-05	-0.977245663	0.164911609	0.782748771	FALSE	4.70E+00	0.000255457	3.592681485	TRUE
Q9BTC0	DIDO1_HUMAN	DIDO1	S	1040	ISTSESRSPPEGDTT	6.38E-05	7.60E-05	4.97E-05	2.44E-05	5.01E-05	2.29E-05	6.06E-05	9.82E-05	6.69E-05	2.89E-05	6.82E-05	3.91E-05	3.66E-05	2.95E-05	4.27E-05	5.68E-05	0.000102106	9.06E-05	9.89E-05	9.54E-05	0.000146265	0.000140639	0.000246194	0.000177312	5.97E-05	0.00015079	1.336504375	0.005622364	2.25008106	FALSE	4.78E-05	6.03E-05	0.334403977	0.36590322	0.436633769	FALSE	2.50E+00	0.004637592	2.33370744	FALSE
Q6AWC2	WWC2_HUMAN	WWC2	S	269	SEPDLRCSPVNSHLC	9.96E-06	8.14E-06	8.03E-06	5.45E-06	7.70E-06	5.25E-06	1.74E-05	1.78E-05	9.40E-06	1.19E-05	8.75E-06	1.24E-05	9.25E-06	1.05E-05	9.23E-06	1.56E-05	1.11E-05	8.49E-06	3.35E-05	2.72E-05	2.04E-05	2.17E-05	3.75E-05	2.18E-05	1.07E-05	2.70E-05	1.335193041	0.000350495	3.455318078	TRUE	7.42E-06	1.29E-05	0.802505444	0.010045818	1.99801471	FALSE	2.09E+00	0.001641092	2.78486694	TRUE
Q15642	CIP4_HUMAN	TRIP10	S	296	QPMNRAPSDSSLGTP	0.00030477	0.000299934	0.000209244	0.000464556	0.000117653	0.000131216	0.000255137	0.000557885	0.000418457	0.000183965	0.000189356	0.000170081	0.000147279	0.000213646	0.000169132	0.000423158	0.000296633	0.000337261	0.000732798	0.000698946	0.000673424	0.000535039	0.000691473	0.000670362	0.000264518	0.000667007	1.334334129	1.51E-05	4.82228542	TRUE	0.000254562	0.000295813	0.216668658	0.632401737	0.199006946	FALSE	2.25E+00	0.000359237	3.444618547	TRUE
Q86X27	RGPS2_HUMAN	RALGPS2	S	315	SPQSGRKSVAAEGAL	2.61E-06	3.35E-06	2.60E-06	4.31E-06	2.39E-06	4.30E-06	1.08E-05	3.92E-06	2.47E-06	2.90E-06	4.27E-06	4.02E-06	1.09E-05	1.19E-05	1.15E-05	1.17E-05	1.20E-05	1.20E-05	3.56E-05	2.67E-05	1.29E-05	2.02E-05	4.07E-05	4.03E-05	1.17E-05	2.94E-05	1.332216228	0.003435519	2.464007699	FALSE	3.26E-06	4.73E-06	0.537673902	0.283216158	0.547881973	FALSE	6.22E+00	0.000448992	3.347761238	TRUE
Q92539	LPIN2_HUMAN	LPIN2	S	243	PQTACPKSDSELEVK	3.69E-05	2.17E-05	3.38E-05	2.27E-05	5.82E-05	3.64E-05	6.03E-05	5.13E-05	3.97E-05	3.69E-05	5.51E-05	6.02E-05	4.62E-05	5.13E-05	6.95E-05	4.76E-05	3.67E-05	3.69E-05	0.000113529	0.000103328	9.89E-05	0.00011775	0.000150987	0.000140854	4.80E-05	0.000120892	1.331743986	2.24E-05	4.649900288	TRUE	3.49E-05	5.06E-05	0.533803464	0.044298145	1.353614458	FALSE	2.39E+00	2.19213E-05	4.659133849	TRUE
Q9NV70	EXOC1_HUMAN	EXOC1	S	501	DMGNMSASDLDVADR	0.00046213	0.000171559	0.000539324	2.13E-05	0.00033814	3.41E-05	0.000239238	0.000508701	0.000324055	0.000249734	0.000709257	0.000431808	0.000255978	0.000194316	0.000517272	0.000299393	0.000483326	0.000144194	0.00056057	0.000578337	0.001268699	0.00093048	0.001107341	0.000310995	0.000315747	0.000792737	1.328074873	0.014949502	1.825373266	FALSE	0.000261091	0.000410466	0.652707223	0.226385706	0.645150998	FALSE	1.93E+00	0.045271666	1.344173521	FALSE
P27707	DCK_HUMAN	DCK	S	74	EFEELTMSQKNGGNV	7.23E-05	7.39E-05	6.62E-05	2.66E-05	5.26E-05	8.86E-05	0.000105321	8.56E-05	6.03E-05	3.67E-05	7.35E-05	6.51E-05	3.93E-05	6.48E-05	6.57E-05	0.000107447	5.14E-05	3.98E-05	0.000190961	0.000107626	0.000179079	0.0001833	0.000112398	0.000151719	6.14E-05	0.00015418	1.327909361	0.000466989	3.330693786	TRUE	6.34E-05	7.11E-05	0.16579042	0.564271596	0.248511811	FALSE	2.17E+00	0.000869365	3.060797751	TRUE
Q7Z6Z7	HUWE1_HUMAN	HUWE1	S	1395	PMDQRAESPEEVACR	4.48E-05	4.31E-05	3.53E-05	1.72E-05	1.48E-05	1.37E-05	3.26E-05	0.0001259	8.81E-05	2.11E-05	3.70E-05	2.17E-05	1.73E-05	1.66E-05	1.88E-05	8.18E-05	5.65E-05	7.04E-05	0.000136983	0.00011889	7.67E-05	9.86E-05	0.000110705	0.000114008	4.36E-05	0.000109299	1.326750783	0.001171991	2.931075741	TRUE	2.82E-05	5.44E-05	0.951087643	0.185811934	0.730926396	FALSE	2.01E+00	0.017729166	1.751311692	FALSE
Q00537	CDK17_HUMAN	CDK17	S	146	EDLNKRLSLPADIRI	0.000222446	0.000210186	0.000135402	0.000171135	0.000164142	0.000212259	0.000193479	0.000272405	0.000256647	6.46E-05	0.000130739	0.000181353	0.000103588	0.000165621	0.000194945	0.000205407	0.000202674	7.85E-05	0.000238772	0.000315474	0.000607068	0.000387015	0.000397469	0.000438277	0.000158451	0.000397346	1.326361386	0.00155961	2.806984119	TRUE	0.000185928	0.000183209	-0.021257793	0.939087155	0.0272941	FALSE	2.17E+00	0.00508899	2.293368379	FALSE
Q92934	BAD_HUMAN	BAD	S	99	PFRGRSRSAPPNLWA	0.000103557	0.000113161	8.29E-05	0.000199149	4.72E-05	6.17E-05	7.17E-05	0.000100612	8.61E-05	8.21E-05	6.06E-05	4.41E-05	7.64E-05	0.000105765	0.000136204	8.74E-05	4.09E-05	7.83E-05	0.00015873	0.000221551	0.000363289	0.000247725	0.000116059	0.000208939	8.75E-05	0.000219382	1.326301515	0.005139681	2.289063795	FALSE	0.000101274	7.42E-05	-0.448527098	0.276080519	0.558964238	FALSE	2.96E+00	0.00221326	2.654967501	TRUE
Q08357	S20A2_HUMAN	SLC20A2	S	316	AAYGRALSMTHGSVK	7.64E-06	1.80E-05	1.61E-05	2.98E-06	6.40E-06	6.17E-06	8.82E-06	1.57E-05	1.45E-05	1.01E-05	1.29E-05	1.41E-05	2.18E-05	3.56E-06	4.13E-06	1.19E-05	1.72E-05	9.67E-06	3.81E-05	5.52E-05	2.11E-05	2.08E-05	1.44E-05	2.14E-05	1.14E-05	2.85E-05	1.324355135	0.032428775	1.48906945	FALSE	9.55E-06	1.27E-05	0.410060335	0.271793751	0.565760533	FALSE	2.24E+00	0.031675898	1.499271066	FALSE
Q7Z401	MYCPP_HUMAN	DENND4A	S	1035	GNRNRNLSGGVLMGF	1.97E-06	1.78E-06	5.06E-06	3.98E-06	6.34E-06	1.73E-06	1.98E-05	7.24E-06	2.51E-06	1.73E-05	1.31E-05	1.29E-05	1.84E-05	3.06E-06	3.59E-06	5.05E-06	3.36E-06	6.30E-07	1.17E-05	3.74E-05	5.04E-06	4.99E-06	1.08E-05	1.56E-05	5.69E-06	1.42E-05	1.324140591	0.155455565	0.808393727	FALSE	3.48E-06	1.21E-05	1.802914034	0.009841585	2.006934949	FALSE	1.17E+00	0.712243207	0.147371684	FALSE
P06748	NPM_HUMAN	NPM1	S	70	EAMNYEGSPIKVTLA	1.19E-07	9.89E-07	3.02E-07	8.91E-07	8.58E-07	2.63E-07	9.20E-06	1.34E-05	1.71E-05	9.33E-06	9.86E-06	5.57E-06	1.51E-05	1.29E-05	9.93E-06	1.46E-05	4.98E-05	1.60E-05	5.38E-05	1.62E-05	3.59E-05	3.65E-05	0.000133658	1.97E-05	1.97E-05	4.93E-05	1.320260239	0.146286656	0.834795288	FALSE	5.70E-07	1.07E-05	4.2351337	9.88E-05	4.00510155	TRUE	4.61E+00	0.055847809	1.25299386	FALSE
Q9NYF8	BCLF1_HUMAN	BCLAF1	S	177	EGEPQEESPLKSKSQ	9.11E-05	6.76E-05	5.07E-05	2.16E-05	4.12E-05	2.03E-05	4.60E-05	8.41E-05	5.24E-05	6.47E-05	2.71E-05	2.81E-05	4.21E-05	4.70E-05	3.02E-05	3.65E-05	6.53E-05	7.46E-05	0.000163789	0.000115105	0.000104727	0.00011388	0.000126492	0.000113657	4.93E-05	0.000122941	1.319082159	5.99E-05	4.222477138	TRUE	4.88E-05	5.04E-05	0.047973887	0.91066544	0.040641145	FALSE	2.44E+00	0.000166279	3.779163061	TRUE
O00443	P3C2A_HUMAN	PIK3C2A	S	259	KVSNLQVSPKSEDIS	6.18E-05	6.35E-05	5.84E-05	8.73E-05	3.81E-05	6.50E-05	0.000123209	0.000146116	0.000159871	9.90E-05	0.000128141	0.000146471	3.59E-05	4.59E-05	3.98E-05	8.89E-05	4.61E-05	5.58E-05	0.000130593	0.000128122	9.97E-05	0.000108058	0.000115049	0.000196775	5.21E-05	0.000129718	1.317232112	0.00075209	3.123730191	TRUE	6.24E-05	0.000133803	1.10138788	6.58E-05	4.1818322	TRUE	9.69E-01	0.812417026	0.090220984	FALSE
Q8NDI1	EHBP1_HUMAN	EHBP1	S	1058	TETQRKPSEDEVLNK	1.60E-06	1.72E-06	8.08E-06	1.58E-06	7.35E-07	1.65E-06	1.29E-06	1.65E-06	6.80E-06	1.82E-06	1.17E-06	1.66E-06	3.22E-06	3.87E-06	4.00E-06	3.78E-06	1.87E-06	3.43E-06	9.05E-06	5.63E-06	6.82E-06	8.29E-06	1.06E-05	9.75E-06	3.36E-06	8.36E-06	1.314356614	0.000123527	3.908239225	TRUE	2.56E-06	2.40E-06	-0.093474327	0.912411876	0.03980907	FALSE	3.48E+00	0.000458098	3.339041846	TRUE
Q13427	PPIG_HUMAN	PPIG	S	687	KKADRDQSPFSKIKQ	5.80E-05	6.17E-05	8.23E-05	4.98E-05	3.77E-05	3.29E-05	3.43E-05	7.81E-05	0.000104894	2.17E-05	5.56E-05	3.81E-05	2.54E-05	4.39E-05	4.32E-05	7.87E-05	7.37E-05	0.000130069	0.000154277	0.000185484	0.000151273	0.000139326	0.000154388	0.000196017	6.58E-05	0.000163461	1.311998348	0.000258546	3.587462795	TRUE	5.37E-05	5.55E-05	0.045675559	0.908510779	0.041669916	FALSE	2.95E+00	4.04401E-05	4.393187851	TRUE
Q2M1Z3	RHG31_HUMAN	ARHGAP31	S	346	ATIRPAKSMDSLCSV	1.15E-05	1.07E-05	1.06E-05	5.42E-05	1.34E-05	1.16E-05	3.74E-05	4.47E-05	4.30E-05	4.54E-05	1.37E-05	2.36E-05	2.01E-05	2.51E-05	4.07E-05	1.37E-05	2.16E-05	2.36E-05	5.27E-05	2.51E-05	6.86E-05	8.03E-05	8.12E-05	5.12E-05	2.41E-05	5.98E-05	1.309736173	0.003647366	2.438020638	FALSE	1.87E-05	3.46E-05	0.89083754	0.103543636	0.984876588	FALSE	1.73E+00	0.033376709	1.47655649	FALSE
P50479	PDLI4_HUMAN	PDLIM4	S	11	SVTLRGPSPWGFRLV	1.74E-05	1.84E-05	1.65E-05	1.59E-05	1.19E-05	1.43E-05	2.00E-05	2.43E-05	1.73E-05	1.97E-05	1.48E-05	1.76E-05	8.39E-06	8.96E-06	9.79E-06	1.19E-05	1.06E-05	9.99E-06	1.76E-05	1.68E-05	3.30E-05	3.73E-05	2.23E-05	2.06E-05	9.94E-06	2.46E-05	1.307658824	0.001922794	2.716067285	TRUE	1.57E-05	1.89E-05	0.268047973	0.077121823	1.112822714	FALSE	1.30E+00	0.159718262	0.796645424	FALSE
Q52LW3	RHG29_HUMAN	ARHGAP29	S	190	SSEKGNFSPLELDNV	1.57E-05	5.92E-06	2.88E-05	2.77E-06	3.71E-05	2.08E-05	1.16E-05	2.92E-06	2.09E-05	3.00E-05	3.96E-05	1.89E-05	2.00E-05	2.37E-05	1.27E-05	1.15E-05	1.78E-05	3.31E-06	5.56E-05	6.35E-05	2.94E-05	3.09E-05	3.82E-05	2.71E-06	1.48E-05	3.67E-05	1.307084158	0.040113831	1.396705857	FALSE	1.85E-05	2.07E-05	0.158573528	0.781959809	0.106815568	FALSE	1.77E+00	0.148917899	0.827053101	FALSE
Q9HAU0	PKHA5_HUMAN	PLEKHA5	S	855	VVPPRAKSPTPESST	2.07E-06	2.30E-06	3.81E-06	3.87E-06	3.38E-06	3.28E-06	0.00020509	8.08E-05	8.44E-05	0.000173824	0.000127465	0.000205701	8.10E-05	9.86E-06	0.000134585	0.000121641	6.67E-05	7.60E-05	7.82E-05	0.000156437	0.000515352	9.55E-05	0.000132437	0.000233783	8.16E-05	0.000201961	1.306887839	0.111500553	0.95272298	FALSE	3.12E-06	0.00014622	5.550782267	0.000107632	3.968057355	TRUE	1.38E+00	0.447358597	0.349344213	FALSE
Q8TEW0	PARD3_HUMAN	PARD3	S	852	VKTRKSKSMDLGIAD	2.62E-05	3.55E-05	3.19E-05	6.57E-05	1.63E-05	3.05E-05	3.90E-05	0.000116644	7.28E-05	2.11E-05	3.54E-05	2.99E-05	1.46E-05	1.36E-05	3.44E-05	5.64E-05	3.50E-05	4.04E-05	5.62E-05	3.23E-05	0.000107793	9.01E-05	7.77E-05	0.000115065	3.24E-05	7.99E-05	1.301118346	0.008257717	2.083140012	FALSE	3.43E-05	5.25E-05	0.611752942	0.289647594	0.538130075	FALSE	1.52E+00	0.191226403	0.718452145	FALSE
Q96IZ0	PAWR_HUMAN	PAWR	S	259	YNRDANVSGTLVSSS	0.000295239	0.000421241	0.000332361	0.000918563	0.000240068	0.000563749	0.000403847	0.000367389	0.000495352	0.000376083	0.000262314	0.000238936	0.000397189	0.000533409	0.000613367	0.000570527	0.000312596	0.000748852	0.001203349	0.00094555	0.001815049	0.001113869	0.000853444	0.001888004	0.000529324	0.001303211	1.299848559	0.002365286	2.626116312	TRUE	0.00046187	0.00035732	-0.370270298	0.36176799	0.441569863	FALSE	3.65E+00	0.000451995	3.344866738	TRUE
Q9Y4H2	IRS2_HUMAN	IRS2	S	915	PLPPEPKSPGEYINI	0.000212557	0.000170626	0.000413737	7.04E-05	0.000246735	0.000136617	0.000199171	0.000123169	0.000125217	0.000327327	0.000267644	0.000192991	0.000222667	0.000121544	0.000213233	0.000168751	0.000219838	7.27E-05	0.000321497	0.000376307	0.000443572	0.000528082	0.00064207	0.000188618	0.00016979	0.000416691	1.29522398	0.005318168	2.274237937	FALSE	0.000208444	0.00020592	-0.01757497	0.9662278	0.014920471	FALSE	2.02E+00	0.015905382	1.798455891	FALSE
Q53SF7	COBL1_HUMAN	COBLL1	S	344	AGRVRAGSLQLSSMS	1.89E-05	2.04E-05	1.64E-05	2.69E-05	2.52E-05	1.30E-05	2.43E-05	2.73E-05	2.21E-05	2.44E-05	5.52E-06	9.10E-06	2.45E-05	2.56E-05	1.46E-05	1.60E-05	8.02E-06	1.59E-05	5.92E-05	3.80E-05	4.34E-05	5.41E-05	2.91E-05	3.26E-05	1.74E-05	4.27E-05	1.292770552	0.001079118	2.966931231	TRUE	2.01E-05	1.88E-05	-0.100291121	0.758892579	0.119819694	FALSE	2.27E+00	0.002927094	2.533563369	FALSE
Q9BST9	RTKN_HUMAN	RTKN	S	106	GKTSRRPSDSGPPAE	8.03E-06	3.85E-06	6.41E-06	7.91E-06	6.15E-06	5.46E-06	5.25E-06	7.39E-06	5.98E-06	5.55E-06	4.79E-06	4.13E-06	1.43E-06	3.46E-06	3.34E-06	3.31E-06	3.86E-06	8.79E-06	1.17E-05	9.85E-06	8.82E-06	7.81E-06	1.06E-05	1.04E-05	4.03E-06	9.85E-06	1.288567219	0.000516804	3.286674539	TRUE	6.30E-06	5.52E-06	-0.191838266	0.342675711	0.465116678	FALSE	1.78E+00	0.000132089	3.879132632	TRUE
P09496	CLCA_HUMAN	CLTA	S	105	SQVDRLQSEPESIRK	2.55E-05	2.05E-05	1.34E-05	2.92E-06	1.32E-05	7.94E-06	1.72E-05	2.79E-05	2.19E-05	2.04E-05	1.51E-05	1.98E-05	1.08E-05	1.36E-05	1.27E-05	2.20E-05	1.16E-05	2.18E-05	3.81E-05	6.08E-05	3.26E-05	3.57E-05	2.48E-05	3.44E-05	1.54E-05	3.77E-05	1.288242348	0.002038851	2.690614599	TRUE	1.39E-05	2.04E-05	0.553016967	0.117770372	0.928963952	FALSE	1.85E+00	0.00825762	2.083145098	FALSE
O75376	NCOR1_HUMAN	NCOR1	S	2120	QRPGSRVSPENLVDK	1.36E-05	9.29E-06	1.01E-05	2.58E-05	7.81E-06	1.51E-05	9.70E-06	1.14E-05	3.20E-05	3.29E-06	8.34E-06	6.53E-06	1.30E-05	2.00E-05	8.55E-06	2.25E-05	1.63E-05	2.50E-05	3.63E-05	2.56E-05	4.25E-05	2.92E-05	6.66E-05	5.67E-05	1.76E-05	4.28E-05	1.286637738	0.004799695	2.318786348	FALSE	1.36E-05	1.19E-05	-0.196462405	0.734669147	0.133908198	FALSE	3.60E+00	0.002575836	2.589081742	TRUE
O60292	SI1L3_HUMAN	SIPA1L3	S	146	HRLSRRRSKDVEFQD	2.02E-05	2.33E-05	1.40E-05	2.38E-05	1.30E-05	8.97E-06	1.01E-05	2.39E-05	3.99E-05	1.53E-05	1.50E-05	1.23E-05	1.12E-05	1.02E-05	2.06E-05	2.09E-05	1.31E-05	9.76E-06	4.43E-05	4.47E-05	3.50E-05	3.64E-05	1.89E-05	2.97E-05	1.43E-05	3.48E-05	1.284840035	0.000997043	3.001286231	TRUE	1.72E-05	1.94E-05	0.173331643	0.678910734	0.168187325	FALSE	1.79E+00	0.028102104	1.551261157	FALSE
Q63HR2	TENS2_HUMAN	TNS2	Y	705	ALPTAALYGLRLERE	4.21E-06	8.01E-06	2.76E-06	3.52E-06	4.60E-06	1.06E-06	7.57E-06	1.10E-05	1.00E-05	1.11E-05	7.22E-06	1.12E-05	7.00E-07	7.16E-07	8.22E-07	1.05E-06	1.00E-06	1.23E-06	1.01E-06	6.11E-07	7.56E-07	7.59E-07	9.83E-06	4.53E-07	9.20E-07	2.24E-06	1.281385881	0.407737444	0.389619404	FALSE	4.02E-06	9.69E-06	1.268235372	0.000848274	3.07146365	FALSE	2.31E-01	0.001342786	2.871993222	TRUE
O94921	CDK14_HUMAN	CDK14	S	95	NQVKRVHSENNACIN	4.67E-05	5.25E-05	1.83E-05	2.00E-05	2.81E-05	1.46E-05	2.50E-05	4.23E-05	2.27E-05	2.86E-05	2.60E-05	2.43E-05	4.79E-05	2.67E-05	3.44E-05	3.15E-05	4.15E-05	9.74E-06	8.97E-05	0.000116603	8.17E-05	5.77E-05	5.64E-05	6.29E-05	3.20E-05	7.75E-05	1.27797653	0.001979597	2.703423135	TRUE	3.00E-05	2.81E-05	-0.093102522	0.797690782	0.098165427	FALSE	2.76E+00	0.000595423	3.225174511	TRUE
Q7L8J4	3BP5L_HUMAN	SH3BP5L	S	350	SDLQKCDSVEHLRGL	4.51E-05	8.68E-06	2.22E-05	5.71E-06	1.89E-05	3.46E-06	2.56E-05	1.54E-05	4.82E-05	3.93E-05	1.44E-05	1.68E-05	8.24E-06	1.56E-05	3.58E-05	2.43E-05	4.59E-05	8.75E-06	7.88E-05	8.01E-05	5.24E-05	4.35E-05	4.61E-05	3.48E-05	2.31E-05	5.60E-05	1.275590764	0.008078261	2.092682144	FALSE	1.73E-05	2.66E-05	0.616120729	0.305792462	0.514573224	FALSE	2.11E+00	0.012733511	1.895051817	FALSE
P52565	GDIR1_HUMAN	ARHGDIA	S	34	YKPPAQKSIQEIQEL	7.52E-05	7.49E-05	5.61E-05	0.000105291	3.58E-05	4.67E-05	5.41E-05	9.51E-05	5.92E-05	4.36E-05	5.05E-05	5.08E-05	4.50E-05	5.11E-05	5.86E-05	5.51E-05	3.97E-05	9.43E-05	0.00011268	0.000115483	0.000154767	0.000148162	0.000146977	0.000152463	5.73E-05	0.000138422	1.272552334	2.58E-05	4.589031257	TRUE	6.57E-05	5.89E-05	-0.156847459	0.604349744	0.218711658	FALSE	2.35E+00	2.48929E-05	4.60392453	TRUE
Q00587	BORG5_HUMAN	CDC42EP1	S	192	PGLRRSDSLLSFRLD	0.000195465	0.000109307	0.000336021	0.000144326	0.000295787	0.000197538	0.000317892	0.000517899	0.000505053	0.000207441	0.000217657	0.000337829	0.000234876	0.000375503	0.000765165	0.000333999	0.000404664	0.000312165	0.001404752	0.000496438	0.000683437	0.000659066	0.000601249	0.002008793	0.000404395	0.000975623	1.270556748	0.05040136	1.297557741	FALSE	0.000213074	0.000350628	0.718587186	0.062531429	1.203901646	FALSE	2.78E+00	0.032284355	1.49100788	FALSE
O94885	SASH1_HUMAN	SASH1	S	248	NCNSREQSDDETEES	1.92E-06	3.74E-06	2.50E-06	3.19E-06	2.99E-06	2.23E-06	1.55E-06	9.82E-06	9.73E-07	1.10E-06	1.44E-06	1.66E-06	6.18E-06	8.41E-06	2.45E-06	4.40E-06	6.78E-06	9.20E-06	2.16E-05	1.58E-05	1.29E-05	1.34E-05	1.39E-05	1.25E-05	6.23E-06	1.50E-05	1.268574011	0.000489691	3.310077907	TRUE	2.76E-06	2.76E-06	-0.002049239	0.997887081	0.0009186	FALSE	5.43E+00	0.000106957	3.970791797	TRUE
Q14677	EPN4_HUMAN	CLINT1	S	624	FANFANFSK______	6.34E-06	3.73E-06	6.66E-06	1.08E-06	5.46E-06	3.01E-06	1.33E-05	6.50E-06	1.46E-05	1.34E-05	2.45E-05	2.12E-05	4.01E-06	3.95E-06	7.16E-06	4.71E-06	5.33E-06	2.60E-06	1.47E-05	5.91E-06	1.79E-05	1.17E-05	8.97E-06	7.60E-06	4.63E-06	1.11E-05	1.268228192	0.0077889	2.108523894	FALSE	4.38E-06	1.56E-05	1.830796205	0.002254874	2.646877679	FALSE	7.12E-01	0.194591492	0.710876153	FALSE
Q9UQR0	SCML2_HUMAN	SCML2	S	511	VPYVVPLSPKLPKTK	2.44E-05	5.57E-06	3.86E-05	6.53E-06	1.01E-05	1.02E-05	2.89E-05	5.50E-06	9.00E-06	9.23E-06	4.28E-05	9.31E-06	1.26E-05	1.05E-05	2.96E-05	1.50E-05	3.51E-05	1.41E-05	5.47E-05	4.39E-05	6.18E-05	4.66E-05	5.87E-05	1.56E-05	1.95E-05	4.69E-05	1.267676785	0.006565945	2.182702736	FALSE	1.59E-05	1.75E-05	0.135463714	0.85062322	0.070262766	FALSE	2.68E+00	0.009448328	2.024645052	FALSE
Q15052	ARHG6_HUMAN	ARHGEF6	S	684	GSSTRKDSIPQVLLP	1.53E-05	1.04E-05	1.21E-05	1.93E-06	9.54E-06	5.60E-06	5.65E-06	1.00E-05	1.15E-05	9.31E-06	1.19E-05	9.83E-06	1.09E-05	8.32E-06	1.49E-05	1.34E-05	1.35E-05	1.19E-05	3.58E-05	2.57E-05	2.80E-05	2.93E-05	3.01E-05	2.67E-05	1.22E-05	2.92E-05	1.266516814	1.94E-06	5.711706206	TRUE	9.14E-06	9.70E-06	0.085600059	0.79945611	0.097205374	FALSE	3.01E+00	4.88765E-07	6.310900261	TRUE
Q13188	STK3_HUMAN	STK3	S	444	FDFLKNLSLEELQMR	3.29E-07	3.68E-07	2.93E-07	8.93E-08	3.71E-07	2.39E-07	3.68E-07	6.20E-06	3.67E-06	2.11E-06	8.16E-06	7.37E-06	3.29E-06	3.78E-06	4.81E-06	4.38E-06	4.14E-06	4.24E-06	1.60E-05	6.67E-06	1.12E-05	1.16E-05	7.71E-06	5.87E-06	4.11E-06	9.85E-06	1.262551974	0.004615074	2.335821336	FALSE	2.81E-07	4.65E-06	4.04493678	0.006199175	2.207666138	FALSE	2.12E+00	0.027146846	1.566280624	FALSE
P42684	ABL2_HUMAN	ABL2	S	631	PRKQRDKSPSSLLED	0.000131227	0.000133399	9.82E-05	0.000268337	7.23E-05	6.72E-05	0.000152839	0.000166773	0.000259197	0.000139686	0.000137682	0.00015819	0.000104267	0.000131001	0.000113857	0.000147213	0.000177499	0.000116817	0.000241593	0.000280617	0.000334704	0.000301147	0.000315928	0.00042184	0.000131776	0.000315971	1.261710133	4.90E-05	4.309375237	TRUE	0.000128442	0.000169061	0.396429084	0.279011517	0.554377869	FALSE	1.87E+00	0.000802108	3.095767007	TRUE
Q5VZ89	DEN4C_HUMAN	DENND4C	S	1099	LHIARTHSFENVSCH	0.00015136	0.000136249	8.45E-05	0.000118513	0.000147315	0.000137101	0.00016112	0.000165261	0.000196054	0.000214385	0.000241091	0.00022697	9.68E-05	0.000227674	0.000127991	5.58E-05	8.18E-05	0.000124913	0.000240308	0.000365089	0.000291222	0.000191411	0.000324948	0.000294281	0.000119169	0.000284543	1.255640397	0.000805029	3.094188356	TRUE	0.000129165	0.000200814	0.636640571	0.001607135	2.793947714	FALSE	1.42E+00	0.014648775	1.834198704	FALSE
O43847	NRDC_HUMAN	NRDC	S	94	EEEGRRGSLSNAGDP	0.000344508	0.000480116	0.000185779	0.00049552	0.000188992	0.000100345	0.000205207	0.000960897	0.000588774	0.000158598	0.000261052	0.000319212	0.000173627	0.000244676	0.000227142	0.000601816	0.000334096	0.000431064	0.000648461	0.000797584	0.000671363	0.001138724	0.000732821	0.000815733	0.000335403	0.000800781	1.255509829	0.000754204	3.122510976	TRUE	0.00029921	0.000415623	0.474119706	0.432819772	0.363692908	FALSE	1.93E+00	0.02397391	1.620261134	FALSE
Q8N4C8	MINK1_HUMAN	MINK1	S	701	RARPRSNSAWQIYLQ	4.75E-05	5.28E-06	3.68E-05	4.53E-05	4.55E-06	3.78E-05	0.000492197	0.000475783	0.000285909	0.000252282	0.000399315	0.000441746	3.94E-06	4.40E-06	0.000291137	4.10E-06	3.72E-06	2.71E-06	3.55E-06	0.000364889	0.000359786	3.53E-06	3.80E-06	3.63E-06	5.17E-05	0.000123197	1.25362327	0.442819961	0.35377281	FALSE	2.95E-05	0.000391205	3.727119027	5.81E-06	5.235608517	TRUE	3.15E-01	0.010948792	1.960633809	FALSE
Q14865	ARI5B_HUMAN	ARID5B	S	1032	GKKARAVSPLDPSKE	9.58E-06	2.69E-06	3.59E-06	4.03E-06	3.78E-06	4.39E-06	3.75E-06	6.97E-06	3.35E-06	3.15E-06	4.09E-06	4.92E-06	4.43E-06	5.40E-06	1.47E-05	5.78E-06	7.35E-06	5.59E-06	1.83E-05	2.08E-05	1.80E-05	1.93E-05	1.32E-05	1.35E-05	7.22E-06	1.72E-05	1.253244965	0.000564832	3.248080955	TRUE	4.68E-06	4.37E-06	-0.097258904	0.798369444	0.097796093	FALSE	3.94E+00	3.6061E-06	5.442961724	TRUE
Q6ZRV2	FA83H_HUMAN	FAM83H	S	1003	PESPRRLSLGQGDST	4.99E-06	5.23E-06	5.30E-06	4.81E-06	4.60E-06	4.87E-06	1.63E-05	1.92E-05	2.56E-05	2.18E-05	1.59E-05	9.91E-06	7.58E-06	7.40E-06	8.41E-06	1.32E-05	5.34E-06	5.24E-06	1.76E-05	2.32E-05	1.49E-05	1.56E-05	1.89E-05	2.21E-05	7.86E-06	1.87E-05	1.252413593	0.000134765	3.87042299	TRUE	4.97E-06	1.81E-05	1.866272136	0.000145307	3.837712695	TRUE	1.03E+00	0.822893475	0.084656381	FALSE
P46019	KPB2_HUMAN	PHKA2	S	729	VLSAHRKSLNLVDSP	6.69E-06	2.54E-06	3.00E-06	2.75E-06	1.93E-06	3.03E-06	1.32E-05	1.12E-05	4.46E-06	1.69E-05	5.92E-06	3.13E-06	3.89E-06	4.03E-06	4.36E-06	4.20E-06	3.86E-06	3.68E-06	6.64E-06	1.11E-05	1.22E-05	1.30E-05	8.66E-06	5.53E-06	4.00E-06	9.52E-06	1.250049265	0.0013126	2.881867447	TRUE	3.32E-06	9.12E-06	1.457125357	0.031949294	1.49553874	FALSE	1.04E+00	0.882789761	0.054142712	FALSE
P51148	RAB5C_HUMAN	RAB5C	S	124	KELQRQASPNIVIAL	8.88E-07	1.09E-06	7.42E-06	9.51E-07	1.02E-05	1.08E-06	8.06E-07	1.07E-06	2.04E-05	3.24E-07	8.10E-07	9.32E-07	2.78E-06	2.88E-06	3.04E-06	3.84E-06	1.95E-05	1.10E-06	1.34E-05	1.18E-05	1.79E-05	1.47E-05	1.67E-05	4.19E-06	5.52E-06	1.31E-05	1.248176669	0.052433782	1.280388812	FALSE	3.61E-06	4.07E-06	0.171101547	0.904321914	0.043676945	FALSE	3.22E+00	0.039701709	1.4011908	FALSE
Q09666	AHNK_HUMAN	AHNAK	S	210	KTVIRLPSGSGAASP	1.33E-06	0.000227999	0.000911155	0.000552536	0.00010015	0.000592908	0.00015056	0.000446677	0.000326735	0.000383155	0.000409933	0.000415685	0.001901933	0.00036075	0.000435236	0.00045806	0.000396513	0.00052584	0.001343101	0.000984061	0.002059643	0.00274821	0.001397969	0.001134901	0.000679722	0.001611314	1.245220602	0.029429198	1.531221579	FALSE	0.00039768	0.000355458	-0.161931964	0.781490865	0.107076094	FALSE	4.53E+00	0.001065448	2.972467552	TRUE
P78527	PRKDC_HUMAN	PRKDC	S	4026	KMLKKGGSWIQEINV	9.47E-06	7.69E-06	1.10E-05	2.11E-06	1.14E-05	5.15E-06	7.24E-06	8.33E-06	1.19E-05	5.53E-06	1.19E-05	1.35E-05	7.78E-06	4.47E-06	1.26E-05	9.69E-06	1.55E-05	8.77E-06	2.07E-05	1.46E-05	2.96E-05	2.74E-05	2.68E-05	2.00E-05	9.80E-06	2.32E-05	1.24282275	0.000749122	3.125447513	TRUE	7.80E-06	9.75E-06	0.321330504	0.344229208	0.463152282	FALSE	2.38E+00	0.000487467	3.312054839	TRUE
Q07157	ZO1_HUMAN	TJP1	S	617	SKRNLRKSREDLSAQ	0.0005872	0.000540966	0.000642828	0.000244829	0.000200096	0.000130506	0.000343776	0.001288194	0.000824384	0.000471829	0.000385097	0.000329832	0.000268369	0.00020923	0.000266221	0.000376086	0.000574527	0.000441389	0.000835279	0.000839353	0.000940382	0.000893615	0.000796693	0.000735895	0.00035597	0.000840203	1.238981275	1.63E-05	4.787966639	TRUE	0.000391071	0.000607185	0.634707183	0.258240069	0.587976371	FALSE	1.38E+00	0.171474878	0.765799497	FALSE
Q9UHB6	LIMA1_HUMAN	LIMA1	S	686	LVENGADSDEDDNSF	4.48E-07	6.68E-07	8.89E-07	3.37E-07	3.40E-07	7.61E-07	6.85E-06	1.07E-05	4.50E-06	1.16E-05	9.22E-06	5.53E-06	4.45E-06	1.40E-05	4.50E-06	4.89E-06	3.88E-06	4.33E-06	1.12E-05	9.46E-06	1.89E-05	1.55E-05	1.70E-05	1.29E-05	6.02E-06	1.42E-05	1.236011412	0.003888893	2.410173977	FALSE	5.74E-07	8.07E-06	3.813263235	8.19E-05	4.086557483	TRUE	1.76E+00	0.008880165	2.051578986	FALSE
P20042	IF2B_HUMAN	EIF2S2	S	67	DTRKKDASDDLDDLN	2.59E-05	2.06E-05	1.99E-05	2.40E-06	3.36E-05	3.35E-06	2.97E-05	2.56E-05	3.94E-05	4.57E-05	5.96E-05	2.80E-05	1.91E-05	1.18E-05	2.07E-05	1.02E-05	2.33E-05	2.83E-06	2.27E-05	4.83E-05	2.37E-05	3.83E-05	6.57E-05	8.02E-06	1.46E-05	3.45E-05	1.235036567	0.052517925	1.279692442	FALSE	1.76E-05	3.80E-05	1.108778963	0.01971817	1.705133396	FALSE	9.08E-01	0.729594554	0.136918416	FALSE
P52948	NUP98_HUMAN	NUP98	S	1028	DTSQEICSPRLPISA	2.64E-06	3.90E-06	3.44E-06	2.51E-06	2.07E-06	3.63E-06	2.63E-06	8.83E-06	8.93E-06	3.84E-06	3.97E-06	3.59E-06	4.10E-06	6.70E-06	6.35E-06	5.66E-06	6.78E-06	6.79E-06	1.59E-05	1.26E-05	1.10E-05	1.27E-05	1.57E-05	1.76E-05	6.06E-06	1.43E-05	1.234280822	2.63E-05	4.580287275	TRUE	3.03E-06	5.30E-06	0.806182891	0.084761987	1.071798874	FALSE	2.70E+00	0.000171669	3.76530934	TRUE
P18206	VINC_HUMAN	VCL	Y	822	KSFLDSGYRILGAVA	0.000268982	0.000326046	0.000171187	0.000111976	0.000262998	0.000315097	0.000387272	0.000473662	0.000826596	0.000251218	0.000422893	0.000387551	0.000226554	0.00030602	0.000388131	0.00022214	0.000347431	0.00025759	0.000793613	0.000743966	0.000527118	0.000660631	0.000571443	0.000815057	0.000291311	0.000685305	1.234184895	3.46E-05	4.460759636	TRUE	0.000242714	0.000458199	0.916713411	0.03225904	1.491348567	FALSE	1.50E+00	0.035065523	1.455119677	FALSE
O60716	CTND1_HUMAN	CTNND1	S	346	LAQHERGSLASLDSL	2.56E-05	3.00E-05	1.37E-05	2.46E-05	3.52E-05	2.70E-05	2.75E-05	3.67E-05	3.92E-05	1.65E-05	2.62E-05	2.87E-05	4.21E-05	2.17E-05	3.15E-05	4.82E-05	3.14E-05	2.68E-05	5.07E-05	4.24E-05	5.68E-05	9.74E-05	9.14E-05	0.000135224	3.36E-05	7.90E-05	1.232257338	0.012865281	1.890580736	FALSE	2.60E-05	2.91E-05	0.163826489	0.494075694	0.306206511	FALSE	2.71E+00	0.007279154	2.137919101	FALSE
P49759	CLK1_HUMAN	CLK1	S	140	HRRKRTRSVEDDEEG	2.05E-05	1.77E-05	1.27E-05	4.70E-05	1.66E-05	4.26E-05	5.07E-06	2.12E-05	8.89E-06	1.15E-05	2.30E-05	6.59E-06	1.79E-05	2.67E-05	2.66E-05	2.72E-05	2.44E-05	2.28E-05	4.80E-05	2.76E-05	4.79E-05	1.14E-05	0.000135327	7.07E-05	2.43E-05	5.68E-05	1.227699122	0.097071108	1.012910013	FALSE	2.62E-05	1.27E-05	-1.045241132	0.073761762	1.132168719	FALSE	4.47E+00	0.034215949	1.465771412	FALSE
Q13480	GAB1_HUMAN	GAB1	S	454	YVPMNPNSPPRQHSS	2.91E-05	3.21E-05	4.42E-05	7.83E-06	4.58E-05	2.25E-05	1.58E-05	7.11E-05	1.98E-05	4.04E-05	2.23E-05	3.22E-05	4.50E-05	1.57E-05	2.73E-05	3.57E-05	3.97E-05	1.45E-05	7.91E-05	4.68E-05	7.29E-05	6.11E-05	8.08E-05	7.52E-05	2.97E-05	6.93E-05	1.224581694	0.00032977	3.481789081	TRUE	3.02E-05	3.36E-05	0.152243881	0.747289261	0.126511259	FALSE	2.06E+00	0.004779501	2.320617406	FALSE
Q5JSH3	WDR44_HUMAN	WDR44	S	403	VSNDAAQSDDEEKLQ	6.39E-07	6.77E-07	8.75E-07	9.92E-07	1.01E-06	9.67E-07	1.75E-06	2.85E-06	4.16E-06	2.00E-06	1.28E-06	2.56E-06	2.28E-06	1.98E-06	1.81E-06	2.43E-06	1.50E-06	4.11E-06	4.81E-06	5.79E-06	6.48E-06	3.70E-06	5.75E-06	6.35E-06	2.35E-06	5.48E-06	1.221374498	0.000269897	3.568802157	TRUE	8.61E-07	2.43E-06	1.499398421	0.003852514	2.414255737	FALSE	2.26E+00	0.000462906	3.334507233	TRUE
C9JLW8	MCRI1_HUMAN	MCRIP1	S	21	KRTSSPRSPPSSSEI	1.92E-05	2.16E-05	2.29E-05	1.81E-05	2.10E-05	2.66E-05	2.62E-05	7.72E-05	2.36E-05	2.06E-05	3.22E-05	1.13E-05	3.03E-05	3.15E-05	3.63E-05	3.84E-05	2.99E-05	3.05E-05	7.05E-05	7.77E-05	0.000102574	7.23E-05	8.01E-05	5.54E-05	3.28E-05	7.64E-05	1.220072198	5.14E-05	4.289090206	TRUE	2.16E-05	3.18E-05	0.563012526	0.307663917	0.511923435	FALSE	2.40E+00	0.002910894	2.535973548	FALSE
Q6Q0C0	TRAF7_HUMAN	TRAF7	S	94	DSAISVRSLHSESSM	1.58E-05	1.25E-05	1.10E-05	1.54E-05	1.32E-05	1.72E-05	3.32E-05	4.52E-05	1.05E-05	1.58E-05	2.38E-05	3.85E-05	2.40E-05	3.89E-05	1.22E-05	5.60E-06	1.27E-05	1.43E-05	5.09E-05	4.96E-05	3.66E-05	3.63E-05	2.36E-05	5.37E-05	1.80E-05	4.18E-05	1.218807872	0.005566708	2.254401527	FALSE	1.42E-05	2.78E-05	0.973526637	0.034191196	1.466085708	FALSE	1.50E+00	0.083456484	1.078539915	FALSE
P49757	NUMB_HUMAN	NUMB	S	634	SKQRTNPSPTNPFSS	7.93E-05	7.66E-05	4.22E-05	3.58E-05	3.73E-05	4.10E-05	0.00010126	7.47E-05	3.43E-05	7.35E-05	4.75E-05	8.95E-05	5.57E-05	6.09E-05	9.65E-05	5.65E-05	6.94E-05	7.26E-05	0.000142673	0.000121738	0.000172964	0.000195402	0.000131463	0.000190572	6.86E-05	0.000159136	1.213512128	8.37E-05	4.07723583	TRUE	5.20E-05	7.01E-05	0.430580827	0.200176761	0.698586342	FALSE	2.27E+00	0.000294647	3.530698128	TRUE
Q15388	TOM20_HUMAN	TOMM20	S	138	QRIVSAQSLAEDDVE	5.37E-05	0.000120637	4.89E-05	2.80E-05	3.42E-05	0.000173863	9.80E-05	3.61E-05	3.04E-05	4.48E-05	4.92E-05	5.49E-05	0.000110246	0.00012979	0.000107092	0.000103238	9.49E-05	0.000108761	0.000249517	1.50E-05	0.000243977	0.000150371	0.000326486	0.000530602	0.000109011	0.000252654	1.212689206	0.069965284	1.1551174	FALSE	7.65E-05	5.22E-05	-0.551213291	0.365971397	0.436552856	FALSE	4.84E+00	0.018479168	1.733317589	FALSE
Q96F63	CCD97_HUMAN	CCDC97	S	337	EEPEDAPSPELDGD_	4.83E-05	5.41E-05	2.15E-05	1.03E-05	1.42E-05	4.61E-05	4.98E-05	8.14E-05	4.10E-05	3.93E-05	3.00E-05	3.08E-05	1.92E-05	4.91E-05	5.07E-05	5.67E-05	2.43E-05	4.75E-05	9.27E-05	8.92E-05	9.30E-05	8.34E-05	0.0001044	0.000110808	4.13E-05	9.56E-05	1.211574723	2.97E-05	4.527169364	TRUE	3.24E-05	4.54E-05	0.485582966	0.268400231	0.571217116	FALSE	2.11E+00	0.000201298	3.696161084	TRUE
P49792	RBP2_HUMAN	RANBP2	S	2454	SLITPHVSRSSTPRE	5.17E-07	2.13E-06	1.34E-06	7.40E-07	2.94E-06	1.51E-06	2.27E-05	1.91E-05	2.71E-05	1.47E-05	6.68E-06	2.04E-05	6.84E-06	2.84E-05	8.03E-06	1.19E-05	1.56E-05	6.24E-06	3.87E-05	2.90E-05	1.57E-05	3.23E-05	3.72E-05	2.53E-05	1.28E-05	2.97E-05	1.211274986	0.006109823	2.213971364	FALSE	1.53E-06	1.84E-05	3.590578746	0.000169053	3.771977733	TRUE	1.61E+00	0.031635941	1.499819249	FALSE
Q9UQ35	SRRM2_HUMAN	SRRM2	S	1336	SPLEFRNSGPLGTEM	1.20E-05	1.31E-05	1.21E-05	1.12E-05	1.10E-05	1.02E-05	1.44E-05	1.11E-05	1.63E-05	1.27E-05	1.30E-05	1.41E-05	1.47E-05	1.82E-05	2.06E-05	1.82E-05	1.57E-05	1.74E-05	3.02E-05	5.27E-05	3.80E-05	4.93E-05	4.80E-05	2.44E-05	1.75E-05	4.04E-05	1.210777683	0.000681533	3.166513349	TRUE	1.16E-05	1.36E-05	0.228544938	0.036546388	1.437155542	FALSE	2.97E+00	0.000203981	3.690410524	TRUE
P52948	NUP98_HUMAN	NUP98	S	612	LNNSNLFSPVNRDSE	7.79E-05	0.000212324	6.00E-05	0.000132284	6.31E-05	2.11E-05	0.000152186	0.000286883	0.000238733	0.000107291	0.000129276	0.000169596	6.86E-05	0.00013475	0.000135572	0.00023633	0.00016048	0.000163205	0.000229785	0.000505465	0.000381752	0.000424921	0.000254959	0.000282869	0.00014983	0.000346625	1.210053841	0.002619566	2.581770697	TRUE	9.45E-05	0.000180661	0.93535024	0.053943657	1.268059617	FALSE	1.92E+00	0.010018847	1.999182277	FALSE
Q8NBN3	TM87A_HUMAN	TMEM87A	S	475	RFAFSPLSEEEEEDE	1.58E-05	1.34E-05	8.52E-06	1.72E-05	1.37E-05	1.90E-05	1.24E-05	1.61E-05	7.20E-06	1.89E-05	1.39E-05	1.29E-05	5.78E-06	3.97E-06	9.00E-06	7.85E-06	7.24E-06	9.29E-06	1.91E-05	1.69E-05	1.32E-05	1.87E-05	2.43E-05	7.57E-06	7.19E-06	1.66E-05	1.208569485	0.003446589	2.462610549	FALSE	1.46E-05	1.36E-05	-0.10418949	0.652093697	0.185689998	FALSE	1.22E+00	0.304886045	0.515862453	FALSE
Q9C073	F117A_HUMAN	FAM117A	S	213	LSPCLHRSLEGLNQE	7.33E-06	2.76E-06	7.80E-06	4.67E-06	4.61E-06	8.53E-07	1.52E-05	1.60E-05	6.21E-06	2.76E-05	1.58E-05	8.60E-06	1.68E-05	5.08E-06	1.07E-05	9.44E-06	1.65E-05	2.96E-06	1.31E-05	2.92E-05	2.78E-05	1.84E-05	3.78E-05	1.57E-05	1.03E-05	2.37E-05	1.206242257	0.014197581	1.847785632	FALSE	4.67E-06	1.49E-05	1.673989843	0.010134393	1.994202263	FALSE	1.59E+00	0.105741208	0.975755734	FALSE
P08670	VIME_HUMAN	VIM	S	299	KSKFADLSEAANRNN	4.59E-05	4.95E-05	2.60E-05	8.21E-05	2.34E-05	2.96E-05	6.59E-05	0.000100847	5.59E-05	2.08E-05	1.75E-05	2.48E-05	3.14E-05	4.32E-05	3.41E-05	5.48E-05	2.91E-05	3.76E-05	0.000109116	7.27E-05	9.06E-05	6.32E-05	8.65E-05	0.000108243	3.84E-05	8.84E-05	1.204619891	0.000152183	3.817634989	TRUE	4.27E-05	4.76E-05	0.156198577	0.768226173	0.114510901	FALSE	1.86E+00	0.02427873	1.614774032	FALSE
Q01995	TAGL_HUMAN	TAGLN	S	181	VIGLQMGSNRGASQA	2.93E-05	4.02E-05	4.20E-05	4.28E-05	2.26E-05	2.12E-05	8.53E-05	5.60E-05	5.01E-05	5.05E-05	2.90E-05	3.28E-05	2.41E-05	0.000107787	4.83E-05	8.41E-05	3.59E-05	1.19E-05	0.0001587	9.72E-05	9.59E-05	0.000117638	0.000117608	0.000131201	5.20E-05	0.000119707	1.202400795	0.003502045	2.455678275	FALSE	3.30E-05	5.06E-05	0.616496676	0.0831861	1.079949235	FALSE	2.37E+00	0.000265509	3.575920238	TRUE
Q8NF99	ZN397_HUMAN	ZNF397	S	142	PGQQVPASPQGPAVP	3.38E-06	3.98E-06	1.40E-05	2.99E-06	2.97E-06	3.30E-06	2.25E-06	1.20E-05	3.82E-06	3.47E-06	3.12E-06	1.03E-05	9.50E-06	8.12E-06	4.31E-06	9.81E-06	8.99E-06	7.10E-06	1.69E-05	1.58E-05	2.26E-05	1.87E-05	2.42E-05	1.19E-05	7.97E-06	1.83E-05	1.201486732	0.00046332	3.334118561	TRUE	5.11E-06	5.84E-06	0.193632293	0.77334637	0.111625949	FALSE	3.13E+00	0.00056118	3.250897836	TRUE
Q96S38	KS6C1_HUMAN	RPS6KC1	S	423	ISKFLNRSPEESFDI	6.25E-06	4.72E-05	4.58E-06	4.96E-06	5.23E-06	6.20E-06	6.11E-06	6.11E-06	4.68E-06	6.22E-06	5.56E-06	5.43E-06	1.24E-05	6.38E-06	3.19E-05	8.04E-06	7.04E-06	9.83E-06	3.85E-05	2.44E-05	3.38E-05	2.78E-05	1.24E-05	3.65E-05	1.26E-05	2.89E-05	1.199129237	0.015194271	1.818320127	FALSE	1.24E-05	5.69E-06	-1.125419096	0.35774038	0.446432036	FALSE	5.08E+00	0.000157498	3.802724985	TRUE
Q9UKA8	RCAN3_HUMAN	RCAN3	S	152	FLISPPASPPVGWKQ	3.40E-05	2.79E-05	2.95E-05	2.39E-05	2.39E-05	1.65E-05	6.61E-05	2.96E-05	6.89E-05	5.52E-05	7.44E-05	4.76E-05	1.61E-06	1.66E-06	9.83E-07	1.44E-05	1.08E-06	1.91E-06	1.60E-06	1.79E-06	1.69E-05	2.60E-05	1.70E-06	1.67E-06	3.61E-06	8.29E-06	1.198411599	0.357207193	0.447079804	FALSE	2.59E-05	5.70E-05	1.134455781	0.001516015	2.819296414	FALSE	1.45E-01	0.000120694	3.918313894	TRUE
Q8NBN3	TM87A_HUMAN	TMEM87A	S	540	ALPALLDSDEERMIT	6.15E-06	1.63E-05	4.32E-05	1.05E-05	0.000102416	5.81E-06	0.000170988	7.15E-05	9.02E-05	0.000278463	0.00014279	9.21E-05	0.000145538	1.69E-05	1.40E-05	2.11E-05	7.14E-05	5.31E-06	8.56E-05	0.000282589	0.00017398	2.00E-05	5.92E-05	7.09E-06	4.57E-05	0.000104748	1.196361706	0.250504288	0.601184836	FALSE	3.07E-05	0.000141017	2.19829188	0.010298198	1.987238769	FALSE	7.43E-01	0.511605879	0.291064473	FALSE
Q12802	AKP13_HUMAN	AKAP13	S	1929	TWKFLSHSTDSLNKI	8.66E-05	1.98E-05	4.11E-05	4.32E-05	3.69E-05	4.33E-05	0.00012098	0.000126276	0.000129565	0.000217012	5.01E-05	0.00013379	5.42E-05	6.92E-05	7.40E-05	9.25E-05	8.81E-05	5.44E-05	0.000177867	0.000175031	0.000119837	0.000169729	0.000128184	0.000219647	7.21E-05	0.000165049	1.195623835	0.00019858	3.702065154	TRUE	4.51E-05	0.000129627	1.521717802	0.004837432	2.315385113	FALSE	1.27E+00	0.207511069	0.682958733	FALSE
Q7Z309	PBIR2_HUMAN	PABIR2	S	50	TLRTRRNSTTIMSRH	0.000102008	6.93E-05	9.13E-05	7.56E-05	4.13E-05	0.000113679	4.13E-05	6.70E-05	4.77E-05	0.000111048	4.46E-05	4.60E-05	3.41E-05	5.80E-05	3.07E-05	4.47E-05	5.26E-05	2.94E-05	0.000108527	0.000112799	6.92E-05	0.000118023	9.58E-05	6.68E-05	4.16E-05	9.52E-05	1.194619425	0.000415176	3.38176814	TRUE	8.22E-05	5.96E-05	-0.463465914	0.16826165	0.774014858	FALSE	1.60E+00	0.031464228	1.502182918	FALSE
Q641Q2	WAC2A_HUMAN	WASHC2A	S	356	EDFSPFGSGGGLFSG	0.000136777	2.72E-05	0.000144912	1.11E-05	0.000145547	0.000234864	0.000157682	7.70E-05	0.00014067	0.000191838	0.000165777	9.77E-05	7.08E-05	1.80E-05	9.56E-05	4.28E-05	9.34E-05	1.14E-05	0.000119538	0.000119509	0.000106023	0.000116934	0.000155751	0.000140061	5.53E-05	0.000126302	1.190497444	0.001734321	2.760870459	TRUE	0.000116724	0.000138449	0.246253962	0.58542282	0.232530353	FALSE	9.12E-01	0.541264183	0.26659071	FALSE
Q01105	SET_HUMAN	SET	S	7	_MAPKRQSPLPPQKK	3.42E-05	4.73E-05	3.18E-05	1.56E-05	2.21E-05	2.99E-05	1.92E-05	2.17E-05	2.57E-05	1.41E-05	1.94E-05	1.95E-05	3.60E-05	3.17E-05	3.42E-05	2.43E-05	2.58E-05	6.28E-05	0.000117567	8.99E-05	5.90E-05	8.74E-05	6.87E-05	6.72E-05	3.58E-05	8.16E-05	1.18870737	0.001347678	2.870413973	TRUE	3.02E-05	1.99E-05	-0.596155592	0.054610992	1.262719937	FALSE	4.10E+00	3.86417E-05	4.412944279	TRUE
O14974	MYPT1_HUMAN	PPP1R12A	S	299	SEKRDKKSPLIESTA	1.60E-05	7.20E-06	1.55E-05	6.79E-05	7.70E-06	2.16E-05	3.09E-05	7.71E-05	2.83E-05	2.40E-05	2.03E-05	2.00E-05	3.87E-05	2.93E-05	3.48E-05	5.22E-05	2.26E-05	3.54E-05	9.58E-05	6.03E-05	9.37E-05	6.96E-05	7.25E-05	9.34E-05	3.55E-05	8.09E-05	1.188502256	0.000114478	3.941277396	TRUE	2.26E-05	3.34E-05	0.562175042	0.422278095	0.374401446	FALSE	2.42E+00	0.001411584	2.850293335	TRUE
Q9Y4G6	TLN2_HUMAN	TLN2	T	1843	MSKLDEGTPPEPKGT	2.52E-05	1.58E-05	9.64E-06	7.32E-06	1.34E-05	1.37E-05	2.83E-05	4.64E-05	2.31E-05	2.44E-05	1.92E-05	1.75E-05	2.22E-05	2.14E-05	1.86E-05	2.69E-05	2.74E-05	3.55E-05	4.01E-05	6.37E-05	5.10E-05	8.18E-05	4.89E-05	6.06E-05	2.53E-05	5.77E-05	1.187718702	0.000505384	3.296378165	TRUE	1.42E-05	2.65E-05	0.900503412	0.03297302	1.481841271	FALSE	2.18E+00	0.001654749	2.781267963	TRUE
Q9UDY2	ZO2_HUMAN	TJP2	S	978	AQMRRAASSDQLRDN	6.26E-06	6.50E-06	1.45E-05	8.09E-06	6.53E-06	6.83E-06	6.92E-06	7.76E-06	2.76E-05	6.12E-06	7.96E-06	1.50E-05	2.20E-05	1.67E-05	2.23E-05	2.49E-05	1.80E-05	2.34E-05	5.22E-05	3.21E-05	6.19E-05	5.94E-05	5.72E-05	2.72E-05	2.12E-05	4.83E-05	1.187702465	0.001435578	2.842973146	TRUE	8.12E-06	1.19E-05	0.550055853	0.324871686	0.488288138	FALSE	4.06E+00	0.000385115	3.414409547	TRUE
P02545	LMNA_HUMAN	LMNA	S	301	QSRIRIDSLSAQLSQ	1.79E-05	1.62E-05	6.18E-05	5.26E-06	2.07E-05	1.59E-05	6.25E-06	3.93E-05	1.72E-05	6.80E-06	5.49E-05	1.58E-05	1.47E-05	1.57E-05	1.89E-05	2.06E-05	2.41E-05	1.86E-05	3.69E-05	3.42E-05	4.77E-05	7.08E-05	4.24E-05	2.42E-05	1.88E-05	4.27E-05	1.187290639	0.004792518	2.319436276	FALSE	2.30E-05	2.34E-05	0.0262666	0.971060484	0.012753719	FALSE	1.82E+00	0.089693444	1.047239299	FALSE
Q9NYF8	BCLF1_HUMAN	BCLAF1	S	268	HSHSIQHSPERSGSG	5.58E-05	9.50E-05	3.30E-05	5.72E-05	3.28E-05	7.56E-05	0.000111383	5.96E-05	5.95E-05	7.41E-05	8.56E-05	3.69E-05	6.57E-05	8.59E-05	3.96E-05	0.00011903	6.40E-05	6.49E-05	0.000252537	0.000181081	7.68E-05	0.000179883	0.000228357	8.10E-05	7.32E-05	0.000166617	1.186993318	0.015116408	1.820551402	FALSE	5.82E-05	7.12E-05	0.289979328	0.389368515	0.40963917	FALSE	2.34E+00	0.013230361	1.878428319	FALSE
Q9C0D7	ZC12C_HUMAN	ZC3H12C	S	123	THRQLCRSPCLEPHI	8.56E-06	9.91E-06	4.89E-06	1.40E-05	6.67E-06	1.10E-05	9.00E-06	5.85E-06	2.11E-05	2.45E-06	2.84E-06	6.40E-06	3.81E-06	6.02E-06	4.71E-06	5.85E-06	6.89E-06	6.03E-06	1.19E-05	6.93E-06	1.30E-05	1.59E-05	1.16E-05	1.64E-05	5.55E-06	1.26E-05	1.185572611	0.000715002	3.145692696	TRUE	9.17E-06	7.95E-06	-0.206522245	0.702520004	0.153341305	FALSE	1.58E+00	0.167170381	0.776840667	FALSE
P37802	TAGL2_HUMAN	TAGLN2	S	185	MGTNRGASQAGMTGY	2.92E-05	3.44E-05	2.45E-05	7.19E-05	2.10E-05	4.52E-05	3.45E-05	3.22E-05	3.14E-05	2.64E-05	2.50E-05	2.99E-05	3.65E-05	5.48E-05	2.52E-05	4.62E-05	2.15E-05	5.14E-05	9.02E-05	9.06E-05	8.74E-05	0.000119879	8.73E-05	5.95E-05	3.93E-05	8.91E-05	1.183352544	0.00041867	3.378127698	TRUE	3.77E-05	2.99E-05	-0.333516865	0.342192506	0.465729505	FALSE	2.98E+00	2.18875E-05	4.659804184	TRUE
P04075	ALDOA_HUMAN	ALDOA	S	39	AADESTGSIAKRLQS	1.12E-05	7.13E-06	1.09E-05	1.35E-06	9.70E-06	1.60E-05	0.000107518	9.87E-05	0.000168244	9.78E-05	0.000101365	0.000113737	1.01E-06	9.29E-07	1.14E-06	0.000148818	6.27E-07	1.18E-06	1.32E-06	0.000141525	1.28E-06	1.17E-06	1.32E-06	0.000202161	2.56E-05	5.81E-05	1.182163587	0.479733121	0.319000297	FALSE	9.38E-06	0.000114554	3.610296725	2.81E-06	5.552016718	TRUE	5.07E-01	0.172569545	0.763035846	FALSE
Q15424	SAFB1_HUMAN	SAFB	S	601	SASREKRSVVSFDKV	2.71E-05	1.71E-05	1.56E-05	5.07E-05	1.46E-05	5.06E-05	1.85E-05	2.98E-05	4.14E-05	2.00E-05	1.88E-05	1.59E-05	2.74E-05	1.67E-05	2.35E-05	3.37E-05	2.55E-05	3.33E-05	4.09E-05	3.26E-05	8.26E-05	7.21E-05	4.73E-05	8.81E-05	2.67E-05	6.06E-05	1.181861131	0.006414037	2.192868518	FALSE	2.93E-05	2.40E-05	-0.283687408	0.530786358	0.275080248	FALSE	2.53E+00	0.005364612	2.270461672	FALSE
Q9H694	BICC1_HUMAN	BICC1	S	633	VEVGMPRSPSHSGNA	8.31E-06	7.17E-06	9.74E-06	9.09E-06	8.62E-06	7.60E-06	3.30E-06	4.74E-06	4.98E-06	4.71E-06	4.50E-06	5.08E-06	8.47E-06	1.06E-05	8.71E-06	1.02E-05	7.16E-06	1.83E-05	2.44E-05	2.22E-05	2.17E-05	2.55E-05	2.08E-05	2.92E-05	1.06E-05	2.40E-05	1.18130454	6.77E-05	4.169309752	TRUE	8.42E-06	4.55E-06	-0.888074483	8.75E-06	5.05796061	TRUE	5.27E+00	3.51198E-08	7.45444799	TRUE
P46108	CRK_HUMAN	CRK	S	125	VSRSRQGSGVILRQE	6.24E-06	9.16E-06	1.14E-05	2.59E-05	9.62E-06	5.74E-06	1.92E-05	7.66E-06	2.24E-05	1.05E-05	1.37E-05	1.18E-05	1.61E-05	2.44E-05	1.30E-05	1.79E-05	2.35E-05	1.19E-05	5.69E-05	4.00E-05	2.86E-05	2.90E-05	3.61E-05	5.17E-05	1.78E-05	4.04E-05	1.180646751	0.001556278	2.80791292	TRUE	1.13E-05	1.42E-05	0.323905123	0.469100913	0.328733722	FALSE	2.85E+00	0.000588082	3.230561748	TRUE
Q8IY67	RAVR1_HUMAN	RAVER1	T	463	GPPAAQLTPPPAPVG	2.45E-05	2.13E-05	4.12E-05	3.45E-06	2.20E-05	4.21E-06	8.59E-06	3.01E-05	2.18E-05	4.44E-05	4.18E-05	3.51E-05	1.60E-05	1.12E-05	1.30E-05	2.52E-05	3.52E-05	5.33E-06	3.82E-05	2.95E-05	3.36E-05	3.92E-05	7.96E-05	2.01E-05	1.77E-05	4.00E-05	1.179655739	0.040245395	1.39528381	FALSE	1.95E-05	3.03E-05	0.63825948	0.20287878	0.692763375	FALSE	1.32E+00	0.354562613	0.450307061	FALSE
Q9BWG6	SCNM1_HUMAN	SCNM1	S	219	DENVEFDSDEEEPPD	2.93E-05	1.48E-05	1.46E-05	1.05E-05	1.34E-05	1.40E-05	4.81E-05	4.73E-05	2.07E-05	3.67E-05	4.57E-05	2.61E-05	1.18E-05	1.50E-05	1.26E-05	1.75E-05	1.49E-05	9.57E-06	3.92E-05	3.62E-05	1.58E-05	2.38E-05	5.32E-05	1.59E-05	1.35E-05	3.07E-05	1.179487663	0.019398064	1.71224162	FALSE	1.61E-05	3.74E-05	1.216994786	0.003077734	2.511768855	FALSE	8.21E-01	0.402171423	0.395588792	FALSE
P46934	NEDD4_HUMAN	NEDD4	S	670	FTTRRQISEETESVD	3.46E-05	3.70E-05	2.33E-05	3.30E-05	2.02E-05	3.98E-05	3.80E-05	3.85E-05	4.02E-05	3.45E-05	3.95E-05	2.41E-05	5.41E-05	2.64E-05	2.97E-05	2.62E-05	4.47E-05	3.71E-05	0.000104851	0.000121527	7.21E-05	4.87E-05	6.20E-05	8.48E-05	3.64E-05	8.23E-05	1.178854608	0.003343792	2.475760756	FALSE	3.13E-05	3.58E-05	0.194079069	0.289667777	0.538099813	FALSE	2.30E+00	0.00217862	2.661818612	TRUE
P22314	UBA1_HUMAN	UBA1	S	46	NGMAKNGSEADIDEG	0.00011211	0.00019115	0.000146732	0.00053816	9.71E-05	0.000266764	0.000172743	0.000307861	0.000215676	0.000194684	0.000133801	0.00016943	0.000127887	0.000153294	9.82E-05	0.000188605	0.000106687	0.000204078	0.000377768	0.000327036	0.000324947	0.000238445	0.000259492	0.000456867	0.000146464	0.000330759	1.175238388	0.000556971	3.254167217	TRUE	0.00022533	0.000199032	-0.179035502	0.721372802	0.141840236	FALSE	1.66E+00	0.00893603	2.048855359	FALSE
Q9Y3P9	RBGP1_HUMAN	RABGAP1	T	996	KEVLDEDTDEEKETL	1.03E-05	9.81E-06	1.65E-05	1.16E-05	9.68E-06	9.64E-06	7.61E-05	6.86E-05	2.97E-05	1.68E-05	2.26E-05	1.62E-05	1.74E-05	1.23E-05	2.07E-05	1.33E-05	2.11E-05	4.58E-05	4.75E-05	5.46E-05	4.21E-05	3.37E-05	6.91E-05	4.81E-05	2.18E-05	4.92E-05	1.174966795	0.00298317	2.525321934	TRUE	1.12E-05	3.83E-05	1.769641723	0.033933031	1.46937735	FALSE	1.28E+00	0.388117876	0.411036354	FALSE
Q9UK32	KS6A6_HUMAN	RPS6KA6	S	389	HQLFKGFSFVATSIA	1.34E-05	1.30E-05	1.79E-05	7.54E-06	2.06E-05	2.80E-06	2.07E-05	9.22E-06	2.16E-05	2.18E-05	2.83E-05	2.26E-05	7.77E-06	1.19E-05	1.17E-05	7.16E-06	1.28E-05	2.12E-06	1.89E-05	2.96E-05	1.89E-05	1.55E-05	3.12E-05	6.53E-06	8.91E-06	2.01E-05	1.174953947	0.021191901	1.673830074	FALSE	1.26E-05	2.07E-05	0.721321427	0.051956175	1.284362832	FALSE	9.71E-01	0.897637816	0.046898859	FALSE
O15027	SC16A_HUMAN	SEC16A	S	2083	TQPPLSLSPAPETKR	7.01E-05	5.99E-05	3.35E-05	8.03E-05	8.11E-05	5.20E-05	6.50E-05	6.16E-05	0.000160927	6.28E-05	8.88E-05	5.01E-05	0.000111623	8.22E-05	9.77E-05	9.40E-05	0.000105745	0.000202992	0.000227682	0.000340489	0.000262881	0.000112243	0.000289433	0.000334771	0.000115722	0.00026125	1.174762537	0.003856243	2.413835638	FALSE	6.28E-05	8.16E-05	0.376496274	0.329926382	0.481582955	FALSE	3.20E+00	0.000863339	3.063818561	TRUE
O15063	GRRE1_HUMAN	GARRE1	S	723	GLAPQQQSPKQQQPQ	7.88E-06	1.09E-05	1.14E-05	2.39E-05	5.32E-06	2.04E-05	8.22E-06	2.85E-05	2.23E-05	1.35E-05	1.11E-05	1.27E-05	6.30E-06	9.89E-06	5.71E-06	1.37E-05	1.35E-05	1.74E-05	1.41E-05	1.71E-05	3.06E-05	2.48E-05	3.13E-05	3.21E-05	1.11E-05	2.50E-05	1.173805541	0.003602607	2.443383089	FALSE	1.33E-05	1.61E-05	0.272165765	0.538041548	0.269184186	FALSE	1.55E+00	0.073388035	1.134374742	FALSE
Q9NSC5	HOME3_HUMAN	HOMER3	S	256	EGLGQGQSLEQLEAL	0.000123373	4.89E-05	8.76E-05	3.13E-06	0.000108446	1.22E-05	9.44E-05	0.000175009	0.000108058	0.00012037	0.000118357	3.63E-05	5.81E-05	4.70E-05	5.78E-05	6.93E-05	8.93E-05	1.48E-05	0.00011505	8.91E-05	6.43E-05	0.000162698	0.00026847	5.87E-05	5.61E-05	0.000126379	1.172609531	0.065024471	1.18692317	FALSE	6.39E-05	0.000108755	0.766136014	0.134695758	0.870646082	FALSE	1.16E+00	0.64567033	0.18998917	FALSE
P54578	UBP14_HUMAN	USP14	S	143	YAGALRASGEMASAQ	0.000519795	0.000653027	0.000955071	0.000150252	0.00077592	0.000221214	0.00056205	0.001374536	0.000598743	0.000610741	0.000731925	0.0004418	0.000510099	0.000251911	0.000416121	0.000374313	0.00098706	0.000184954	0.000858021	0.000890404	0.001413579	0.001082774	0.001575116	0.000320018	0.000454076	0.001023319	1.172249028	0.025276839	1.597277229	FALSE	0.00054588	0.000719966	0.399345199	0.374449834	0.426606358	FALSE	1.42E+00	0.212621889	0.672392027	FALSE
Q7Z4V5	HDGR2_HUMAN	HDGFL2	S	633	EEGPRCGSSEDLHDS	3.26E-05	2.31E-05	2.21E-05	3.82E-05	1.58E-05	4.97E-06	1.12E-05	1.12E-05	1.07E-05	1.29E-05	1.09E-05	1.11E-05	7.77E-06	7.68E-06	7.11E-06	7.54E-06	7.68E-06	7.07E-06	1.80E-05	2.00E-05	1.26E-05	1.66E-05	1.62E-05	1.75E-05	7.47E-06	1.68E-05	1.170180972	3.25E-06	5.488449431	TRUE	2.28E-05	1.13E-05	-1.008436466	0.039335174	1.405218929	FALSE	1.49E+00	0.000400545	3.397348419	TRUE
Q9Y608	LRRF2_HUMAN	LRRFIP2	S	328	GNSSRRGSGDTSSLI	0.002072004	0.001727144	0.002761591	0.000840233	0.00226526	0.001237795	0.00118959	0.005262593	0.001821779	0.001020783	0.003386701	0.002348475	0.00124221	0.00129338	0.001738991	0.002050724	0.002579606	0.002753712	0.003322867	0.003606955	0.006034876	0.005179713	0.004628482	0.003439447	0.001943104	0.004368723	1.168848643	0.000870918	3.060022658	TRUE	0.001817338	0.002504987	0.462976481	0.357731711	0.44644256	FALSE	1.74E+00	0.040536513	1.392153618	FALSE
Q9NYF8	BCLF1_HUMAN	BCLAF1	S	531	KSTFREESPLRIKMI	0.000228681	0.000263637	0.000137056	0.000223718	0.000145838	9.37E-05	0.000271959	0.00049596	0.000300721	0.000116646	0.000214555	0.000231024	9.49E-05	0.000114518	0.000155335	0.000336103	0.000213734	0.000147038	0.000466401	0.000325043	0.000321121	0.000315992	0.000486059	0.000471533	0.000176941	0.000397691	1.168384951	0.001272773	2.895248923	TRUE	0.000182112	0.000271811	0.577779988	0.154618254	0.810739236	FALSE	1.46E+00	0.070355599	1.152701336	FALSE
Q8WWQ0	PHIP_HUMAN	PHIP	S	1315	RLRNRAQSYDIQAWK	8.32E-06	1.52E-05	1.11E-05	1.60E-05	1.36E-05	1.26E-05	1.63E-05	1.26E-05	1.62E-05	1.58E-05	1.51E-05	2.53E-05	2.18E-05	2.56E-05	2.45E-05	1.89E-05	1.67E-05	2.33E-05	6.84E-05	4.80E-05	5.43E-05	3.10E-05	3.75E-05	5.47E-05	2.18E-05	4.90E-05	1.167053224	0.000690056	3.161115781	TRUE	1.28E-05	1.69E-05	0.39796729	0.083541592	1.078097254	FALSE	2.90E+00	0.000230224	3.637849021	TRUE
O95466	FMNL1_HUMAN	FMNL1	S	624	DALGRRDSELGPGVK	1.03E-05	7.31E-06	7.39E-06	9.41E-06	5.08E-06	2.77E-06	5.13E-06	9.67E-06	8.05E-06	4.48E-06	2.22E-06	1.80E-06	5.19E-06	5.24E-06	4.06E-06	5.32E-06	5.89E-06	5.83E-06	1.71E-05	1.93E-05	6.49E-06	8.86E-06	1.04E-05	8.32E-06	5.25E-06	1.18E-05	1.162385361	0.012629343	1.898619231	FALSE	7.04E-06	5.23E-06	-0.430045132	0.312515942	0.505127823	FALSE	2.26E+00	0.025137227	1.599682625	FALSE
Q9UKV3	ACINU_HUMAN	ACIN1	S	478	VQLVGGLSPLSSPSD	6.87E-05	6.78E-05	0.00018	1.52E-05	8.53E-05	0.00010435	0.000105104	0.000130891	1.23E-05	0.000168194	3.43E-05	0.000166275	0.000148738	0.00015454	0.000113966	7.33E-05	9.92E-05	5.16E-05	0.000232887	6.00E-05	0.000327959	0.000422873	0.000228038	0.000163151	0.00010689	0.000239152	1.161806956	0.034715946	1.459470993	FALSE	8.69E-05	0.000102851	0.242997805	0.65861088	0.181371099	FALSE	2.33E+00	0.041227362	1.384814452	FALSE
Q9NQT8	KI13B_HUMAN	KIF13B	S	1797	RSATLSGSATNLASL	2.36E-05	2.41E-05	0.000244343	2.38E-05	2.12E-05	2.61E-05	0.000273877	0.000134851	0.000223534	0.000489519	0.000316833	0.000331579	0.000149099	5.77E-05	0.000199124	6.56E-05	0.000175627	2.59E-05	6.84E-05	0.000295517	0.000223764	0.000249821	0.000398895	0.000266793	0.000112174	0.000250536	1.15927752	0.02562689	1.591304103	FALSE	6.05E-05	0.000295032	2.285004744	0.00322258	2.49179635	FALSE	8.49E-01	0.512840571	0.290017625	FALSE
Q96EZ8	MCRS1_HUMAN	MCRS1	S	282	GDQVLNFSDAEDLID	0.000210297	7.47E-05	0.000191619	1.29E-05	0.000152846	1.39E-05	0.000179302	0.000204732	0.000112773	0.000242416	0.000190313	0.000130544	0.000109832	0.000118746	0.00013023	7.37E-05	0.000195805	2.05E-05	0.00019886	0.000274278	0.000205413	0.000323228	0.000348025	9.75E-05	0.000108144	0.00024122	1.157400264	0.013969085	1.854832041	FALSE	0.000109369	0.00017668	0.691937039	0.130153572	0.885543908	FALSE	1.37E+00	0.160829866	0.793633299	FALSE
Q9Y2W1	TR150_HUMAN	THRAP3	S	248	ELSPRERSPALKSPL	7.17E-05	8.75E-05	8.25E-05	5.47E-05	4.11E-05	6.46E-05	8.03E-05	0.000107891	0.000146476	3.94E-05	6.88E-05	6.56E-05	4.28E-05	6.21E-05	9.16E-05	0.00011235	0.000111492	0.000188587	0.000201305	0.000193185	0.000211766	0.000205664	0.000295566	0.000248927	0.000101498	0.000226069	1.155310503	0.000770708	3.113110042	TRUE	6.70E-05	8.47E-05	0.338642307	0.318293172	0.497172677	FALSE	2.67E+00	8.01543E-05	4.096073267	TRUE
Q9ULT8	HECD1_HUMAN	HECTD1	S	1772	YVLKRQFSALVPAFD	2.82E-05	2.93E-05	8.09E-05	2.55E-06	0.000178802	4.53E-05	0.000126308	5.39E-05	6.55E-05	0.000168482	0.000215795	0.000187817	6.86E-05	0.000104017	7.79E-05	4.92E-05	0.00010244	8.70E-06	0.000212772	0.000109891	0.000100349	0.000135131	0.000244754	0.000109141	6.85E-05	0.000152006	1.150442383	0.016505235	1.782378299	FALSE	6.08E-05	0.000136302	1.163579611	0.071170214	1.147701726	FALSE	1.12E+00	0.679100859	0.16806572	FALSE
Q14195	DPYL3_HUMAN	DPYSL3	S	259	VTKVMSKSAADLISQ	9.18E-07	3.14E-05	1.27E-05	2.75E-05	6.35E-06	1.49E-05	1.24E-05	1.67E-05	1.45E-05	9.44E-06	1.11E-05	9.32E-06	8.85E-06	1.22E-05	7.18E-06	1.73E-05	9.66E-06	1.27E-05	1.80E-05	1.44E-05	2.20E-05	3.09E-05	2.75E-05	3.77E-05	1.13E-05	2.51E-05	1.150422169	0.004739574	2.324260647	FALSE	1.56E-05	1.23E-05	-0.348407425	0.51581205	0.287508517	FALSE	2.04E+00	0.006218335	2.206325897	FALSE
Q13200	PSMD2_HUMAN	PSMD2	S	16	APVQPQQSPAAAPGG	1.35E-05	5.22E-06	1.15E-05	8.32E-06	6.45E-06	3.88E-06	6.94E-06	1.58E-05	2.51E-05	1.03E-05	1.27E-05	5.69E-06	5.07E-06	1.06E-05	9.42E-06	1.34E-05	1.72E-05	1.95E-05	1.62E-05	3.56E-05	3.05E-05	3.05E-05	2.80E-05	2.61E-05	1.25E-05	2.78E-05	1.148760426	0.001259984	2.899634845	TRUE	8.15E-06	1.28E-05	0.646981303	0.189122925	0.723255825	FALSE	2.17E+00	0.003327584	2.477871019	FALSE
P35580	MYH10_HUMAN	MYH10	S	1956	EGASLELSDDDTESK	0.000662455	0.000733463	0.000665769	0.000224142	0.000341318	0.000794652	9.65E-05	0.000851431	0.000163611	0.000409798	0.000161586	0.000930403	0.000386208	7.42E-05	0.000908116	0.000218899	0.001167656	0.000588974	0.001168811	0.00151611	0.00135653	0.002167216	0.000987778	0.000213995	0.000557347	0.001235073	1.147949914	0.055802159	1.253348999	FALSE	0.0005703	0.000435558	-0.388857138	0.466238176	0.331392169	FALSE	2.84E+00	0.024769127	1.606089294	FALSE
Q8WWN8	ARAP3_HUMAN	ARAP3	S	1444	NPLTSQKSLDQPFLS	1.01E-05	1.75E-05	1.81E-05	5.50E-05	3.54E-05	1.07E-05	1.49E-05	1.60E-05	9.77E-06	1.80E-05	3.83E-05	1.60E-05	1.69E-05	1.43E-05	2.15E-05	3.05E-05	3.97E-05	3.05E-05	1.10E-05	6.28E-05	8.83E-05	4.03E-05	7.93E-05	5.80E-05	2.56E-05	5.66E-05	1.146908292	0.027787113	1.55615657	FALSE	2.45E-05	1.88E-05	-0.377626978	0.508663877	0.293569103	FALSE	3.01E+00	0.010862077	1.964087123	FALSE
P18206	VINC_HUMAN	VCL	S	357	MQKAQQVSQGLDVLT	2.15E-05	2.18E-05	1.59E-05	1.90E-05	1.88E-05	1.14E-05	1.21E-05	3.60E-05	9.35E-06	1.29E-05	7.48E-06	1.77E-05	9.07E-06	2.83E-05	1.53E-05	3.15E-05	1.64E-05	1.24E-05	5.39E-05	4.59E-05	2.64E-05	6.00E-05	1.76E-05	4.60E-05	1.88E-05	4.16E-05	1.145902219	0.013470298	1.870622783	FALSE	1.80E-05	1.59E-05	-0.179891229	0.652069483	0.185706124	FALSE	2.62E+00	0.008740537	2.058461905	FALSE
Q96T88	UHRF1_HUMAN	UHRF1	S	287	IERPGEGSPMVDNPM	7.36E-06	7.90E-06	5.92E-06	7.09E-06	8.52E-06	6.47E-06	2.19E-06	2.24E-05	9.81E-06	1.43E-05	5.01E-06	4.57E-06	6.62E-06	3.78E-06	7.61E-06	8.55E-06	8.92E-06	9.36E-06	1.44E-05	1.29E-05	2.03E-05	1.26E-05	2.28E-05	1.63E-05	7.47E-06	1.65E-05	1.145825388	0.000746535	3.126949619	TRUE	7.21E-06	9.71E-06	0.429374886	0.441322485	0.355243945	FALSE	1.70E+00	0.081549568	1.088578335	FALSE
Q96EV2	RBM33_HUMAN	RBM33	S	765	EVKVKPASPVAQPKE	1.35E-05	1.78E-05	9.50E-06	5.17E-06	6.69E-06	9.26E-06	1.66E-05	2.70E-05	1.60E-05	5.67E-06	6.59E-06	7.75E-06	7.81E-06	1.33E-05	6.98E-06	1.52E-05	1.03E-05	2.10E-05	4.36E-05	2.60E-05	1.90E-05	1.49E-05	2.59E-05	3.55E-05	1.24E-05	2.75E-05	1.143815697	0.010864746	1.963980425	FALSE	1.03E-05	1.33E-05	0.363922563	0.461429659	0.335894494	FALSE	2.07E+00	0.026636085	1.5745296	FALSE
Q9NYM9	BET1L_HUMAN	BET1L	S	9	ADWARAQSPGAVEEI	7.07E-05	5.16E-05	5.37E-05	1.89E-05	5.40E-05	2.44E-05	2.16E-05	8.05E-05	5.74E-05	2.48E-05	4.02E-05	4.77E-05	3.12E-05	2.51E-05	5.07E-05	5.18E-05	6.42E-05	4.38E-05	7.41E-05	5.98E-05	0.000146398	0.000124432	9.93E-05	8.47E-05	4.45E-05	9.81E-05	1.142152088	0.004044477	2.393137596	FALSE	4.56E-05	4.54E-05	-0.005901161	0.98799257	0.005246322	FALSE	2.16E+00	0.007961666	2.098996022	FALSE
Q6UN15	FIP1_HUMAN	FIP1L1	S	492	RERERDHSPTPSVFN	0.000210774	0.000266876	0.000101421	0.000508575	5.66E-05	0.000321144	6.14E-05	0.000496788	0.000182954	0.000132758	5.66E-05	6.54E-05	0.000124772	5.55E-05	0.000191193	0.000135728	0.000108284	0.000144684	0.000173308	0.000215879	0.000346154	0.000248289	0.000414465	0.000279142	0.000126696	0.00027954	1.141682924	0.00357523	2.44669606	FALSE	0.00024423	0.000165991	-0.55713428	0.434368639	0.362141538	FALSE	1.68E+00	0.176402059	0.753496351	FALSE
Q9UHB6	LIMA1_HUMAN	LIMA1	S	698	NSFLKQQSPQEPKSL	2.91E-05	1.75E-05	1.75E-05	1.26E-05	1.28E-05	8.12E-06	3.56E-05	2.06E-05	5.91E-05	1.76E-05	1.04E-05	8.96E-06	9.25E-06	4.29E-05	4.64E-05	4.77E-05	2.21E-05	3.03E-05	6.66E-05	8.68E-05	8.08E-05	0.000104934	4.46E-05	5.43E-05	3.31E-05	7.30E-05	1.140827158	0.004707108	2.327245819	FALSE	1.63E-05	2.54E-05	0.642990383	0.298741433	0.52470454	FALSE	2.87E+00	0.002583127	2.587854259	TRUE
Q13546	RIPK1_HUMAN	RIPK1	S	320	AVVKRMQSLQLDCVA	0.000307385	0.000281832	0.000465589	0.000117579	0.000397672	0.000229605	0.00045049	0.000318911	0.000344565	0.000308266	0.000548984	0.000384578	0.000462569	0.000215188	0.000505334	0.00032068	0.000439316	0.000555477	0.000779977	0.000870448	0.00124835	0.001280808	0.001037481	0.000272963	0.000416427	0.000915004	1.135713597	0.011095081	1.95486951	FALSE	0.000299944	0.000392632	0.388487446	0.170713519	0.767732086	FALSE	2.33E+00	0.007527043	2.123375589	FALSE
O95232	LC7L3_HUMAN	LUC7L3	S	431	KSEGDTQSN______	2.04E-05	2.77E-05	2.71E-05	1.60E-05	1.93E-05	1.93E-05	2.27E-05	2.53E-05	2.31E-05	2.04E-05	2.53E-05	2.86E-05	3.88E-05	7.88E-05	5.89E-05	7.73E-05	8.30E-05	5.02E-05	0.000151194	0.00016612	0.000120062	0.000115937	0.000144273	0.000152362	6.45E-05	0.000141658	1.13490252	3.32E-05	4.478894363	TRUE	2.16E-05	2.42E-05	0.162870809	0.276903	0.557672339	FALSE	5.85E+00	4.97071E-08	7.30358134	TRUE
Q09666	AHNK_HUMAN	AHNAK	S	570	KTGTCRISMSEVDLN	0.000254378	0.00019577	0.000283599	6.21E-05	0.000254474	0.000220315	0.000194627	0.000260302	0.000221058	8.78E-05	0.000287779	0.000229446	0.000117952	0.00013476	0.000309486	0.000274422	0.000320503	0.000265025	0.000506333	0.000221797	0.000626632	0.00062789	0.000672971	0.000462924	0.000237025	0.000519758	1.13280119	0.004300098	2.366521658	FALSE	0.000211779	0.00021351	0.011746477	0.968734631	0.013795175	FALSE	2.43E+00	0.001963141	2.707048513	TRUE
P23497	SP100_HUMAN	SP100	S	18	RRLNECISPVANEMN	5.31E-05	3.69E-05	6.50E-05	2.99E-05	3.17E-05	4.97E-05	5.49E-05	8.11E-05	5.23E-05	5.73E-05	5.96E-05	6.29E-05	3.38E-05	6.42E-05	7.16E-05	4.65E-05	4.34E-05	2.47E-05	9.72E-05	0.000105947	0.000148186	0.000138744	0.000109696	2.32E-05	4.74E-05	0.000103818	1.132187847	0.015819643	1.80080332	FALSE	4.44E-05	6.13E-05	0.466061325	0.037197773	1.429483059	FALSE	1.69E+00	0.044870813	1.348036062	FALSE
P14618	KPYM_HUMAN	PKM	S	37	MCRLDIDSPPITARN	0.000499661	0.000417967	0.000387119	0.000319601	0.000236649	0.00045699	0.00048353	0.000544419	0.000398903	0.000294816	0.000362299	0.000281832	0.000302963	0.000333365	0.00041608	0.000383095	0.00043557	0.000681939	0.000823888	0.000944116	0.001080078	0.000898191	0.000904205	0.000942288	0.000425502	0.000932128	1.131361591	1.49E-05	4.825970519	TRUE	0.000386331	0.0003943	0.029454274	0.892851269	0.04922088	FALSE	2.36E+00	1.86604E-06	5.729080047	TRUE
Q14671	PUM1_HUMAN	PUM1	S	709	GSGSRRDSLTGSSDL	5.54E-06	6.94E-06	6.69E-06	5.67E-06	5.68E-06	7.80E-06	8.88E-05	9.33E-05	8.17E-05	0.000127035	4.37E-05	7.01E-05	5.69E-05	4.54E-06	5.33E-06	2.21E-06	5.05E-06	4.09E-06	6.47E-05	8.88E-05	5.47E-06	4.44E-06	3.67E-06	3.99E-06	1.30E-05	2.85E-05	1.130962769	0.406485616	0.390954818	FALSE	6.39E-06	8.41E-05	3.719037656	4.10E-05	4.38769454	TRUE	3.39E-01	0.015947896	1.797296598	FALSE
Q9Y4H2	IRS2_HUMAN	IRS2	S	1176	PKRHNSASVENVSLR	0.00010327	2.02E-05	1.41E-06	2.88E-06	2.52E-06	2.50E-06	1.95E-06	2.77E-06	2.50E-06	1.85E-06	1.31E-05	2.80E-06	8.99E-06	2.16E-05	1.22E-05	1.01E-05	5.78E-06	2.98E-06	2.72E-05	3.15E-05	1.18E-05	2.18E-05	1.78E-05	2.47E-05	1.03E-05	2.25E-05	1.128471757	0.010455397	1.980659485	FALSE	2.21E-05	4.16E-06	-2.41173845	0.304082381	0.517008743	FALSE	5.41E+00	0.000291332	3.535611495	TRUE
P19634	SL9A1_HUMAN	SLC9A1	S	796	QRIQRCLSDPGPHPE	8.47E-06	4.61E-06	1.16E-05	7.84E-06	7.27E-06	8.25E-06	1.67E-05	1.27E-05	8.48E-06	1.25E-05	1.14E-05	1.18E-05	1.23E-05	1.72E-05	1.01E-05	9.75E-06	1.51E-05	7.77E-06	1.93E-05	2.15E-05	1.84E-05	3.93E-05	2.36E-05	3.59E-05	1.20E-05	2.63E-05	1.128015665	0.004699326	2.327964445	FALSE	8.01E-06	1.23E-05	0.613294931	0.013688173	1.863654505	FALSE	2.14E+00	0.004233237	2.373327382	FALSE
Q9BXP5	SRRT_HUMAN	SRRT	T	544	LWASEPGTPPLPTSL	0.000243831	4.76E-05	0.000326201	1.42E-05	0.000317895	2.28E-05	8.42E-05	0.00017386	0.000173782	0.000282571	0.000402905	0.00031266	0.000197788	3.73E-05	0.000274569	8.42E-05	0.000210157	4.55E-05	9.52E-05	0.000512574	0.000281573	0.000332285	0.000506966	0.00012789	0.000141578	0.000309413	1.127935621	0.0723067	1.140821456	FALSE	0.000162073	0.000238338	0.556359592	0.346677593	0.460074227	FALSE	1.30E+00	0.432937121	0.363575175	FALSE
Q9BVS4	RIOK2_HUMAN	RIOK2	S	390	EESADARSFEMTEFN	5.68E-05	3.35E-05	1.40E-05	8.79E-06	8.85E-05	6.51E-06	7.64E-05	9.52E-05	5.90E-05	7.54E-05	0.000102165	5.47E-05	4.68E-05	2.60E-05	4.10E-05	4.68E-05	8.60E-05	1.18E-05	3.54E-05	9.27E-05	8.89E-05	0.000187858	0.000120034	3.95E-05	4.31E-05	9.41E-05	1.126647518	0.070775426	1.15011751	FALSE	3.47E-05	7.72E-05	1.153496083	0.01984087	1.702439283	FALSE	1.22E+00	0.50199333	0.299302054	FALSE
P49585	PCY1A_HUMAN	PCYT1A	S	315	GRMLQAISPKQSPSS	0.000213436	0.00014963	0.000153255	0.00018694	0.000175119	0.000204249	0.000359053	0.0002431	0.000177956	0.000350489	0.000242732	0.000284144	0.000179159	0.000191669	0.000417125	0.00032136	0.000264664	0.000298049	0.000538177	0.000616635	0.000690893	0.000530898	0.000618939	0.000647914	0.000278671	0.000607243	1.12370984	2.21E-05	4.655526987	TRUE	0.000180438	0.000276246	0.614447768	0.010309198	1.986775134	FALSE	2.20E+00	5.82035E-06	5.235050731	TRUE
Q8IXM2	BAP18_HUMAN	BAP18	S	96	GIPLPAESPKKGPKK	7.99E-05	0.000151386	0.00015894	5.99E-05	5.83E-05	0.000130619	8.23E-05	0.000122219	0.000175575	7.64E-05	0.000137043	0.000105105	6.04E-05	8.24E-05	7.51E-05	0.000104672	0.000103802	0.00014392	0.000178803	0.000112616	0.000297873	0.000182185	0.000306405	0.000160882	9.51E-05	0.000206461	1.119034457	0.008481057	2.071550011	FALSE	0.000106502	0.000116436	0.128659677	0.688720712	0.161956857	FALSE	1.77E+00	0.028945854	1.538413639	FALSE
Q9H4A3	WNK1_HUMAN	WNK1	S	1978	KKEGPVASPPFMDLE	4.66E-06	1.67E-06	7.57E-07	1.40E-06	5.17E-06	1.45E-06	3.91E-06	1.85E-06	1.70E-06	5.74E-06	5.99E-06	4.01E-06	4.00E-06	3.35E-06	2.21E-06	3.52E-06	3.50E-06	4.10E-07	6.11E-07	1.03E-05	3.84E-06	2.67E-06	7.11E-06	1.23E-05	2.83E-06	6.15E-06	1.118652448	0.118792307	0.925211685	FALSE	2.52E-06	3.86E-06	0.617704623	0.238880076	0.621820071	FALSE	1.59E+00	0.284166383	0.5464273	FALSE
P27816	MAP4_HUMAN	MAP4	T	521	MALGKDVTPPPETEV	0.000339447	0.000323727	0.000318319	0.000187429	0.000364204	0.00015759	0.000147967	0.000399781	0.000617556	0.000735894	0.000592145	0.000332476	0.000196857	0.000258362	0.00056126	0.000564891	0.000490778	0.000167813	0.000588551	0.000604784	0.00075021	0.000863755	0.001271015	0.0007856	0.000373327	0.000810652	1.118643787	0.006267313	2.202918612	FALSE	0.000281786	0.00047097	0.741034482	0.075231903	1.123597952	FALSE	1.72E+00	0.030458622	1.516289747	FALSE
Q09666	AHNK_HUMAN	AHNAK	S	5782	KPRHRSNSFSDEREF	0.000267535	0.000250981	0.000256581	0.000259495	0.000304665	0.000176783	0.000157361	0.000145959	0.000348152	0.000112916	0.000121416	7.15E-05	9.40E-05	0.000277673	0.000208753	0.000350318	3.18E-05	0.000293998	4.32E-05	0.00042346	0.00059347	0.000431679	0.000607939	0.000625642	0.000209422	0.000454226	1.116994399	0.039099938	1.407823934	FALSE	0.000252673	0.000159548	-0.663280815	0.056346853	1.249130333	FALSE	2.85E+00	0.013400773	1.872870142	FALSE
Q13586	STIM1_HUMAN	STIM1	S	512	EPQHGLGSQRDLTHS	4.51E-05	5.07E-05	5.31E-05	1.06E-05	1.86E-05	7.47E-06	3.00E-05	3.37E-05	7.49E-05	6.47E-05	4.07E-05	3.09E-05	3.18E-05	2.46E-05	5.01E-05	5.93E-05	4.77E-05	4.27E-05	9.50E-05	0.00010202	8.58E-05	0.000108102	6.38E-05	0.000100252	4.27E-05	9.25E-05	1.115353091	0.000132279	3.878507575	TRUE	3.09E-05	4.58E-05	0.56695568	0.228659461	0.640810825	FALSE	2.02E+00	0.001011548	2.995013708	TRUE
Q5VZK9	CARL1_HUMAN	CARMIL1	S	1360	QGSKSNDSGEEAEKE	0.000603669	0.000712376	0.000551196	0.000623823	0.001295242	0.000361946	0.000751526	0.001377548	0.001373691	0.001538749	0.001500307	0.000988764	0.000210794	0.000397821	0.000291084	0.000429756	0.000279838	0.000228342	0.000788795	0.00094756	0.000298049	0.000646951	0.000778475	0.000519567	0.000306272	0.000663233	1.114700473	0.005297959	2.275891369	FALSE	0.000691375	0.001255097	0.860257997	0.011480807	1.940027573	FALSE	5.28E-01	0.003957624	2.402565466	FALSE
Q15276	RABE1_HUMAN	RABEP1	S	407	DGLRRAQSTDSLGTS	3.91E-05	5.90E-05	3.45E-05	4.16E-05	4.38E-05	3.67E-05	5.61E-05	5.86E-05	5.63E-05	5.32E-05	5.73E-05	5.88E-05	9.20E-05	8.02E-05	4.72E-05	8.62E-05	0.000101803	7.51E-05	0.000214621	0.00020378	0.000150888	0.000134812	0.000156954	0.000183247	8.04E-05	0.000174051	1.113981492	9.54E-05	4.020279094	TRUE	4.24E-05	5.67E-05	0.418425608	0.003077288	2.511831921	FALSE	3.07E+00	3.80235E-06	5.419948132	TRUE
Q99759	M3K3_HUMAN	MAP3K3	S	250	SRMSRAQSFPDNRQE	4.00E-06	4.91E-06	1.55E-05	5.53E-06	7.33E-06	9.24E-06	6.15E-06	2.14E-05	1.40E-05	6.85E-06	8.07E-06	7.50E-06	7.22E-06	9.52E-06	6.33E-06	2.18E-05	1.09E-05	2.77E-05	3.88E-05	2.61E-05	2.92E-05	1.99E-05	2.87E-05	3.79E-05	1.39E-05	3.01E-05	1.113764604	0.005736534	2.24135045	FALSE	7.75E-06	1.07E-05	0.46131934	0.350933728	0.45477489	FALSE	2.81E+00	0.000470322	3.327605045	TRUE
Q32MZ4	LRRF1_HUMAN	LRRFIP1	S	618	VKSTDRKSAVEAQNE	1.32E-05	1.70E-05	6.25E-06	5.46E-06	1.27E-05	8.25E-06	1.50E-05	2.76E-05	3.66E-06	2.03E-05	7.90E-06	5.32E-06	7.08E-06	7.31E-06	7.76E-06	3.55E-06	7.60E-06	1.34E-05	1.52E-05	1.95E-05	1.34E-05	1.80E-05	1.77E-05	1.70E-05	7.77E-06	1.68E-05	1.11234287	0.000178989	3.747174515	TRUE	1.05E-05	1.33E-05	0.346508989	0.520510365	0.283570618	FALSE	1.26E+00	0.394866865	0.403549308	FALSE
Q15149	PLEC_HUMAN	PLEC	S	4382	GNAGGFRSRSSSVGS	0.000252204	0.000125921	0.000197205	0.000256881	0.000184787	5.26E-05	0.000910368	0.000398405	0.000273321	0.000237586	0.000274718	0.000375132	0.000618263	0.000149469	0.00017054	0.000252412	0.000252805	4.68E-05	0.000363631	0.001048938	0.00040743	0.000222172	0.000527947	0.000650537	0.000248374	0.000536776	1.111803346	0.071535204	1.145480182	FALSE	0.000178266	0.000411588	1.207170419	0.05580172	1.253352412	FALSE	1.30E+00	0.443742706	0.352868773	FALSE
Q96KR1	ZFR_HUMAN	ZFR	S	1054	NRKRRRDSDGVDGFE	4.48E-05	4.13E-05	1.55E-05	4.28E-05	1.92E-05	1.31E-05	3.42E-05	8.62E-05	4.87E-05	1.93E-05	2.74E-05	3.20E-05	2.98E-05	3.24E-05	2.39E-05	5.45E-05	2.39E-05	2.98E-05	6.66E-05	6.49E-05	4.48E-05	7.88E-05	9.06E-05	7.39E-05	3.24E-05	6.99E-05	1.110710174	0.000721512	3.141756381	TRUE	2.95E-05	4.13E-05	0.486501395	0.330632344	0.480654663	FALSE	1.69E+00	0.03385257	1.470408349	FALSE
O14974	MYPT1_HUMAN	PPP1R12A	S	445	LGLRKTGSYGALAEI	0.00099989	0.00102105	0.000908701	0.001033424	0.000983846	0.000981907	0.001146648	0.001346306	0.001176644	0.000732046	0.001073588	0.000849561	0.001164218	0.000851319	0.001221251	0.000669589	0.001026455	0.000922631	0.001573001	0.002467449	0.001950486	0.002011007	0.001354096	0.003286202	0.000975911	0.00210704	1.110396799	0.003318488	2.479059739	FALSE	0.000988136	0.001054132	0.09327378	0.498215429	0.302582827	FALSE	2.00E+00	0.00539915	2.267674601	FALSE
Q6ZRV2	FA83H_HUMAN	FAM83H	S	936	PVPERRGSLTLTISG	2.19E-05	4.11E-05	1.96E-05	2.40E-05	2.20E-05	2.39E-05	5.11E-05	3.44E-05	4.15E-05	4.50E-05	4.01E-05	7.09E-05	2.41E-06	5.48E-06	5.19E-06	2.93E-05	2.97E-06	4.26E-06	1.02E-05	2.12E-05	1.95E-05	6.11E-06	4.40E-05	6.00E-06	8.28E-06	1.78E-05	1.107855973	0.216395578	0.664751618	FALSE	2.54E-05	4.72E-05	0.891596203	0.005426379	2.265489893	FALSE	3.77E-01	0.003961463	2.40214435	FALSE
Q9NYF8	BCLF1_HUMAN	BCLAF1	S	385	QEALDYFSDKESGKQ	0.00032203	0.000410114	0.000167743	0.000117848	0.000146199	0.000186461	0.000284557	0.000437592	0.000542034	9.65E-05	0.000299022	0.000284853	0.000161349	0.000271411	0.000286323	0.000351484	0.000354326	0.000324418	0.000608152	0.000669179	0.000641287	0.000506898	0.000794806	0.000546094	0.000291552	0.000627736	1.106404965	5.96E-05	4.224901302	TRUE	0.000225066	0.000324099	0.526089972	0.232371217	0.633817667	FALSE	1.94E+00	0.002267653	2.644423426	TRUE
Q9HB19	PKHA2_HUMAN	PLEKHA2	S	349	KALCKAPSVASSWQP	3.14E-05	3.05E-05	2.22E-05	2.49E-05	0.000174932	2.01E-05	2.96E-05	1.67E-05	3.00E-05	2.44E-05	2.84E-05	3.37E-05	3.49E-05	4.97E-05	5.02E-05	4.57E-05	0.000229208	5.06E-05	9.68E-05	0.000112156	0.000170709	0.00017634	0.000218968	0.000215943	7.67E-05	0.000165157	1.106010953	0.038176058	1.418208913	FALSE	5.07E-05	2.72E-05	-0.899660178	0.369973461	0.431829428	FALSE	6.07E+00	6.40774E-05	4.1932954	TRUE
Q9UBI6	GBG12_HUMAN	GNG12	S	7	_MSSKTASTNNIAQA	4.91E-05	6.84E-05	2.23E-05	6.45E-05	2.81E-05	5.10E-05	6.17E-05	6.57E-05	5.35E-05	5.64E-05	5.57E-05	4.62E-05	4.45E-05	5.61E-05	6.18E-05	3.88E-05	4.60E-05	5.30E-05	0.000138018	0.000116268	8.51E-05	0.000123197	7.47E-05	0.000108553	5.00E-05	0.000107639	1.105432453	0.000232037	3.634443227	TRUE	4.72E-05	5.65E-05	0.259103585	0.279222921	0.554048934	FALSE	1.91E+00	0.000492177	3.307879011	TRUE
Q9BRD0	BUD13_HUMAN	BUD13	S	325	YEYDPDISPPRKKQA	2.67E-05	1.12E-05	1.98E-05	6.31E-05	1.82E-05	1.76E-05	1.70E-05	4.79E-05	4.51E-05	1.79E-05	1.73E-05	2.07E-05	2.25E-05	2.55E-05	2.08E-05	3.45E-05	2.59E-05	2.26E-05	3.94E-05	4.70E-05	4.91E-05	3.95E-05	7.05E-05	8.07E-05	2.53E-05	5.44E-05	1.104415647	0.002597191	2.58549615	TRUE	2.61E-05	2.76E-05	0.082690018	0.877381975	0.056811292	FALSE	1.97E+00	0.016035586	1.794915154	FALSE
Q9UKV3	ACINU_HUMAN	ACIN1	S	328	DERPKTRSQEQEVLE	1.18E-05	1.22E-05	6.86E-06	1.74E-05	3.66E-06	4.41E-06	3.42E-06	2.71E-06	5.76E-06	2.47E-06	3.54E-06	8.27E-06	6.78E-06	5.02E-06	6.78E-06	5.21E-06	7.15E-06	4.45E-06	1.98E-05	1.14E-05	1.10E-05	1.00E-05	1.29E-05	1.10E-05	5.90E-06	1.27E-05	1.10400429	0.001347204	2.87056655	TRUE	9.39E-06	4.36E-06	-1.106473873	0.058998399	1.229159775	FALSE	2.91E+00	0.00072762	3.138095451	TRUE
A6ND36	FA83G_HUMAN	FAM83G	T	509	PPVPKPRTVPVADVL	1.41E-05	1.45E-05	1.23E-05	9.76E-06	9.45E-06	4.39E-06	1.11E-05	2.31E-05	1.21E-05	6.72E-06	2.07E-05	1.74E-05	1.95E-05	9.15E-06	7.60E-06	1.98E-05	1.53E-05	7.83E-06	2.48E-05	2.85E-05	1.43E-05	3.21E-05	3.25E-05	3.78E-05	1.32E-05	2.84E-05	1.102918706	0.003877149	2.411487545	FALSE	1.08E-05	1.52E-05	0.498757129	0.167002683	0.777276553	FALSE	1.87E+00	0.010539792	1.977167963	FALSE
Q13263	TIF1B_HUMAN	TRIM28	S	501	DLDLTADSQPPVFKV	6.02E-05	6.65E-05	4.95E-05	3.26E-05	4.13E-05	1.03E-05	4.29E-05	3.60E-05	4.32E-05	5.32E-05	0.000106066	6.89E-05	7.34E-05	1.91E-05	4.80E-05	3.92E-05	5.30E-05	1.22E-05	7.23E-05	4.02E-05	0.000110758	6.15E-05	0.000190071	5.09E-05	4.08E-05	8.76E-05	1.102405287	0.085889299	1.066060943	FALSE	4.34E-05	5.84E-05	0.428433456	0.291943626	0.534701002	FALSE	1.50E+00	0.271349751	0.566470573	FALSE
Q92674	CENPI_HUMAN	CENPI	S	284	KQRNRGPSPEPLKLM	2.91E-06	2.05E-06	9.95E-06	4.11E-06	4.91E-06	2.94E-06	6.29E-06	1.05E-06	5.97E-06	1.18E-05	5.00E-06	6.53E-06	7.20E-06	4.87E-06	5.45E-06	5.20E-06	8.54E-06	7.37E-06	1.78E-05	1.84E-05	9.41E-06	1.45E-05	1.18E-05	1.11E-05	6.44E-06	1.38E-05	1.102340462	0.00104494	2.980908454	TRUE	4.48E-06	6.11E-06	0.448001095	0.39385653	0.40466195	FALSE	2.26E+00	0.003804622	2.419688527	FALSE
Q9H6Z4	RANB3_HUMAN	RANBP3	S	333	NMSERVLSPPKLNEV	0.000204755	0.00026672	0.00013856	0.000306444	0.00022624	0.000313309	0.000236027	0.000281781	0.000435715	0.000119803	0.000198642	0.00019267	0.000168407	0.000158353	0.000277124	0.00025839	0.000134563	0.00013418	0.000250739	0.000461305	0.000568938	0.000247869	0.000434036	0.000463103	0.000188503	0.000404332	1.100952839	0.00418017	2.378806029	FALSE	0.000242671	0.000244106	0.008506726	0.978448872	0.009461863	FALSE	1.66E+00	0.041607967	1.380823508	FALSE
P46821	MAP1B_HUMAN	MAP1B	S	1501	ERKLGDVSPTQIDVS	0.000292034	0.0005097	0.000452392	9.70E-05	0.000471288	0.000323098	0.000437413	0.000245849	0.000384016	0.000287421	0.000615182	0.000738604	0.000122039	0.000317677	0.000489912	0.000434322	0.000355046	0.000378877	0.000570342	0.000403215	0.000819501	0.001308528	0.001283365	0.00011474	0.000349645	0.000749949	1.100899272	0.077063658	1.113150381	FALSE	0.00035759	0.000451414	0.33614367	0.37146526	0.430081795	FALSE	1.66E+00	0.188228198	0.725315315	FALSE
Q96A49	SYAP1_HUMAN	SYAP1	T	248	AEAVRPKTPPVVIKS	4.91E-05	2.69E-05	2.67E-05	6.44E-05	2.64E-05	2.12E-05	3.02E-05	4.03E-05	8.17E-05	3.93E-05	3.74E-05	3.71E-05	1.53E-05	3.49E-05	2.56E-05	5.77E-05	4.54E-05	1.98E-05	5.49E-05	3.95E-05	9.45E-05	7.54E-05	9.34E-05	6.85E-05	3.31E-05	7.10E-05	1.100269477	0.006349439	2.197264648	FALSE	3.58E-05	4.44E-05	0.310211294	0.425432389	0.371169449	FALSE	1.60E+00	0.044817	1.348557213	FALSE
Q5JSZ5	PRC2B_HUMAN	PRRC2B	S	853	HTQNLRCSPLEPDFV	1.23E-05	6.19E-06	6.01E-06	7.34E-06	4.39E-06	6.40E-06	7.34E-06	9.22E-06	9.50E-06	7.30E-06	6.95E-06	5.83E-06	1.66E-05	1.40E-05	1.88E-05	1.69E-05	1.98E-05	1.97E-05	3.25E-05	2.37E-05	2.89E-05	5.39E-05	5.67E-05	3.08E-05	1.76E-05	3.77E-05	1.099277773	0.005772392	2.238644172	FALSE	7.10E-06	7.69E-06	0.114546051	0.648093332	0.188362447	FALSE	4.90E+00	0.000370385	3.4313461	TRUE
Q03001	DYST_HUMAN	DST	S	2919	LQIIVSKSPVQFENL	1.56E-05	4.05E-06	1.07E-05	4.00E-06	4.41E-06	4.93E-06	1.59E-05	1.20E-05	9.57E-06	5.79E-06	1.02E-05	6.57E-06	6.03E-06	2.34E-06	1.22E-05	7.85E-06	1.03E-05	2.53E-06	4.15E-06	2.71E-05	1.32E-05	1.83E-05	1.95E-05	6.01E-06	6.88E-06	1.47E-05	1.096438489	0.073782001	1.132049573	FALSE	7.29E-06	1.00E-05	0.456399395	0.300490869	0.52216872	FALSE	1.47E+00	0.251030251	0.60027394	FALSE
Q15149	PLEC_HUMAN	PLEC	S	1554	DAQQQKRSIQEELQQ	1.18E-05	1.79E-05	1.01E-05	9.93E-06	4.61E-06	9.84E-06	9.35E-06	7.47E-06	8.09E-06	9.51E-06	9.11E-06	7.76E-06	1.22E-05	1.71E-05	1.38E-05	6.56E-06	6.24E-06	5.53E-06	3.02E-05	4.67E-05	1.26E-05	2.02E-05	9.24E-06	1.26E-05	1.03E-05	2.19E-05	1.09637574	0.087042544	1.060268426	FALSE	1.07E-05	8.55E-06	-0.325240994	0.254398019	0.594486276	FALSE	2.56E+00	0.045062299	1.34618666	FALSE
P20042	IF2B_HUMAN	EIF2S2	S	105	VKDLKIESDVQEPTE	2.73E-05	1.84E-05	2.49E-05	1.49E-05	1.98E-05	1.61E-05	2.77E-05	2.03E-05	2.36E-05	4.45E-05	4.20E-05	2.13E-05	7.51E-06	1.53E-05	2.90E-05	2.06E-05	1.85E-05	6.55E-06	3.49E-05	1.94E-05	3.50E-05	3.27E-05	5.34E-05	3.31E-05	1.63E-05	3.47E-05	1.096066319	0.008180312	2.087230149	FALSE	2.02E-05	2.99E-05	0.563366743	0.07157734	1.145224448	FALSE	1.16E+00	0.453605789	0.343321412	FALSE
Q8TBZ3	WDR20_HUMAN	WDR20	S	434	PPLPRSNSLPHSAVS	6.61E-05	3.42E-05	0.00017918	4.75E-05	3.79E-05	6.99E-05	0.000143146	0.000161623	0.000110417	9.31E-05	9.40E-05	0.000118834	9.48E-05	9.41E-05	0.000123622	9.70E-05	0.00017088	0.000163228	0.000318417	0.000329453	0.000213921	0.000246479	0.00019615	0.000285144	0.000123937	0.000264927	1.095991782	0.00035308	3.452126696	TRUE	7.25E-05	0.000120189	0.729953333	0.083374374	1.078967414	FALSE	2.20E+00	0.000179754	3.745321014	TRUE
O15427	MOT4_HUMAN	SLC16A3	S	436	LHKPPADSGVDLREV	0.000168426	0.000159622	0.000220317	3.45E-05	0.00029064	6.34E-05	0.000156933	6.42E-05	0.000279394	0.00032377	0.000355351	0.000256083	0.000310964	0.000130687	0.000276006	0.000268034	0.000261931	8.17E-05	0.000433249	0.000622983	0.000484467	0.000603634	0.000395731	0.000298088	0.000221552	0.000473025	1.094274192	0.002645695	2.577460224	TRUE	0.00015615	0.000239286	0.615807008	0.191614571	0.717571468	FALSE	1.98E+00	0.006235584	2.205122857	FALSE
Q13191	CBLB_HUMAN	CBLB	S	634	GRHSRVGSDPVLMRK	1.77E-05	2.26E-05	2.31E-05	3.08E-05	1.99E-05	2.09E-05	1.44E-05	4.13E-06	1.35E-05	1.29E-05	1.10E-05	8.31E-06	7.99E-06	2.08E-05	1.36E-05	1.69E-05	1.52E-05	1.33E-05	2.72E-05	2.15E-05	4.66E-05	3.06E-05	2.93E-05	3.20E-05	1.46E-05	3.12E-05	1.094225185	0.001490696	2.826610933	TRUE	2.25E-05	1.07E-05	-1.070192023	0.000667393	3.175618355	FALSE	2.92E+00	0.000288592	3.539715062	TRUE
O14579	COPE_HUMAN	COPE	S	13	PGPASGGSGEVDELF	2.85E-05	2.63E-05	2.20E-05	6.67E-05	2.25E-05	0.000223143	1.88E-05	9.72E-05	2.81E-05	2.49E-05	0.000139917	2.84E-05	0.000104381	0.00015688	0.000148097	0.000121038	0.000253664	2.89E-05	0.000379137	8.99E-05	0.000379736	0.000109377	0.000473318	0.00030303	0.000135495	0.000289081	1.093238253	0.054681779	1.262157369	FALSE	6.49E-05	5.62E-05	-0.205996897	0.82650366	0.082755219	FALSE	5.14E+00	0.00601596	2.220695037	FALSE
P51580	TPMT_HUMAN	TPMT	S	14	SLDIEEYSDTEVQKN	8.26E-05	0.000123385	5.48E-05	9.61E-05	6.78E-05	0.000107049	0.000315623	0.000200506	0.000206217	0.000138834	0.000201545	0.000110553	0.000186343	8.70E-05	0.000130438	0.000107604	0.000125107	0.000229478	0.000259907	0.000229478	0.000327337	0.000230087	0.000329802	0.00046955	0.000144327	0.000307694	1.092155737	0.003537495	2.451304176	FALSE	8.86E-05	0.000195546	1.142131979	0.005872526	2.231175048	FALSE	1.57E+00	0.038516419	1.414354096	FALSE
Q5T1M5	FKB15_HUMAN	FKBP15	S	1195	EEDEDEVSMKGRPPP	7.91E-06	6.93E-06	4.85E-06	5.68E-06	3.14E-06	6.12E-06	7.96E-06	7.75E-06	8.18E-06	7.25E-06	8.72E-06	1.30E-05	8.36E-06	5.80E-06	4.85E-06	7.67E-06	3.47E-06	1.13E-05	1.99E-05	2.04E-05	1.30E-05	1.25E-05	9.47E-06	1.32E-05	6.92E-06	1.47E-05	1.091170458	0.004363019	2.360212937	FALSE	5.77E-06	8.80E-06	0.60893233	0.019421312	1.711721438	FALSE	1.67E+00	0.013836123	1.858985594	FALSE
Q9C0B5	ZDHC5_HUMAN	ZDHHC5	T	348	LAKDSPPTPTMYKYR	1.64E-05	1.09E-05	1.60E-05	1.73E-05	1.64E-05	1.41E-05	1.79E-05	9.69E-06	5.73E-05	1.66E-05	2.87E-05	1.63E-05	2.48E-05	2.60E-05	2.66E-05	1.81E-05	2.60E-05	2.62E-05	3.77E-05	6.40E-05	4.69E-05	7.44E-05	3.55E-05	5.48E-05	2.46E-05	5.22E-05	1.085462468	0.001430229	2.844594373	TRUE	1.52E-05	2.44E-05	0.684599855	0.223464306	0.650791837	FALSE	2.14E+00	0.014226735	1.846894763	FALSE
Q8WXE0	CSKI2_HUMAN	CASKIN2	S	471	RPLANCRSGEQIFTQ	0.000267937	0.000279063	0.000311516	6.24E-05	0.000132726	0.000163688	6.95E-05	0.000199375	4.94E-05	0.000297056	0.00014257	9.15E-05	0.000198846	6.91E-05	0.000208576	9.65E-05	0.000127688	7.51E-05	0.000195741	0.000189243	0.00032452	0.00037103	0.000384163	0.000180797	0.000129305	0.000274249	1.084706697	0.010922759	1.961667666	FALSE	0.000202884	0.000141563	-0.519211212	0.293462802	0.532446939	FALSE	1.94E+00	0.035756857	1.446640664	FALSE
Q9UQ35	SRRM2_HUMAN	SRRM2	T	1527	ESSVDQKTVARTPLG	7.11E-05	3.67E-05	4.86E-05	2.87E-05	4.83E-05	2.84E-05	6.13E-05	2.60E-05	2.24E-05	2.26E-05	2.21E-05	2.03E-05	3.62E-05	2.56E-05	3.81E-05	6.92E-05	2.66E-05	3.15E-05	9.52E-05	7.88E-05	6.12E-05	8.01E-05	6.95E-05	9.59E-05	3.79E-05	8.01E-05	1.080687843	0.000650573	3.186703725	TRUE	4.36E-05	2.91E-05	-0.583137111	0.147783156	0.830375064	FALSE	2.75E+00	0.000142486	3.846228086	TRUE
Q00537	CDK17_HUMAN	CDK17	S	180	SRRSRRASLSEIGFG	0.000120117	4.55E-05	4.66E-05	4.58E-05	3.50E-05	3.52E-05	0.000113572	9.71E-05	0.000214806	8.61E-05	6.45E-05	9.89E-05	0.000136088	6.22E-05	0.000100975	8.93E-05	0.000210003	6.52E-05	0.000181379	0.000332189	0.000203534	0.000214681	0.000166152	0.00030287	0.000110613	0.000233467	1.077698443	0.006465177	2.189419603	FALSE	5.47E-05	0.00011249	1.039704026	0.045348291	1.343439074	FALSE	2.08E+00	0.006256554	2.203664833	FALSE
Q12888	TP53B_HUMAN	TP53BP1	S	500	SEIEPKNSPEDLGLS	0.000805929	0.00115034	0.001399198	0.000459262	0.000771124	0.000831784	0.001115564	0.001452881	0.000831949	0.000849121	0.000729297	0.000826259	0.000609059	0.001077285	0.001200945	0.001119881	0.001204523	0.001019974	0.001660789	0.002064651	0.001878488	0.002743055	0.002886598	0.001917126	0.001038611	0.002191784	1.077450143	0.000432576	3.363937171	TRUE	0.00090294	0.000967512	0.099650102	0.71748438	0.144187549	FALSE	2.27E+00	0.000367865	3.434311162	TRUE
Q99961	SH3G1_HUMAN	SH3GL1	S	288	PKIAASSSFRSSDKP	0.002477633	0.002984477	0.002049675	0.001111003	0.002106272	0.001839068	0.004527722	0.00318655	0.002962161	0.003175491	0.002489109	0.003114108	0.001307694	0.001043654	0.001413037	0.001091177	0.001259669	0.002412703	0.003418405	0.004302428	0.00215701	0.003037811	0.001524517	0.003543603	0.001421322	0.002997296	1.076427677	0.006427439	2.191962037	FALSE	0.002094688	0.003242523	0.630381635	0.012603947	1.899493421	FALSE	9.24E-01	0.631640779	0.19952984	FALSE
Q96JC9	EAF1_HUMAN	EAF1	S	165	SPLKDNPSPEPQLDD	1.08E-05	1.27E-05	7.74E-06	4.75E-05	5.38E-06	1.82E-05	1.35E-05	4.04E-05	3.14E-05	1.03E-05	1.26E-05	1.39E-05	9.66E-06	1.10E-05	2.27E-05	2.93E-05	1.56E-05	2.38E-05	3.61E-05	3.49E-05	4.14E-05	2.87E-05	4.87E-05	4.60E-05	1.87E-05	3.93E-05	1.074392014	0.000870198	3.060382067	TRUE	1.70E-05	2.04E-05	0.255984877	0.692571869	0.159535153	FALSE	1.93E+00	0.009522503	2.021248875	FALSE
Q9H1K1	ISCU_HUMAN	ISCU	S	14	FRLRRAASALLLRSP	0.000105762	0.000137239	8.49E-05	7.61E-05	6.69E-05	0.000128872	0.000140554	0.000105211	7.59E-05	8.84E-05	9.15E-05	0.000103981	0.000119782	0.000168266	9.38E-05	7.81E-05	0.000105343	9.34E-05	0.000244347	0.000144756	0.000146025	0.000248068	0.000247501	0.000354186	0.000109792	0.000230814	1.071958637	0.005620234	2.250245588	FALSE	1.00E-04	0.000100917	0.013764593	0.949847059	0.022346318	FALSE	2.29E+00	0.002896134	2.538181392	FALSE
O15021	MAST4_HUMAN	MAST4	S	1467	HLCSRKHSLEVTQEE	3.05E-06	2.92E-06	5.59E-06	3.00E-06	8.04E-06	3.82E-06	5.03E-06	9.62E-06	5.80E-06	8.89E-06	4.21E-06	3.95E-06	3.60E-06	3.95E-06	3.43E-06	3.85E-06	1.06E-05	3.30E-06	6.51E-06	1.51E-05	9.39E-06	1.46E-05	8.94E-06	5.85E-06	4.79E-06	1.01E-05	1.070781941	0.024707692	1.607167826	FALSE	4.40E-06	6.25E-06	0.505183714	0.18506848	0.732667543	FALSE	1.62E+00	0.071546461	1.145411843	FALSE
Q9BWU0	NADAP_HUMAN	SLC4A1AP	S	412	EDEDFYDSDDDTFLD	0.001153211	0.000753451	0.001048619	0.000218036	0.001461284	0.00014087	0.000575514	0.001637312	0.000609738	0.002669997	0.001273578	0.000562179	0.000376466	0.000213142	0.001435991	0.000668956	0.001181796	0.000194376	0.00119835	0.001225916	0.001857111	0.002069768	0.001285105	0.000911856	0.000678454	0.001424684	1.070318391	0.023545407	1.628093796	FALSE	0.000795912	0.001221386	0.617838628	0.317174156	0.498702208	FALSE	1.17E+00	0.610154437	0.214560226	FALSE
O95613	PCNT_HUMAN	PCNT	S	2177	IPDEMPDSPIQEKSE	0.000146255	7.53E-05	0.000173041	1.38E-05	0.000143462	1.19E-05	8.49E-05	0.000148457	0.000145826	0.00023968	0.000181984	0.000126368	6.14E-05	9.36E-05	9.09E-05	0.000118259	0.000138598	1.59E-05	0.000140793	0.000231112	0.00010566	0.000255947	0.000275938	7.82E-05	8.65E-05	0.000181282	1.06827857	0.0333813	1.476496756	FALSE	9.40E-05	0.000154528	0.71761267	0.122692282	0.911182754	FALSE	1.17E+00	0.522165453	0.282191865	FALSE
Q14151	SAFB2_HUMAN	SAFB2	S	287	AQSSKADSLLAVVKR	1.12E-05	1.46E-05	1.43E-05	1.01E-05	1.99E-05	2.60E-06	6.91E-06	7.75E-06	6.71E-06	3.34E-06	4.49E-06	1.71E-05	5.57E-06	5.96E-06	7.06E-06	7.52E-06	7.89E-06	2.83E-06	1.24E-05	7.31E-06	4.81E-06	7.16E-06	8.01E-06	3.75E-05	6.14E-06	1.29E-05	1.067455492	0.215180572	0.667196942	FALSE	1.21E-05	7.71E-06	-0.650069729	0.184960769	0.732920377	FALSE	1.67E+00	0.363768205	0.439175263	FALSE
O43719	HTSF1_HUMAN	HTATSF1	S	616	KVLDEEGSEREFDED	1.22E-05	1.45E-05	4.71E-06	5.52E-06	2.02E-06	3.50E-06	1.18E-05	2.58E-05	5.98E-06	2.03E-06	2.94E-06	3.03E-06	5.80E-06	8.38E-06	7.32E-06	8.43E-06	4.94E-06	1.20E-05	2.85E-05	2.19E-05	1.00E-05	7.02E-06	1.21E-05	1.84E-05	7.81E-06	1.63E-05	1.064336228	0.033554772	1.474245712	FALSE	7.06E-06	8.60E-06	0.284281325	0.726072787	0.13901984	FALSE	1.90E+00	0.152774164	0.815950083	FALSE
Q9P0K7	RAI14_HUMAN	RAI14	S	667	EDYRKRKSLEDVTAE	3.00E-05	2.04E-05	3.57E-05	2.74E-05	2.77E-05	2.62E-05	3.22E-05	7.04E-05	2.29E-05	1.96E-05	2.53E-05	2.47E-05	1.55E-05	3.25E-05	3.76E-05	4.80E-05	3.75E-05	1.77E-05	6.12E-05	2.99E-05	7.44E-05	8.51E-05	5.61E-05	8.79E-05	3.15E-05	6.58E-05	1.063502137	0.007270879	2.138413055	FALSE	2.79E-05	3.25E-05	0.221753047	0.57651265	0.239191159	FALSE	2.02E+00	0.017908525	1.746940182	FALSE
P18583	SON_HUMAN	SON	S	94	SRKSRCVSVQTDPTD	6.17E-05	2.50E-05	3.32E-05	4.66E-05	4.98E-05	3.64E-05	4.16E-05	1.94E-05	4.71E-05	6.76E-05	3.31E-05	4.63E-05	2.58E-05	5.48E-05	3.95E-05	3.89E-05	5.25E-05	2.69E-05	8.42E-05	8.47E-05	7.75E-05	6.41E-05	8.87E-05	9.88E-05	3.97E-05	8.30E-05	1.062498991	9.18E-05	4.037344771	TRUE	4.21E-05	4.25E-05	0.013867871	0.962690978	0.016513098	FALSE	1.95E+00	0.000532944	3.273318542	TRUE
Q9Y6K9	NEMO_HUMAN	IKBKG	S	387	ALPSQRRSPPEEPPD	4.39E-05	4.99E-05	4.00E-05	0.000127631	2.20E-05	5.19E-05	4.66E-05	3.97E-05	0.000101268	4.44E-05	3.84E-05	5.16E-05	2.34E-05	3.33E-05	3.37E-05	6.77E-05	6.01E-05	0.000100903	0.000107622	9.33E-05	0.000111915	9.46E-05	0.000112504	0.000145383	5.32E-05	0.000110876	1.059801413	0.002189735	2.659608529	TRUE	5.59E-05	5.37E-05	-0.058891699	0.902891067	0.044364644	FALSE	2.06E+00	0.000958012	3.018628964	TRUE
Q8N3E9	PLCD3_HUMAN	PLCD3	S	105	RRIPRAPSQHIFFVQ	8.93E-06	2.45E-05	4.01E-05	2.19E-05	3.12E-05	3.44E-05	3.46E-05	9.16E-06	1.78E-05	3.34E-05	2.77E-05	3.30E-05	1.95E-05	1.70E-05	1.57E-05	1.57E-05	2.12E-05	1.54E-05	2.41E-05	5.67E-05	2.13E-05	4.38E-05	2.73E-05	4.44E-05	1.74E-05	3.63E-05	1.058179502	0.009004327	2.045548746	FALSE	2.68E-05	2.59E-05	-0.048581872	0.88793759	0.051617558	FALSE	1.40E+00	0.178159297	0.749191509	FALSE
P17252	KPCA_HUMAN	PRKCA	S	319	PAGNKVISPSEDRKQ	1.97E-05	2.60E-05	1.44E-05	8.28E-06	1.47E-05	8.09E-06	4.66E-06	2.26E-05	2.19E-05	5.79E-06	1.52E-05	1.67E-05	1.76E-05	1.35E-05	1.98E-05	1.30E-05	1.16E-05	4.03E-05	5.73E-05	3.43E-05	2.79E-05	2.52E-05	3.91E-05	5.67E-05	1.93E-05	4.01E-05	1.055669443	0.016002863	1.795802316	FALSE	1.52E-05	1.45E-05	-0.070128431	0.867906323	0.061527147	FALSE	2.77E+00	0.002830694	2.548107118	TRUE
Q9UQ35	SRRM2_HUMAN	SRRM2	S	2123	CFSRPSMSPTPLDRC	0.000199436	0.000123468	5.18E-05	0.000189751	4.80E-05	7.71E-05	0.000190743	0.00017674	0.000221603	0.000355344	6.07E-05	7.74E-05	7.59E-05	7.18E-05	0.000122661	0.000213848	7.53E-05	7.80E-05	0.000204159	0.000205664	0.000252856	8.24E-05	0.000279323	0.000298438	0.000106255	0.000220473	1.053067217	0.015257282	1.816522833	FALSE	0.000114916	0.000180421	0.650786981	0.233555778	0.631609384	FALSE	1.22E+00	0.475380087	0.322959014	FALSE
P55010	IF5_HUMAN	EIF5	S	229	HAKVLTLSDDLERTI	1.46E-05	3.49E-06	1.20E-05	7.67E-06	6.19E-06	7.07E-06	7.32E-06	7.40E-06	2.21E-05	7.78E-06	2.26E-05	7.88E-06	1.41E-05	1.17E-05	9.01E-06	1.46E-05	1.74E-05	1.59E-05	2.38E-05	2.48E-05	2.68E-05	3.35E-05	2.92E-05	3.33E-05	1.38E-05	2.86E-05	1.050868946	3.62E-05	4.4414928	TRUE	8.50E-06	1.25E-05	0.555999169	0.28239521	0.549142673	FALSE	2.29E+00	0.001102097	2.957780131	TRUE
O60336	MABP1_HUMAN	MAPKBP1	S	1198	SGLQKAQSVHSLVPQ	2.66E-05	2.81E-05	1.15E-05	3.36E-05	2.18E-05	1.42E-05	4.08E-05	2.28E-05	6.16E-05	2.30E-05	2.63E-05	4.82E-05	2.37E-05	3.19E-05	2.83E-05	3.79E-05	5.07E-05	8.73E-06	4.26E-05	7.22E-05	6.02E-05	0.000101515	5.80E-05	4.04E-05	3.02E-05	6.25E-05	1.048642546	0.013765301	1.861214282	FALSE	2.26E-05	3.71E-05	0.713512771	0.076944613	1.113821782	FALSE	1.68E+00	0.047442818	1.323829524	FALSE
Q5VTL8	PR38B_HUMAN	PRPF38B	S	320	KERRRSRSIDRGLER	0.000470668	0.000467931	0.000497888	0.000184646	0.000264435	0.000100309	0.000319467	0.000306119	0.000500712	0.000418034	0.000215034	0.000236228	0.000199794	0.000221715	0.000237072	0.000126832	0.000540136	9.61E-05	0.00065908	0.000722807	0.000340049	0.000459902	0.000343824	0.000413066	0.00023695	0.000489788	1.047576227	0.021507803	1.667403941	FALSE	0.00033098	0.000332599	0.007041632	0.984745111	0.006676167	FALSE	1.47E+00	0.078472049	1.105285007	FALSE
Q96QB1	RHG07_HUMAN	DLC1	S	577	SHPKDGPSPGGTLMD	0.000297652	0.000227491	0.000354837	0.000114814	0.00026596	0.000154488	0.000184489	0.000335541	0.000329839	0.000164113	0.000413754	0.000289266	0.000182603	0.000200716	0.000324256	0.000371607	0.00050093	0.000322741	0.000515524	0.00039644	0.001012105	0.000729209	0.000637226	0.000641409	0.000317142	0.000655319	1.047067422	0.006230496	2.205477397	FALSE	0.000235873	0.000286167	0.278843552	0.369936618	0.431872678	FALSE	2.29E+00	0.002854685	2.544441754	FALSE
Q9NU19	TB22B_HUMAN	TBC1D22B	S	154	NPLHKQQSLPLRPII	3.97E-06	2.18E-05	2.13E-05	3.43E-05	7.03E-05	5.73E-06	1.98E-05	1.80E-05	9.91E-06	8.04E-06	6.01E-05	2.93E-05	1.83E-05	1.34E-05	1.17E-05	1.03E-05	3.74E-05	1.60E-05	1.83E-05	2.58E-05	1.18E-05	3.90E-05	7.68E-05	4.96E-05	1.79E-05	3.69E-05	1.04706157	0.102194153	0.99057395	FALSE	2.62E-05	2.42E-05	-0.115951583	0.876116471	0.057438155	FALSE	1.52E+00	0.334244032	0.475936339	FALSE
P60709	ACTB_HUMAN	ACTB	S	60	YVGDEAQSKRGILTL	4.74E-06	8.35E-06	4.34E-06	7.92E-06	1.51E-06	1.73E-06	4.07E-06	5.59E-06	5.01E-06	2.37E-06	3.01E-06	1.40E-06	6.39E-06	4.00E-06	2.61E-06	3.68E-06	5.47E-06	7.99E-06	1.85E-05	1.23E-05	9.16E-06	9.03E-06	6.66E-06	6.67E-06	5.03E-06	1.04E-05	1.046576997	0.02318762	1.634743824	FALSE	4.77E-06	3.57E-06	-0.41510602	0.401963986	0.395812856	FALSE	2.91E+00	0.005692751	2.244677782	FALSE
Q15042	RB3GP_HUMAN	RAB3GAP1	S	676	HLRARMQSACLLSDM	2.74E-07	1.38E-07	3.58E-07	6.00E-08	8.66E-07	2.35E-07	5.84E-06	1.74E-06	4.53E-06	1.29E-05	7.50E-06	8.26E-06	4.75E-06	3.60E-06	7.68E-06	4.20E-06	4.80E-06	3.64E-06	1.34E-05	8.19E-06	8.28E-06	6.51E-06	1.34E-05	9.48E-06	4.78E-06	9.87E-06	1.046562932	0.003271035	2.485314792	FALSE	3.22E-07	6.80E-06	4.400567936	0.001888102	2.723974574	FALSE	1.45E+00	0.143760357	0.842360857	FALSE
O14686	KMT2D_HUMAN	KMT2D	S	654	PPEVSRLSPLPVVSR	1.74E-05	1.74E-05	1.99E-05	3.87E-05	1.61E-05	1.56E-05	1.51E-05	4.20E-05	1.99E-05	1.34E-05	1.69E-05	1.80E-05	1.83E-05	2.89E-05	2.92E-05	2.75E-05	1.85E-05	4.98E-05	4.89E-05	3.16E-05	8.79E-05	3.25E-05	9.89E-05	5.59E-05	2.87E-05	5.93E-05	1.045940075	0.033943899	1.469238268	FALSE	2.09E-05	2.09E-05	0.002453765	0.995097396	0.00213441	FALSE	2.84E+00	0.010921663	1.961711223	FALSE
Q9C0B5	ZDHC5_HUMAN	ZDHHC5	S	380	AKLSRGDSLKEPTSI	3.17E-05	4.70E-05	3.60E-05	0.000109754	5.05E-05	4.43E-05	3.25E-05	5.94E-05	9.14E-05	4.00E-05	6.53E-05	5.84E-05	4.24E-05	4.43E-05	4.28E-05	7.93E-05	6.73E-05	9.64E-05	7.83E-05	9.96E-05	0.000110763	0.00017143	0.000133212	0.000175879	6.21E-05	0.000128192	1.045848349	0.005206801	2.283428982	FALSE	5.32E-05	5.78E-05	0.120537467	0.754302467	0.122454472	FALSE	2.22E+00	0.00311594	2.506410914	FALSE
Q9UDY2	ZO2_HUMAN	TJP2	S	986	SDQLRDNSPPPAFKP	0.00031682	0.000367963	0.000258204	0.001809645	0.000200229	0.000216803	0.000319193	0.001358017	0.000998387	0.000245639	0.000319868	0.000258946	0.000205777	0.000260029	0.000595275	0.000860254	0.000588956	0.000610429	0.000858431	0.000824161	0.001517037	0.000764135	0.001387995	0.001085483	0.00052012	0.001072874	1.044563624	0.006959802	2.157403132	FALSE	0.000528277	0.000583342	0.143045721	0.867843271	0.0615587	FALSE	1.84E+00	0.062113733	1.206812371	FALSE
P08238	HS90B_HUMAN	HSP90AB1	S	255	PKIEDVGSDEEDDSG	0.000827921	0.001381913	0.000504387	0.000432275	0.000287041	0.000259945	0.000744573	0.00199674	0.000713559	0.000264432	0.000328026	0.000329049	0.000367172	0.0004699	0.000402672	0.000590416	0.000656574	0.00131933	0.001612743	0.00141604	0.001197238	0.000902774	0.001365503	0.001347622	0.000634344	0.001306987	1.042907462	0.003145182	2.502354242	FALSE	0.00061558	0.000729396	0.244755526	0.728837436	0.137369328	FALSE	1.79E+00	0.069874082	1.155683886	FALSE
Q9Y5U2	TSSC4_HUMAN	TSSC4	S	93	SSTFSQRSRDIFDCL	2.33E-05	1.85E-05	4.44E-05	3.91E-06	3.34E-05	1.45E-05	3.94E-05	3.99E-05	2.37E-05	1.03E-05	3.50E-05	2.38E-05	1.65E-05	1.82E-05	1.83E-05	2.36E-05	3.49E-05	1.53E-05	5.17E-05	5.08E-05	2.86E-05	4.62E-05	3.74E-05	4.64E-05	2.11E-05	4.35E-05	1.042278015	0.000765528	3.116038872	TRUE	2.30E-05	2.87E-05	0.318199726	0.466710704	0.330952238	FALSE	1.52E+00	0.031862326	1.49672252	FALSE
Q13443	ADAM9_HUMAN	ADAM9	S	758	GSVPRHVSPVTPPRE	4.56E-05	6.72E-05	8.34E-05	1.71E-05	5.12E-05	9.99E-05	5.26E-05	4.73E-05	9.52E-05	5.33E-05	5.95E-05	8.80E-05	4.34E-05	4.97E-05	3.45E-05	4.41E-05	3.19E-05	6.32E-05	7.00E-05	8.80E-05	5.00E-05	4.90E-05	0.000125062	0.000167031	4.45E-05	9.15E-05	1.041645077	0.036883348	1.433169661	FALSE	6.07E-05	6.60E-05	0.119559802	0.726498588	0.138765225	FALSE	1.39E+00	0.246457384	0.608258166	FALSE
P47712	PA24A_HUMAN	PLA2G4A	S	437	VSNDSSDSDDESHEP	2.46E-05	4.74E-05	4.81E-05	1.83E-05	1.43E-05	2.70E-05	1.20E-05	1.05E-05	1.13E-05	9.00E-06	9.85E-06	1.11E-05	1.29E-05	1.17E-05	1.42E-05	1.14E-05	2.55E-05	1.42E-05	3.03E-05	2.17E-05	3.27E-05	2.24E-05	4.30E-05	3.50E-05	1.50E-05	3.09E-05	1.041045991	0.002410506	2.617891774	TRUE	3.00E-05	1.06E-05	-1.495721526	0.008654633	2.062751353	FALSE	2.92E+00	0.000115317	3.938107077	TRUE
Q9UKI2	BORG2_HUMAN	CDC42EP3	S	144	PAKLPRLSCEPVMEE	3.29E-05	2.42E-05	0.000119964	1.01E-05	1.42E-05	1.07E-05	1.79E-05	2.71E-05	3.54E-05	1.19E-05	1.35E-05	1.63E-05	5.78E-06	2.07E-05	3.74E-05	3.01E-05	1.39E-05	2.24E-05	3.81E-05	2.80E-05	4.97E-05	5.45E-05	4.08E-05	5.67E-05	2.17E-05	4.46E-05	1.03976076	0.005058691	2.295961842	FALSE	3.53E-05	2.04E-05	-0.795027139	0.417770884	0.379061831	FALSE	2.19E+00	0.00190629	2.719811086	TRUE
Q96N67	DOCK7_HUMAN	DOCK7	S	439	SWSERRNSSIVGRRS	8.00E-05	5.63E-05	4.78E-05	3.21E-05	2.31E-05	3.12E-05	0.000108779	7.08E-05	0.000103625	5.36E-05	2.72E-05	3.71E-05	5.51E-05	5.95E-05	4.37E-05	3.85E-05	2.92E-05	4.54E-05	0.000191966	0.000143154	8.69E-05	7.18E-05	4.61E-05	1.81E-05	4.53E-05	9.30E-05	1.039324393	0.102722138	0.98833595	FALSE	4.51E-05	6.68E-05	0.568177615	0.211087574	0.675537331	FALSE	1.39E+00	0.398380899	0.399701493	FALSE
P08621	RU17_HUMAN	SNRNP70	S	410	LEGLGNDSRDMYMES	1.95E-05	2.69E-05	8.52E-06	6.96E-05	6.91E-06	2.38E-05	3.02E-05	6.07E-05	3.96E-05	2.05E-05	1.81E-05	2.21E-05	3.35E-05	1.98E-05	1.94E-05	3.21E-05	1.84E-05	4.66E-05	5.14E-05	4.53E-05	4.39E-05	7.11E-05	6.93E-05	6.78E-05	2.83E-05	5.81E-05	1.038255444	0.001494824	2.825409895	TRUE	2.59E-05	3.19E-05	0.300390514	0.61220269	0.213104766	FALSE	1.82E+00	0.010612797	1.974170123	FALSE
Q9P0V3	SH3B4_HUMAN	SH3BP4	S	131	MIDNLPDSPDEVAKE	0.000106775	7.83E-05	0.000108729	3.35E-05	7.65E-05	5.11E-05	2.49E-05	9.63E-05	7.91E-05	1.57E-05	9.72E-05	9.43E-05	5.88E-05	3.75E-05	0.000122305	0.00011867	0.000183167	0.000118937	0.00012748	0.000145009	0.000331899	0.000317082	0.000250196	0.000140699	0.000106577	0.000218727	1.03723676	0.027513694	1.560451098	FALSE	7.58E-05	6.79E-05	-0.158249702	0.696115197	0.157318885	FALSE	3.22E+00	0.004245904	2.372029807	FALSE
Q14156	EFR3A_HUMAN	EFR3A	S	694	VTDEDRLSRRKSIVD	4.13E-05	0.000334024	0.0006215	0.000593417	0.000482108	0.000221526	0.000516592	0.000588195	0.000271772	0.000576465	0.000577451	0.000494729	3.82E-05	3.05E-05	3.22E-05	3.43E-05	0.000270053	1.48E-05	3.00E-05	3.97E-05	0.000411754	0.000309793	3.91E-05	2.97E-05	7.00E-05	0.00014334	1.033450005	0.385105632	0.41442013	FALSE	0.000382311	0.000504201	0.399250245	0.270867082	0.567243772	FALSE	2.84E-01	0.001762497	2.753871722	TRUE
Q8IY33	MILK2_HUMAN	MICALL2	S	143	VQAAKLPSPAPARKP	6.97E-05	5.69E-05	5.61E-05	2.28E-05	3.50E-05	3.75E-05	8.55E-05	0.000149319	0.000113065	7.10E-05	3.77E-05	5.36E-05	3.86E-05	4.88E-05	5.52E-05	8.17E-05	0.000106825	7.16E-05	0.000113226	0.000153093	0.000121786	0.000198929	0.000113531	0.000120797	6.71E-05	0.000136894	1.028201503	0.002242973	2.649176007	TRUE	4.64E-05	8.51E-05	0.875804749	0.058433839	1.233335578	FALSE	1.61E+00	0.037528616	1.425637453	FALSE
O00303	EIF3F_HUMAN	EIF3F	S	258	LIMKTCFSPNRVIGL	0.000119596	0.000132717	0.000124969	7.38E-05	5.33E-05	5.16E-05	7.85E-05	0.000239737	0.000197126	0.000100409	4.62E-05	4.70E-05	4.26E-05	5.20E-05	7.44E-05	8.29E-05	0.000103885	0.000127148	0.00022016	0.000179955	0.000148803	0.000152979	0.000134797	0.000147456	8.05E-05	0.000164025	1.026965648	0.000984505	3.006782024	TRUE	9.27E-05	0.000118172	0.350844511	0.501261506	0.299935645	FALSE	1.39E+00	0.22673047	0.644490112	FALSE
Q86SQ0	PHLB2_HUMAN	PHLDB2	S	212	PKQARKMSIQDSLAL	1.93E-05	2.43E-05	2.20E-05	2.56E-05	8.42E-06	2.46E-05	5.19E-05	2.55E-05	1.88E-05	1.09E-05	3.07E-05	1.02E-05	2.46E-05	3.60E-05	8.68E-06	9.83E-06	7.71E-06	9.79E-06	4.08E-05	2.40E-05	3.43E-05	3.39E-05	5.37E-05	1.01E-05	1.61E-05	3.28E-05	1.026636421	0.054918273	1.260283131	FALSE	2.07E-05	2.47E-05	0.251883053	0.578248569	0.237885433	FALSE	1.33E+00	0.375715701	0.425140655	FALSE
O43707	ACTN4_HUMAN	ACTN4	S	656	HLRRQFASQANVVGP	3.67E-06	3.42E-06	1.40E-05	3.42E-06	3.97E-06	6.52E-06	2.43E-05	1.16E-05	4.00E-06	1.59E-05	1.32E-05	1.77E-05	1.32E-05	1.10E-05	4.19E-06	1.41E-05	1.67E-05	6.09E-06	2.07E-05	3.00E-05	2.00E-05	3.58E-05	2.32E-05	2.98E-06	1.09E-05	2.21E-05	1.021041414	0.047466489	1.323612889	FALSE	5.83E-06	1.44E-05	1.309734978	0.023896011	1.621674599	FALSE	1.53E+00	0.180943108	0.742457955	FALSE
Q8N5S9	KKCC1_HUMAN	CAMKK1	S	458	KSMLRKRSFGNPFEP	6.19E-06	1.25E-05	1.01E-05	1.08E-05	3.61E-06	1.25E-05	1.77E-06	1.35E-06	6.46E-06	2.47E-06	3.09E-06	3.26E-06	5.50E-06	9.11E-06	1.07E-05	7.54E-06	8.69E-06	1.01E-05	1.36E-05	2.75E-05	1.44E-05	1.67E-05	2.05E-05	1.19E-05	8.59E-06	1.74E-05	1.020217795	0.00504625	2.297031256	FALSE	9.30E-06	3.07E-06	-1.600553826	0.003691641	2.432780491	FALSE	5.67E+00	0.000166599	3.778327914	TRUE
P23497	SP100_HUMAN	SP100	S	350	VFISAPRSEPVINND	7.70E-07	6.61E-07	5.53E-07	1.04E-06	5.25E-07	4.32E-07	9.10E-06	1.59E-05	1.51E-05	5.25E-06	2.72E-07	6.96E-06	8.05E-06	6.20E-06	7.82E-06	1.16E-05	1.01E-05	8.91E-06	1.06E-05	9.11E-06	2.15E-05	2.14E-05	1.57E-05	2.86E-05	8.79E-06	1.78E-05	1.019524071	0.016145162	1.791957604	FALSE	6.64E-07	8.77E-06	3.722046384	0.007820877	2.106744556	FALSE	2.03E+00	0.042214728	1.374536001	FALSE
O75676	KS6A4_HUMAN	RPS6KA4	S	347	PVYSPPGSPPPGDPR	3.73E-06	3.73E-06	2.33E-06	3.20E-06	3.17E-06	2.99E-06	1.96E-05	3.07E-05	3.78E-05	3.26E-05	1.95E-05	3.75E-05	1.20E-06	2.27E-06	1.36E-06	3.42E-05	2.29E-06	2.22E-06	2.10E-06	2.03E-05	2.04E-06	1.89E-06	2.26E-06	5.96E-05	7.26E-06	1.47E-05	1.018965936	0.509745427	0.292646662	FALSE	3.19E-06	2.96E-05	3.214241319	1.46E-05	4.834850321	TRUE	4.97E-01	0.168334434	0.773827037	FALSE
A6ND36	FA83G_HUMAN	FAM83G	S	127	WPQKSDRSIPQLDLG	0.000224377	2.47E-05	0.000446023	1.94E-06	0.000317986	8.90E-06	0.000465746	3.72E-05	0.000202241	0.000628977	0.00025088	2.78E-05	0.000495017	5.60E-05	0.000217127	2.21E-05	0.000373857	3.23E-05	0.000268606	0.000130428	0.00057156	0.000938107	0.000476442	3.38E-05	0.000199397	0.000403149	1.015666701	0.22564983	0.64656499	FALSE	0.00017066	0.000268808	0.655450167	0.447032306	0.34966109	FALSE	1.50E+00	0.439058177	0.35747793	FALSE
P30622	CLIP1_HUMAN	CLIP1	S	204	SNLSEAGSIKKGERE	0.000250527	0.000276594	0.000258818	0.000508179	0.000355358	0.000269323	0.000308082	0.000831746	0.000454967	0.000415745	0.000205946	0.000479058	0.000270568	0.000285153	0.000332621	0.000416418	0.000245214	0.000460105	0.000669119	0.000360702	0.000795399	0.000490543	0.000756795	0.000986865	0.000335013	0.00067657	1.014022654	0.005877283	2.230823429	FALSE	0.0003198	0.000449258	0.490373636	0.207749272	0.68246049	FALSE	1.51E+00	0.102148552	0.990767785	FALSE
Q6PKG0	LARP1_HUMAN	LARP1	S	1040	EGNHKRHSVVAGGGG	2.01E-06	1.76E-06	2.80E-06	1.19E-06	2.36E-06	2.08E-06	2.05E-06	1.11E-06	8.88E-07	9.58E-07	3.46E-07	6.85E-07	1.43E-06	1.74E-06	1.39E-06	1.51E-06	1.32E-06	1.24E-06	5.92E-06	3.05E-06	2.28E-06	2.07E-06	1.70E-06	2.42E-06	1.44E-06	2.91E-06	1.013903897	0.043301775	1.363494304	FALSE	2.03E-06	1.01E-06	-1.013969219	0.009899299	2.004395549	FALSE	2.88E+00	0.017891561	1.747351778	FALSE
Q9P260	RELCH_HUMAN	RELCH	S	180	GQLNRAGSISTLDSL	0.000300799	0.000227983	0.000278197	3.31E-05	0.000300493	0.000195281	0.000403114	0.000250229	0.000167823	0.000271583	0.000583527	0.000339312	0.00042682	0.000310567	0.000296298	0.000223028	0.000306874	9.98E-05	0.000360086	0.000548004	0.000660658	0.000736785	0.000682006	0.000370573	0.000277229	0.000559685	1.013534926	0.005391887	2.268259209	FALSE	0.000222649	0.000335931	0.5933937	0.14903449	0.826713214	FALSE	1.67E+00	0.030754183	1.512095812	FALSE
P23528	COF1_HUMAN	CFL1	S	41	KAVLFCLSEDKKNII	1.97E-05	1.89E-05	9.55E-06	3.10E-05	5.57E-06	3.71E-05	2.39E-05	1.96E-05	1.31E-05	1.39E-05	1.01E-05	1.97E-05	2.45E-05	3.02E-05	1.43E-05	9.08E-06	1.09E-05	1.46E-05	3.54E-05	2.97E-05	3.74E-05	3.43E-05	4.43E-05	2.80E-05	1.73E-05	3.48E-05	1.011267033	0.001688089	2.772604678	TRUE	2.03E-05	1.67E-05	-0.27970914	0.519891452	0.284087323	FALSE	2.08E+00	0.000197913	3.703524828	TRUE
Q53SF7	COBL1_HUMAN	COBLL1	S	441	AENISPKSQDIPFVS	0.000103673	2.56E-05	0.000122373	1.49E-05	0.000138117	9.05E-06	0.000214066	5.81E-05	8.70E-05	0.000241882	0.000133996	9.97E-05	0.000188212	4.39E-05	6.32E-05	5.47E-05	8.27E-05	1.64E-05	7.61E-05	0.000251729	0.000214092	0.000185898	0.000165108	1.23E-05	7.49E-05	0.000150863	1.011114638	0.11520081	0.938544466	FALSE	6.90E-05	0.000139132	1.012641296	0.097666212	1.010255658	FALSE	1.08E+00	0.80931678	0.091881455	FALSE
O75122	CLAP2_HUMAN	CLASP2	S	596	MRVLNTGSDVEEAVA	0.000165434	8.69E-05	0.00019414	0.000234647	0.000215553	1.69E-05	0.000322038	0.000260132	0.000133901	0.000273196	0.000253179	0.000153941	4.23E-05	0.000115364	7.74E-05	8.44E-05	0.000188859	6.60E-05	0.000160448	0.000240013	0.000118541	0.000253488	0.000306509	7.77E-05	9.57E-05	0.000192791	1.010188269	0.041774383	1.379089958	FALSE	0.000152262	0.000232731	0.612106517	0.107316437	0.969333756	FALSE	8.28E-01	0.412282594	0.384805	FALSE
Q12923	PTN13_HUMAN	PTPN13	S	240	LNKGLSKSMGFLSIK	2.36E-05	1.62E-05	1.08E-05	2.37E-05	2.47E-05	1.67E-05	2.60E-05	2.52E-05	6.10E-05	3.15E-05	2.76E-05	2.40E-05	1.17E-05	9.70E-06	1.71E-05	3.24E-05	1.51E-05	1.26E-05	3.24E-05	1.61E-05	3.14E-05	4.38E-05	3.87E-05	3.57E-05	1.64E-05	3.30E-05	1.006159816	0.008797781	2.055626855	FALSE	1.93E-05	3.26E-05	0.756115562	0.058655535	1.231691002	FALSE	1.01E+00	0.94780512	0.023280949	FALSE
Q9P2K5	MYEF2_HUMAN	MYEF2	S	17	PGATGGDSPHLQPAE	9.76E-05	3.50E-05	6.16E-05	7.91E-05	6.04E-05	5.20E-05	4.92E-05	0.000186847	0.000112023	8.34E-05	7.44E-05	8.21E-05	7.84E-05	4.49E-05	8.36E-05	9.39E-05	0.000102782	0.000193559	0.000142779	0.00018833	0.000244499	0.000201945	0.000311595	0.000109045	9.95E-05	0.000199699	1.004591359	0.019141918	1.718014557	FALSE	6.43E-05	9.80E-05	0.608063369	0.147898925	0.830034981	FALSE	2.04E+00	0.016605377	1.779751256	FALSE
O43491	E41L2_HUMAN	EPB41L2	S	550	SSKRVSRSLDGAPIG	0.000118647	8.29E-05	0.000139201	1.97E-05	0.000127315	2.30E-05	0.000141501	0.000153022	0.000119903	0.000171199	0.000231408	0.000124541	0.0001016	9.21E-05	0.000124393	0.000107879	0.000147298	3.70E-05	0.000211422	0.000215794	0.000295533	0.00011619	0.000283696	0.000101426	0.000101709	0.00020401	1.004189776	0.018817953	1.725427628	FALSE	8.51E-05	0.000156929	0.8825894	0.025243373	1.597852619	FALSE	1.30E+00	0.23467896	0.629525846	FALSE
Q09666	AHNK_HUMAN	AHNAK	T	3716	GPKVDIDTPDINIEG	3.18E-05	2.91E-05	1.94E-05	2.13E-05	7.71E-06	1.75E-05	4.56E-05	5.48E-05	7.67E-06	6.57E-06	1.14E-05	1.50E-05	9.40E-06	3.92E-05	2.59E-05	3.28E-05	1.55E-05	5.48E-05	7.41E-05	3.27E-05	4.87E-05	3.10E-05	7.38E-05	9.57E-05	2.96E-05	5.93E-05	1.003937571	0.039494015	1.403468708	FALSE	2.11E-05	2.35E-05	0.152858901	0.804709761	0.094360731	FALSE	2.52E+00	0.025489381	1.593640713	FALSE
Q9Y4J8	DTNA_HUMAN	DTNA	S	458	SQPPQQRSAPDISFT	5.02E-06	7.65E-06	1.85E-05	5.01E-06	9.30E-06	6.82E-06	1.35E-05	1.71E-05	1.23E-05	9.91E-06	1.10E-05	1.22E-05	1.44E-05	1.61E-05	1.36E-05	1.24E-05	1.54E-05	1.42E-05	1.95E-05	1.86E-05	3.88E-05	4.70E-05	2.53E-05	2.31E-05	1.44E-05	2.87E-05	1.001213212	0.012683489	1.896761263	FALSE	8.72E-06	1.27E-05	0.539008494	0.117266387	0.930826457	FALSE	2.26E+00	0.007641561	2.116817892	FALSE
Q14993	COJA1_HUMAN	COL19A1	S	81	KTCFKLGSALLIRDT	8.15E-05	7.70E-05	7.76E-05	7.18E-05	6.94E-05	6.48E-05	6.62E-05	0.000104824	7.32E-05	3.80E-05	0.000120291	0.000131607	8.67E-05	7.70E-05	6.56E-05	8.27E-05	0.000143841	0.000115995	0.000195138	0.000198929	0.000171396	0.00017622	0.000253859	0.000148847	9.53E-05	0.000190732	1.000962611	0.00048796	3.311615985	TRUE	7.37E-05	8.90E-05	0.272689647	0.325891069	0.486927541	FALSE	2.14E+00	0.000605656	3.217773852	TRUE
Q13144	EI2BE_HUMAN	EIF2B5	S	544	EPDSRGGSPQMDDIK	0.000148748	0.000194008	8.59E-05	0.000308307	7.55E-05	0.00010369	0.00021512	0.000371611	0.0002286	0.00020356	0.000169032	0.000173474	0.000149019	0.000121734	0.000137569	0.000329175	0.00015861	0.000142629	0.000352899	0.000350428	0.000332053	0.000281098	0.000338339	0.000419844	0.000173123	0.000345777	0.998045492	0.000803609	3.094954974	TRUE	0.000152695	0.0002269	0.571403776	0.146320823	0.834693864	FALSE	1.52E+00	0.007386727	2.131547935	FALSE
Q9UK76	JUPI1_HUMAN	JPT1	S	87	SGLQRRNSSEASSGD	0.001587439	0.000233056	0.000267157	0.002886197	0.000148643	0.003304465	0.001457529	0.003891051	0.002113376	0.000102814	0.00141255	0.003624488	7.43E-05	0.001117314	0.002413961	0.000170165	0.002464502	0.001026003	0.003062475	0.002225985	0.000467592	0.004002532	0.000472063	0.004277559	0.001211048	0.002418034	0.997578733	0.164745194	0.783187247	FALSE	0.001404493	0.002100301	0.580547084	0.41948063	0.377288089	FALSE	1.15E+00	0.732009838	0.135483082	FALSE
Q13615	MTMR3_HUMAN	MTMR3	S	633	PLASRRCSDPSLNEK	5.00E-06	5.63E-06	1.88E-06	6.67E-06	7.40E-06	6.42E-06	4.26E-06	6.76E-06	5.92E-06	2.58E-06	4.40E-06	3.88E-06	2.03E-06	3.17E-06	3.35E-06	4.70E-06	4.92E-06	1.02E-05	1.51E-05	6.27E-06	5.30E-06	9.08E-06	1.06E-05	1.03E-05	4.73E-06	9.44E-06	0.996328156	0.029622941	1.528371833	FALSE	5.50E-06	4.63E-06	-0.247429679	0.409169812	0.388096416	FALSE	2.04E+00	0.011423933	1.942184338	FALSE
Q16181	SEPT7_HUMAN	SEPTIN7	S	334	NKGQLTKSPLAQMEE	1.50E-05	1.54E-05	7.42E-06	1.24E-05	1.15E-05	1.04E-05	1.77E-05	2.82E-05	3.25E-05	8.64E-06	1.22E-05	2.01E-05	1.05E-05	1.39E-05	1.21E-05	1.68E-05	1.27E-05	1.53E-05	1.77E-05	2.01E-05	1.78E-05	3.59E-05	2.42E-05	4.63E-05	1.36E-05	2.70E-05	0.993898232	0.019502256	1.709915156	FALSE	1.20E-05	1.99E-05	0.726601881	0.073045184	1.136408414	FALSE	1.36E+00	0.266892063	0.573664341	FALSE
P35367	HRH1_HUMAN	HRH1	S	230	HRELINRSLPSFSEI	5.27E-05	7.81E-05	6.21E-05	6.74E-05	0.000160959	7.27E-05	5.45E-05	0.000166047	0.000117948	8.03E-05	0.000225167	0.000154018	3.75E-05	6.33E-05	5.97E-05	6.88E-05	4.77E-05	4.51E-05	0.000104593	6.97E-05	0.00010085	9.88E-05	8.30E-05	0.000183513	5.37E-05	0.000106724	0.991801208	0.010830584	1.965348134	FALSE	8.23E-05	0.000132992	0.691614595	0.1222452	0.912768186	FALSE	8.02E-01	0.403093824	0.394593856	FALSE
Q9UGU0	TCF20_HUMAN	TCF20	S	1259	IMRRRVRSFISPIPS	3.78E-06	4.50E-06	5.01E-06	3.66E-06	3.55E-06	3.76E-06	5.59E-06	5.18E-06	5.38E-06	5.40E-06	5.94E-06	5.53E-06	7.00E-06	4.92E-06	5.33E-06	4.08E-06	4.65E-06	3.43E-06	1.94E-06	8.79E-06	1.40E-05	7.30E-06	1.86E-05	7.79E-06	4.90E-06	9.73E-06	0.989619396	0.073627618	1.132959248	FALSE	4.04E-06	5.50E-06	0.444409083	0.000220195	3.657191882	TRUE	1.77E+00	0.104338522	0.981555318	FALSE
P09651	ROA1_HUMAN	HNRNPA1	S	6	__MSKSESPKEPEQL	0.001366747	0.000884988	0.000956276	0.000470245	0.00113005	0.000467087	0.001187468	0.000439407	0.000192493	0.001514852	0.000247234	0.000448586	0.000811664	0.000698232	0.000675205	0.000777038	0.000933904	0.000610593	0.00197483	0.001012249	0.001257741	0.001411727	0.001665399	0.001625131	0.000751106	0.00149118	0.989365382	0.000482644	3.31637285	TRUE	0.000879232	0.000671673	-0.388484404	0.454472063	0.342492809	FALSE	2.22E+00	0.010778235	1.967452347	FALSE
Q96FF9	CDCA5_HUMAN	CDCA5	S	21	RSGPRAPSPTKPLRR	9.13E-06	2.91E-06	3.17E-06	3.20E-06	3.52E-06	3.07E-06	3.04E-06	3.09E-06	3.03E-06	2.71E-06	3.13E-06	2.64E-06	8.36E-06	8.71E-06	4.96E-06	6.13E-06	9.50E-06	8.47E-06	2.22E-05	1.86E-05	1.06E-05	1.13E-05	1.48E-05	1.40E-05	7.69E-06	1.52E-05	0.987753301	0.003113599	2.506737361	FALSE	4.17E-06	2.94E-06	-0.503226172	0.247855036	0.605802252	FALSE	5.17E+00	4.82582E-05	4.316428928	TRUE
Q9NWF9	RN216_HUMAN	RNF216	S	719	HFCQHPRSPGAPCQE	1.82E-06	1.60E-06	1.36E-06	1.87E-06	7.88E-07	1.67E-06	1.22E-06	2.47E-06	2.56E-06	1.03E-06	1.37E-06	1.65E-06	2.33E-06	1.75E-06	1.87E-06	2.03E-06	2.15E-06	5.23E-06	6.59E-06	5.19E-06	4.53E-06	5.65E-06	4.11E-06	4.38E-06	2.56E-06	5.08E-06	0.987549194	0.003483814	2.457945052	FALSE	1.52E-06	1.72E-06	0.178205141	0.536247144	0.270635007	FALSE	2.95E+00	2.82258E-05	4.549353127	TRUE
Q8TAQ2	SMRC2_HUMAN	SMARCC2	S	347	TKDMDEPSPVPNVEE	0.000398968	0.000257364	0.000403093	7.02E-05	0.000453698	0.000194893	0.000430283	0.000407633	0.000480004	0.000609042	0.000733649	0.00035733	0.000320002	0.000397306	0.000480534	0.000427128	0.000476885	0.000182819	0.000731817	0.000466932	0.000864752	0.000694303	0.001201592	0.000566217	0.000380779	0.000754269	0.986124865	0.00888002	2.051586043	FALSE	0.000296375	0.00050299	0.7631052	0.033198678	1.478879208	FALSE	1.50E+00	0.063449758	1.197570031	FALSE
Q93008	USP9X_HUMAN	USP9X	S	1600	SDVDDDMSGDEKQDN	2.28E-05	1.96E-06	0.00012773	3.73E-05	5.36E-05	5.19E-05	8.61E-05	0.000176977	9.97E-05	3.67E-05	5.41E-05	4.47E-05	0.000107106	8.10E-05	0.000138879	0.000118999	0.000153304	0.000102931	0.000228602	0.000156659	0.000243618	0.000260706	0.000297226	0.000203435	0.000117028	0.000231708	0.985447387	0.000457659	3.339457977	TRUE	4.92E-05	8.30E-05	0.754886362	0.248151037	0.605283905	FALSE	2.79E+00	0.000450088	3.346702714	TRUE
Q15154	PCM1_HUMAN	PCM1	S	93	SRYMSQMSVPEQAEL	0.000207122	0.000166619	0.000187932	9.55E-05	0.000177759	2.13E-05	0.000268929	7.15E-05	0.000132994	0.000129152	0.000146951	0.000213711	4.41E-05	0.000191837	0.000168009	6.89E-05	0.000157256	8.37E-05	0.000256316	0.000306843	0.000240858	0.000232712	0.000200991	0.000174833	0.000118964	0.000235426	0.984745888	0.00379827	2.420414116	FALSE	0.000142716	0.000160535	0.169749144	0.669856264	0.174018377	FALSE	1.47E+00	0.052731191	1.277932417	FALSE
P18615	NELFE_HUMAN	NELFE	S	115	QPFQRSISADDDLQE	8.88E-05	0.000496123	0.000253185	0.000739303	0.000193201	0.000397328	0.00048721	0.000507804	0.000425928	0.000243845	0.000260754	0.000316852	0.000233759	0.000348294	0.000256824	0.00046459	0.000281219	0.000796929	0.000872043	0.000715959	0.000569438	0.000876099	0.000712669	0.000964911	0.000396936	0.000785186	0.984129426	0.004145372	2.382436446	FALSE	0.000361324	0.000373732	0.04871335	0.90991348	0.040999901	FALSE	2.10E+00	0.000281901	3.549903559	TRUE
Q9Y6D5	BIG2_HUMAN	ARFGEF2	S	227	VIQAAAVSPKFVRLK	7.95E-06	1.16E-05	1.39E-05	1.36E-05	2.48E-06	1.46E-05	2.36E-05	1.34E-05	2.17E-05	1.05E-05	1.26E-05	1.61E-05	1.23E-05	1.05E-05	6.67E-06	1.89E-05	8.53E-06	9.55E-06	2.47E-05	1.92E-05	1.33E-05	8.69E-06	2.93E-05	3.62E-05	1.11E-05	2.19E-05	0.982709702	0.037983003	1.420410707	FALSE	1.07E-05	1.63E-05	0.608286462	0.079740027	1.09832362	FALSE	1.34E+00	0.26188819	0.581884086	FALSE
Q5TAQ9	DCAF8_HUMAN	DCAF8	S	27	SSSPEEMSGAEEGRE	2.45E-06	1.05E-06	1.97E-07	2.79E-06	2.37E-06	2.76E-06	2.99E-06	2.21E-06	2.20E-06	1.31E-06	2.40E-06	7.39E-06	3.96E-06	6.31E-06	3.10E-06	3.72E-06	6.26E-06	1.75E-05	1.05E-05	1.53E-05	6.88E-06	1.68E-05	1.52E-05	1.60E-05	6.81E-06	1.35E-05	0.982514894	0.035042252	1.455407986	FALSE	1.94E-06	3.08E-06	0.670339702	0.274048146	0.562173131	FALSE	4.38E+00	0.000203209	3.692057941	TRUE
P01889	HLAB_HUMAN	HLA-B	S	356	CSDSAQGSDVSLTA_	3.58E-05	4.45E-05	0.000163492	4.41E-05	3.23E-05	4.52E-05	4.79E-05	9.31E-05	0.000215922	4.69E-05	3.98E-05	2.26E-05	4.83E-05	0.00014775	0.000136481	0.000146078	0.000146876	0.000294611	0.000244621	0.00027877	0.000318299	0.000327598	0.000263037	0.000382588	0.000153344	0.000302485	0.980091636	0.003025407	2.519216251	TRUE	6.09E-05	7.77E-05	0.351455937	0.648856977	0.187851021	FALSE	3.89E+00	9.1236E-05	4.039833626	TRUE
P78559	MAP1A_HUMAN	MAP1A	S	1791	EEDKLTRSPFEIISP	4.83E-05	3.10E-05	4.35E-05	1.01E-05	3.29E-05	4.92E-06	4.12E-05	9.03E-05	5.56E-05	8.28E-05	6.94E-05	4.07E-05	2.26E-05	4.84E-05	4.10E-05	3.15E-05	3.95E-05	1.33E-05	5.19E-05	4.16E-05	6.23E-05	6.01E-05	8.67E-05	8.44E-05	3.27E-05	6.45E-05	0.979751012	0.005466166	2.262317173	FALSE	2.85E-05	6.33E-05	1.153735352	0.010829352	1.965397521	FALSE	1.02E+00	0.919499778	0.036448371	FALSE
O95817	BAG3_HUMAN	BAG3	S	289	RSSTPLHSPSPIRVH	0.000141656	2.91E-05	3.93E-05	8.92E-05	8.39E-05	0.000100057	0.000144556	0.000161312	0.000132463	7.31E-05	9.14E-05	0.000134037	9.82E-05	0.000143485	4.31E-05	4.25E-05	8.98E-05	0.00010371	0.000132344	0.00020161	0.000130471	0.000175841	0.000154102	0.000231507	8.68E-05	0.000170979	0.978133901	0.004128359	2.384222588	FALSE	8.05E-05	0.000122804	0.608769064	0.080506338	1.094169925	FALSE	1.39E+00	0.047692548	1.321549475	FALSE
Q09666	AHNK_HUMAN	AHNAK	S	93	LHRKGDRSPEPGQTW	2.03E-05	2.77E-05	9.26E-06	1.90E-05	8.98E-06	9.10E-06	8.36E-06	2.96E-05	1.75E-05	1.70E-05	9.94E-06	1.38E-05	3.34E-05	1.27E-05	1.41E-05	2.50E-05	1.59E-05	1.35E-05	3.16E-05	3.84E-05	3.19E-05	4.05E-05	4.17E-05	4.15E-05	1.91E-05	3.76E-05	0.978053095	0.000789592	3.102597039	TRUE	1.57E-05	1.60E-05	0.027694129	0.946773904	0.023753721	FALSE	2.35E+00	0.000146384	3.83450695	TRUE
Q8IV50	LYSM2_HUMAN	LYSMD2	S	24	APRPSAPSPPPRSRS	5.43E-05	5.68E-05	3.97E-05	4.69E-05	5.78E-05	4.27E-05	3.20E-05	6.06E-05	5.85E-05	6.40E-05	5.39E-05	3.13E-05	2.52E-05	4.79E-05	7.15E-05	6.17E-05	6.32E-05	5.41E-05	0.000135441	0.000144678	9.30E-05	7.61E-05	9.69E-05	9.10E-05	5.39E-05	0.000106198	0.978026578	0.002393494	2.620967727	TRUE	4.97E-05	5.00E-05	0.010413655	0.958479191	0.018417311	FALSE	2.12E+00	0.001261018	2.899278885	TRUE
O95816	BAG2_HUMAN	BAG2	S	73	SQDMRQISDGEREEL	3.60E-05	9.81E-06	1.77E-05	2.72E-05	2.81E-05	2.32E-05	3.21E-05	1.58E-05	2.95E-05	4.84E-05	3.85E-07	5.10E-05	1.58E-05	2.92E-05	1.63E-05	2.38E-05	1.60E-05	2.17E-05	5.64E-05	3.35E-05	2.90E-05	2.95E-05	4.06E-05	5.28E-05	2.05E-05	4.03E-05	0.975620558	0.004069459	2.390463293	FALSE	2.37E-05	2.95E-05	0.319898255	0.514914888	0.288264551	FALSE	1.37E+00	0.271425872	0.566348758	FALSE
Q4G0J3	LARP7_HUMAN	LARP7	S	261	SRPTSEGSDIESTEP	0.000154435	0.00013446	0.000102431	4.11E-05	8.75E-05	4.15E-05	0.000100996	0.000175629	0.000118949	0.000160146	4.73E-05	6.58E-05	5.60E-05	5.28E-05	7.74E-05	6.91E-05	0.000138807	0.00015556	0.000252257	0.000185992	0.000118627	0.000183876	0.000164642	0.000174486	9.16E-05	0.00017998	0.974083604	0.005711952	2.243215436	FALSE	9.36E-05	0.000111468	0.252573553	0.539458136	0.268042253	FALSE	1.61E+00	0.030347799	1.517872794	FALSE
Q8WUF5	IASPP_HUMAN	PPP1R13L	S	187	RAGSPRGSPLAEGPQ	3.80E-06	3.88E-06	3.82E-06	4.19E-06	3.98E-06	2.87E-06	1.07E-05	3.25E-05	2.54E-05	2.21E-05	2.45E-05	9.69E-06	9.12E-06	1.08E-05	1.04E-05	9.56E-06	2.99E-05	8.82E-06	1.13E-05	3.25E-05	3.16E-05	1.78E-05	3.54E-05	2.56E-05	1.31E-05	2.57E-05	0.972354435	0.033493264	1.475042527	FALSE	3.76E-06	2.08E-05	2.468943419	0.000889308	3.050947623	FALSE	1.24E+00	0.378682593	0.421724658	FALSE
Q9Y3M8	STA13_HUMAN	STARD13	S	589	NRRLRWNSFQLSHQP	1.22E-05	1.09E-05	9.47E-06	5.13E-06	1.07E-05	1.14E-05	7.50E-06	1.16E-05	2.76E-05	1.11E-05	9.49E-06	1.21E-05	1.90E-05	2.01E-05	1.70E-05	2.38E-05	2.41E-05	2.27E-05	6.00E-05	4.17E-05	3.80E-05	3.60E-05	4.84E-05	2.44E-05	2.11E-05	4.14E-05	0.971144405	0.002478794	2.605759515	TRUE	9.97E-06	1.32E-05	0.407769775	0.321821212	0.492385334	FALSE	3.14E+00	0.000609429	3.21507721	TRUE
Q8TDM6	DLG5_HUMAN	DLG5	S	972	KKPKQRKSIFDPNTF	4.84E-05	2.94E-05	4.01E-05	1.34E-05	2.45E-05	3.68E-05	5.54E-05	6.27E-05	8.13E-05	1.84E-05	3.28E-05	3.18E-05	1.77E-05	2.05E-05	2.23E-05	2.13E-05	2.72E-05	1.59E-05	6.35E-05	4.99E-05	4.30E-05	2.90E-05	2.50E-05	3.44E-05	2.08E-05	4.08E-05	0.970893367	0.008170797	2.087735592	FALSE	3.21E-05	4.71E-05	0.552238071	0.196630845	0.706348355	FALSE	8.66E-01	0.588785376	0.230042985	FALSE
P02545	LMNA_HUMAN	LMNA	S	423	TKKRKLESTESRSSF	2.38E-05	1.99E-05	1.84E-05	1.69E-05	2.21E-05	2.18E-05	2.35E-05	2.36E-05	1.99E-05	2.20E-05	2.61E-05	2.32E-05	2.74E-05	3.48E-05	2.77E-05	3.08E-05	2.98E-05	2.87E-05	4.92E-05	4.97E-05	5.66E-05	4.80E-05	6.36E-05	8.36E-05	2.99E-05	5.85E-05	0.968623889	0.000509819	3.292583589	TRUE	2.05E-05	2.30E-05	0.170681222	0.081633227	1.088133034	FALSE	2.54E+00	9.19677E-05	4.036364453	TRUE
Q09666	AHNK_HUMAN	AHNAK	T	4430	GPSLDIDTPDVNIEG	0.000106024	3.06E-05	7.01E-05	5.12E-05	7.49E-05	4.06E-05	4.48E-05	0.000110049	7.61E-05	3.41E-05	0.000104546	8.37E-05	5.39E-05	4.67E-05	7.13E-05	5.81E-05	0.000132794	0.000101346	0.000106139	9.70E-05	0.000176952	0.000198783	0.000177279	0.000151716	7.74E-05	0.000151319	0.967898405	0.006665402	2.176173653	FALSE	6.22E-05	7.56E-05	0.280046106	0.446609367	0.350072172	FALSE	2.00E+00	0.004902823	2.309553768	FALSE
Q9HBL0	TENS1_HUMAN	TNS1	S	1373	KVATTPGSPSLGRHP	0.000365568	0.00026291	0.000221465	0.000573927	0.000178246	0.000279318	0.000434436	0.000777293	0.000663543	0.000247981	0.000294905	0.000455587	0.000225112	0.000377607	0.000312459	0.000820976	0.000399979	0.000523708	0.00086362	0.000706627	0.000723504	0.000796951	0.000953251	0.001157439	0.000443307	0.000866898	0.967557449	0.00320911	2.493615364	FALSE	0.000313572	0.000478958	0.611099575	0.136963548	0.863395002	FALSE	1.81E+00	0.005164204	2.286996627	FALSE
P16220	CREB1_HUMAN	CREB1	S	326	KDLYCHKSD______	8.36E-07	7.25E-07	8.71E-07	8.73E-07	8.15E-07	7.43E-07	6.16E-07	7.07E-07	9.45E-07	7.61E-07	5.13E-07	9.47E-07	2.29E-06	3.08E-07	2.83E-06	3.16E-06	3.52E-06	6.58E-06	7.96E-06	1.03E-05	3.09E-06	3.90E-06	4.20E-06	7.00E-06	3.11E-06	6.08E-06	0.967210407	0.063089686	1.200041636	FALSE	8.10E-07	7.48E-07	-0.115671997	0.429857802	0.366675186	FALSE	8.13E+00	0.000924478	3.034103508	TRUE
Q9Y5A9	YTHD2_HUMAN	YTHDF2	S	39	DDFEPYLSPQARPNN	0.000114793	6.54E-05	0.000143181	3.10E-05	8.08E-05	6.64E-05	6.60E-05	0.000129885	8.85E-05	4.06E-05	0.00013365	0.000111116	3.33E-05	5.75E-05	7.11E-05	5.88E-05	7.60E-05	5.93E-05	9.92E-05	0.000116766	0.000117145	0.000127714	0.000117157	0.000117728	5.93E-05	0.000115953	0.966515627	1.26E-05	4.899017921	TRUE	8.36E-05	9.49E-05	0.183651876	0.619860132	0.207706295	FALSE	1.22E+00	0.206324416	0.685449376	FALSE
Q5SYE7	NHSL1_HUMAN	NHSL1	S	198	TQTNWTKSLPLPTPE	1.31E-05	2.29E-05	2.84E-05	7.39E-05	1.36E-05	3.88E-05	2.63E-05	2.27E-05	3.31E-05	2.12E-05	2.08E-05	2.44E-05	1.35E-05	1.51E-05	1.33E-05	2.23E-05	2.11E-05	1.56E-05	2.77E-05	7.87E-06	2.95E-05	4.27E-05	4.24E-05	4.70E-05	1.68E-05	3.28E-05	0.965980773	0.025757012	1.589104513	FALSE	3.18E-05	2.47E-05	-0.36142499	0.474626214	0.323648279	FALSE	1.33E+00	0.22033705	0.65691247	FALSE
O94885	SASH1_HUMAN	SASH1	S	442	VYKEVIKSPTASRIS	4.71E-06	1.02E-05	4.59E-06	5.72E-06	5.60E-06	4.93E-06	9.65E-06	1.53E-05	8.12E-07	5.74E-06	7.30E-06	3.42E-06	9.66E-07	7.28E-06	8.22E-06	1.58E-05	1.09E-05	1.78E-05	2.20E-05	1.73E-05	2.82E-05	2.39E-05	1.24E-05	1.52E-05	1.02E-05	1.98E-05	0.965918508	0.01902474	1.720681277	FALSE	5.96E-06	7.05E-06	0.240500659	0.64159341	0.192740105	FALSE	2.81E+00	0.002414792	2.617120191	TRUE
P53396	ACLY_HUMAN	ACLY	S	663	SVAYVSRSGGMSNEL	8.75E-06	7.00E-06	5.85E-06	5.89E-06	3.02E-06	5.64E-06	8.92E-06	8.54E-06	6.43E-06	8.03E-06	1.20E-05	1.12E-05	3.27E-06	5.97E-06	1.13E-05	5.69E-06	5.61E-06	4.04E-06	1.53E-05	1.18E-05	9.52E-06	1.45E-05	1.09E-05	8.00E-06	5.99E-06	1.17E-05	0.965162437	0.005827567	2.234512723	FALSE	6.03E-06	9.18E-06	0.607173859	0.01961436	1.707425853	FALSE	1.27E+00	0.112935813	0.947168317	FALSE
Q8WWI1	LMO7_HUMAN	LMO7	S	1026	ESGEGEISPQREVSR	0.000277901	0.000261051	0.000430857	0.000108741	0.000185813	0.000220284	0.000391611	0.000500643	0.000261791	0.000278383	0.000533576	0.000323805	0.000186479	0.000282664	0.000404507	0.000515568	0.00028463	0.000371944	0.000607247	0.000516081	0.00093948	0.000650054	0.00070172	0.000578423	0.000340965	0.000665501	0.964815114	0.00171912	2.76469393	TRUE	0.000247441	0.000381635	0.625108426	0.063635962	1.196297387	FALSE	1.74E+00	0.004041532	2.393453984	FALSE
Q9UPQ0	LIMC1_HUMAN	LIMCH1	S	670	TTTVTRCSPTVAFVE	0.000308613	9.71E-05	0.0002298	7.92E-05	0.000115911	2.01E-05	0.000185499	0.000245481	0.000126845	0.000195733	0.000236059	0.000205481	0.000135139	0.000171924	0.000235239	0.000197659	0.000532484	4.07E-05	0.000542984	0.000417206	0.000193634	0.000639635	0.000702242	6.69E-05	0.000218858	0.000427107	0.964601736	0.123041117	0.909949734	FALSE	0.000141789	0.000199183	0.490350408	0.248951003	0.60388612	FALSE	2.14E+00	0.054157352	1.266342579	FALSE
P16949	STMN1_HUMAN	STMN1	S	46	PPKKKDLSLEEIQKK	0.000504716	0.000575675	0.00037512	0.000572935	0.000343615	0.000928788	0.000759171	0.000485522	0.000382008	0.000410827	0.000319469	0.000441482	0.000449284	0.000766405	0.000748741	0.000666756	0.000388857	0.000588862	0.001220066	0.001038286	0.001218998	0.000935576	0.000875647	0.001746335	0.000601484	0.001172485	0.96296988	0.00260328	2.584479201	TRUE	0.000550142	0.000466413	-0.238195017	0.448772885	0.347973391	FALSE	2.51E+00	0.000592854	3.227052295	TRUE
Q13425	SNTB2_HUMAN	SNTB2	S	110	PAGEAGASPPVRRVR	6.01E-05	6.75E-05	8.73E-05	3.06E-05	4.10E-05	3.14E-05	8.88E-05	7.94E-05	5.12E-05	5.63E-05	2.57E-05	4.53E-05	4.30E-05	7.56E-05	4.35E-05	7.37E-05	7.74E-05	6.67E-05	0.000172989	0.000139808	0.000118788	9.94E-05	0.000111608	9.79E-05	6.33E-05	0.000123405	0.96254598	0.001176198	2.929519613	TRUE	5.30E-05	5.78E-05	0.125419885	0.72277905	0.140994444	FALSE	2.14E+00	0.001404723	2.85240941	TRUE
Q00537	CDK17_HUMAN	CDK17	S	137	NRIHRRISMEDLNKR	7.08E-05	7.64E-05	3.73E-05	3.69E-05	5.47E-05	4.65E-05	6.35E-05	5.28E-05	5.55E-05	4.38E-05	4.84E-05	4.72E-05	5.26E-05	8.03E-05	5.26E-05	4.35E-05	4.37E-05	2.54E-05	0.000106706	0.000125128	8.37E-05	8.24E-05	8.28E-05	0.000100074	4.97E-05	9.68E-05	0.962404976	0.000932987	3.030124488	TRUE	5.38E-05	5.19E-05	-0.052184425	0.802806318	0.095389219	FALSE	1.87E+00	0.000149148	3.826382211	TRUE
P55040	GEM_HUMAN	GEM	S	23	QPQQQRWSIPADGRH	3.10E-05	4.66E-05	4.14E-05	7.35E-05	5.15E-05	8.12E-05	3.49E-05	4.15E-05	6.07E-05	2.39E-05	3.77E-05	3.27E-05	2.40E-05	4.02E-05	5.77E-05	6.89E-05	6.58E-05	4.86E-05	0.000108338	6.49E-05	0.000125395	0.000101028	9.41E-05	1.00E-04	5.09E-05	9.90E-05	0.960106661	0.001114301	2.952997362	TRUE	5.42E-05	3.86E-05	-0.491681018	0.125302875	0.902038965	FALSE	2.56E+00	8.66244E-05	4.062359702	TRUE
Q92888	ARHG1_HUMAN	ARHGEF1	S	863	VPGGGPLSPARTQEI	8.53E-06	2.77E-06	6.28E-06	4.86E-06	2.74E-06	1.08E-05	2.33E-05	3.16E-05	2.10E-05	2.42E-05	1.41E-05	1.29E-05	1.25E-05	9.99E-06	3.83E-06	1.90E-05	1.44E-05	1.50E-05	2.87E-05	1.31E-05	2.38E-05	1.61E-05	2.23E-05	4.14E-05	1.25E-05	2.42E-05	0.959061103	0.029004093	1.537540715	FALSE	6.00E-06	2.12E-05	1.820982097	0.000654319	3.184210604	FALSE	1.14E+00	0.555360803	0.255424775	FALSE
Q0JRZ9	FCHO2_HUMAN	FCHO2	S	403	VQMNRNLSNEELTKS	0.000457551	0.000454294	0.00023734	0.000900462	0.000357388	0.000463797	0.000551735	0.000526711	0.000520707	0.000345093	0.000313872	0.000563148	0.000363331	0.000573284	0.000338665	0.000708047	0.000404591	0.00047995	0.000968836	0.00106715	0.000606367	0.001030493	0.000835801	0.001059056	0.000477978	0.00092795	0.957104217	0.000694093	3.158582327	TRUE	0.000478472	0.000470211	-0.025125291	0.937162516	0.028185091	FALSE	1.97E+00	0.00033595	3.473725915	TRUE
P31943	HNRH1_HUMAN	HNRNPH1	S	104	LKHTGPNSPDTANDG	0.00062635	0.001021908	0.000309767	0.000961358	0.000540263	0.00052623	0.00114432	0.00113919	0.000969647	0.000898032	0.00095011	0.001212349	0.000776621	0.000591072	0.000470957	0.000560635	0.000550991	0.000549146	0.001102501	0.001366006	0.000764888	0.0007958	0.001075734	0.001686745	0.000583237	0.001131946	0.956650734	0.004249129	2.371700037	FALSE	0.000664313	0.001052275	0.663577121	0.010660334	1.972229191	FALSE	1.08E+00	0.612584025	0.212834333	FALSE
Q9Y2W1	TR150_HUMAN	THRAP3	S	928	KWAHDKFSGEEGEIE	3.61E-06	3.53E-06	4.35E-06	3.14E-06	3.81E-06	2.66E-06	4.61E-06	1.17E-05	1.55E-05	1.03E-05	9.92E-06	4.98E-06	1.14E-05	7.72E-06	9.79E-06	1.07E-05	9.27E-06	9.59E-06	1.76E-05	1.67E-05	2.29E-05	1.00E-05	2.26E-05	2.37E-05	9.76E-06	1.89E-05	0.956036644	0.001992841	2.700527429	TRUE	3.52E-06	9.50E-06	1.43335202	0.005648659	2.248054667	FALSE	1.99E+00	0.006310755	2.199918714	FALSE
P05783	K1C18_HUMAN	KRT18	S	15	TFSTNYRSLGSVQAP	3.32E-05	1.67E-05	1.63E-05	1.81E-05	1.76E-05	1.55E-05	1.79E-05	1.23E-05	1.39E-05	1.87E-05	2.21E-05	1.41E-05	2.01E-05	3.32E-05	1.86E-05	5.41E-05	3.55E-05	5.63E-05	5.82E-05	5.39E-05	8.66E-05	8.00E-05	6.69E-05	7.67E-05	3.63E-05	7.04E-05	0.954858685	0.002350575	2.628825827	TRUE	1.96E-05	1.65E-05	-0.248632551	0.345265908	0.461846303	FALSE	4.27E+00	1.80868E-06	5.742638304	TRUE
Q9UQ35	SRRM2_HUMAN	SRRM2	S	1329	LRENSFGSPLEFRNS	8.09E-05	8.39E-05	0.000118524	3.15E-05	0.000112718	8.36E-05	7.20E-05	0.000150465	0.000114345	3.70E-05	8.61E-05	7.75E-05	6.93E-05	6.84E-05	0.000123214	0.000111905	0.000132167	7.93E-05	0.000124077	0.000113914	0.000245953	0.000272361	0.00019239	0.00018285	9.74E-05	0.000188591	0.953475803	0.009246465	2.034024265	FALSE	8.52E-05	8.96E-05	0.072115472	0.833785276	0.078945778	FALSE	2.10E+00	0.008545734	2.068250608	FALSE
P18206	VINC_HUMAN	VCL	S	275	RALASIDSKLNQAKG	1.08E-05	1.01E-05	1.25E-05	5.30E-06	2.71E-05	1.21E-05	3.26E-05	3.41E-05	4.31E-05	2.49E-05	1.68E-05	3.33E-05	1.31E-05	3.99E-05	2.42E-05	2.01E-05	3.18E-05	2.34E-05	2.68E-05	6.67E-05	4.67E-05	6.34E-05	5.51E-05	3.61E-05	2.54E-05	4.91E-05	0.951144603	0.00962447	2.016623181	FALSE	1.30E-05	3.08E-05	1.245632815	0.003743164	2.426761127	FALSE	1.59E+00	0.03192543	1.495863242	FALSE
O15085	ARHGB_HUMAN	ARHGEF11	S	1295	LPPRTRNSGIWESPE	8.48E-06	1.43E-05	8.25E-06	4.04E-06	8.70E-06	9.06E-06	1.88E-05	3.35E-05	8.62E-06	8.84E-06	7.50E-06	9.65E-06	1.69E-05	2.02E-05	1.48E-05	2.93E-05	1.17E-05	1.52E-05	3.54E-05	3.14E-05	3.08E-05	3.26E-05	3.34E-05	4.50E-05	1.80E-05	3.47E-05	0.948067708	0.000497256	3.303419606	TRUE	8.80E-06	1.45E-05	0.718314831	0.222632174	0.652412073	FALSE	2.39E+00	0.001483275	2.828778362	TRUE
P35579	MYH9_HUMAN	MYH9	S	1943	RKGAGDGSDEEVDGK	0.000290156	0.000324265	0.000259079	0.000312078	0.000169775	0.000191859	0.000207465	0.000420727	0.000388976	0.000204726	0.000198092	0.000144787	0.000240609	0.000256761	0.000410438	0.000426844	0.000479419	0.001042837	0.00084905	0.000765526	0.000854589	0.001048622	0.00094188	0.001045399	0.000476151	0.000917511	0.946305335	0.006463234	2.189550107	FALSE	0.000257869	0.000260795	0.016282267	0.957456702	0.018880856	FALSE	3.52E+00	1.69861E-06	5.769905938	TRUE
Q99958	FOXC2_HUMAN	FOXC2	S	240	PESALQGSPRSAAST	0.000295771	0.000270254	0.000212995	0.000352173	8.22E-05	0.000367442	0.000250749	0.000416554	0.000205513	0.000125707	0.000133219	0.000119022	0.000117551	0.000283976	0.000260286	0.000402398	0.000198486	0.000354188	0.000388189	0.000329139	0.000606521	0.000514248	0.000462796	0.000812916	0.000269481	0.000518968	0.945463676	0.012718345	1.895569396	FALSE	0.000263475	0.000208461	-0.337890553	0.406242153	0.391215015	FALSE	2.49E+00	0.0043934	2.357199211	FALSE
Q15149	PLEC_HUMAN	PLEC	S	720	RSDEGQLSPATRGAY	7.84E-05	6.36E-05	6.36E-05	2.25E-05	4.12E-05	2.72E-05	6.80E-05	4.64E-05	0.000109835	7.19E-05	5.18E-05	2.92E-05	6.75E-05	4.87E-05	3.41E-05	4.42E-05	4.68E-05	5.52E-05	0.000132672	0.000146677	7.90E-05	6.95E-05	6.16E-05	8.14E-05	4.94E-05	9.51E-05	0.945101367	0.013132075	1.881666636	FALSE	4.94E-05	6.29E-05	0.347187783	0.377803385	0.422734155	FALSE	1.51E+00	0.109551938	0.960379934	FALSE
Q96K76	UBP47_HUMAN	USP47	S	832	FVLLPEQSPVSYSKR	0.000177826	6.90E-05	0.000215526	0.000171586	0.000152031	0.000181786	0.000180291	0.000231704	0.000156912	0.000258866	0.000160964	0.000147102	0.000156727	0.000104623	0.000127574	0.000128484	0.000110687	1.48E-05	0.000302322	0.000249349	0.000118391	0.000290591	0.00010976	0.000167177	0.000107155	0.000206265	0.944805239	0.033579205	1.473929591	FALSE	0.000161292	0.000189307	0.231046381	0.332441892	0.478284254	FALSE	1.09E+00	0.677752973	0.168928569	FALSE
Q7Z5J4	RAI1_HUMAN	RAI1	S	1374	GLKGAGGSPVGVEEG	1.00E-05	2.52E-05	2.37E-05	1.33E-05	4.10E-06	1.52E-05	1.80E-05	4.39E-05	1.82E-05	2.81E-06	1.30E-05	1.76E-05	8.82E-06	6.72E-06	1.59E-05	3.41E-05	1.70E-05	3.62E-05	2.89E-05	3.60E-05	9.94E-06	3.47E-05	8.42E-05	3.45E-05	1.98E-05	3.80E-05	0.942287866	0.137125353	0.862882241	FALSE	1.52E-05	1.89E-05	0.31096652	0.582282973	0.234865909	FALSE	2.01E+00	0.126740859	0.897083353	FALSE
Q9NPI6	DCP1A_HUMAN	DCP1A	S	353	KTTPRQRSPLLNQPV	1.87E-06	1.48E-06	1.10E-06	1.92E-06	1.98E-06	1.04E-06	1.74E-06	1.06E-06	1.17E-06	9.72E-07	1.78E-06	4.48E-06	2.55E-06	2.01E-06	2.44E-06	2.19E-06	4.85E-06	2.16E-06	2.63E-06	3.91E-06	5.27E-06	6.74E-06	7.27E-06	5.31E-06	2.70E-06	5.19E-06	0.94214532	0.013441344	1.871557289	FALSE	1.56E-06	1.87E-06	0.255592521	0.604524252	0.218586272	FALSE	2.78E+00	0.003882577	2.410879905	FALSE
P21333	FLNA_HUMAN	FLNA	S	11	SHSRAGQSAAGAAPG	1.27E-05	9.20E-06	4.47E-06	4.15E-06	4.19E-06	2.04E-06	1.62E-06	1.47E-06	1.80E-06	9.55E-06	1.41E-06	4.69E-06	1.07E-05	1.00E-05	5.24E-06	8.78E-06	1.12E-05	8.92E-06	2.08E-05	3.06E-05	8.40E-06	1.52E-05	1.60E-05	1.40E-05	9.14E-06	1.75E-05	0.937975524	0.025772449	1.58884431	FALSE	6.13E-06	3.43E-06	-0.839476303	0.228005609	0.642054468	FALSE	5.10E+00	0.00184688	2.733561423	TRUE
Q8IZL8	PELP1_HUMAN	PELP1	S	1033	LAPEALPSQGEVERE	4.19E-05	4.01E-05	3.08E-05	1.59E-05	1.74E-05	4.35E-05	3.40E-05	1.97E-05	2.51E-05	1.96E-05	3.25E-05	1.19E-05	2.86E-05	3.42E-05	3.21E-05	2.31E-05	2.92E-05	5.31E-05	8.89E-05	5.04E-05	7.04E-05	2.44E-05	6.62E-05	8.33E-05	3.34E-05	6.39E-05	0.937884394	0.015857407	1.799767837	FALSE	3.16E-05	2.38E-05	-0.408960383	0.231231161	0.635953641	FALSE	2.68E+00	0.00287889	2.540774947	FALSE
Q9NZH5	PTTG2_HUMAN	PTTG2	S	165	LFQLGPPSPVKMPSP	4.07E-05	3.64E-05	4.91E-05	1.27E-05	5.42E-05	3.54E-05	4.09E-05	3.79E-05	5.11E-05	1.22E-05	3.99E-05	2.85E-05	3.68E-05	2.83E-05	1.67E-05	4.51E-05	8.17E-05	4.87E-05	0.000107694	5.37E-05	0.000114056	9.72E-05	9.89E-05	2.13E-05	4.29E-05	8.21E-05	0.937484765	0.048567487	1.313654372	FALSE	3.81E-05	3.51E-05	-0.118310057	0.716462286	0.144806666	FALSE	2.34E+00	0.014267578	1.845649745	FALSE
Q7Z6E9	RBBP6_HUMAN	RBBP6	S	1328	WDKDDFESEEEDVKS	1.76E-05	2.45E-05	1.04E-05	1.36E-05	1.20E-05	2.36E-05	2.35E-05	5.28E-05	2.27E-05	1.58E-05	1.68E-05	6.94E-06	2.09E-05	1.98E-05	2.22E-05	2.18E-05	1.84E-05	1.91E-05	3.96E-05	3.85E-05	4.28E-05	2.63E-05	3.94E-05	4.76E-05	2.04E-05	3.90E-05	0.937345099	8.93E-05	4.049293771	TRUE	1.69E-05	2.31E-05	0.446491261	0.392449615	0.406216093	FALSE	1.69E+00	0.047002129	1.327882468	FALSE
Q8IVF7	FMNL3_HUMAN	FMNL3	S	174	KLRSWSRSIEDLQPP	0.000870376	0.000350097	0.001283947	7.12E-05	0.001530808	8.92E-05	0.000666509	0.000524123	0.000709534	0.001478366	0.00143476	0.000955506	0.000843447	0.000219737	0.000984278	0.000248769	0.000655262	0.000138411	0.000374864	0.001501913	0.001164894	0.001283908	0.001533235	5.71E-05	0.000514984	0.00098598	0.937030164	0.13868091	0.857983316	FALSE	0.000699264	0.000961466	0.45939819	0.409569019	0.387672902	FALSE	1.03E+00	0.937116944	0.02820621	FALSE
Q9UGU0	TCF20_HUMAN	TCF20	S	574	EPPRLNASPAAREEA	4.26E-06	4.00E-06	1.55E-06	9.76E-06	3.53E-06	3.92E-06	4.04E-06	4.00E-06	1.68E-05	3.39E-06	4.44E-06	3.59E-06	6.41E-06	5.11E-06	9.84E-06	8.42E-06	4.59E-06	2.34E-05	1.86E-05	1.60E-05	1.99E-05	1.46E-05	2.13E-05	2.00E-05	9.63E-06	1.84E-05	0.934846384	0.016613032	1.779551095	FALSE	4.50E-06	6.04E-06	0.423001626	0.541590203	0.2663292	FALSE	3.05E+00	0.000434042	3.36246801	TRUE
Q8TB72	PUM2_HUMAN	PUM2	S	182	TPGSRQASPTEVVER	0.000141114	8.58E-05	6.79E-05	0.000126765	8.82E-05	7.45E-05	0.000130656	0.000215254	0.000173893	0.000100349	0.000104433	0.000162933	6.23E-05	0.000137634	9.60E-05	0.000186838	0.000101962	9.32E-05	0.000218787	0.000208836	0.00017182	0.000154088	0.000241387	0.000300738	0.000112986	0.000215943	0.934500369	0.004039062	2.393719468	FALSE	9.74E-05	0.00014792	0.603034614	0.042994628	1.366585806	FALSE	1.46E+00	0.035597043	1.448586077	FALSE
Q9BW71	HIRP3_HUMAN	HIRIP3	S	196	RKQAREESEESEAEP	2.16E-05	1.32E-05	1.19E-05	8.32E-06	1.25E-05	5.16E-06	1.27E-05	2.39E-05	1.07E-05	6.50E-06	5.05E-06	1.21E-05	7.66E-06	8.21E-06	7.59E-06	9.46E-06	1.19E-05	1.00E-05	2.26E-05	1.89E-05	1.76E-05	1.54E-05	1.58E-05	1.45E-05	9.14E-06	1.74E-05	0.932653791	0.000140003	3.853863969	TRUE	1.21E-05	1.18E-05	-0.030432472	0.94451408	0.024791564	FALSE	1.47E+00	0.087617714	1.057408083	FALSE
[truncated: 3,448 more rows]
